# Supplementary material for: Measuring potential effects of the developmental burden associated with the vertebrate notochord
Source: J Exp Zool B Mol Dev Evol. 2021 Mar 10;338(1-2):129–36. doi: 10.1002/jez.b.23032 (PMC9291948; doi:10.1002/jez.b.23032)
Supplement: Supplementary file 2 — Supporting information. [file JEZ-338-129-s002.xlsx]

## Sheet: Supplementary_Data1
	Ps_Somite_3p	Ps_Somite_3a	Ps_Somite_2p	Ps_Somite_2a	Ps_Somite_1p	Ps_Somite_1a	Ps_Notochord_3p	Ps_Notochord_3a	Ps_Notochord_2p	Ps_Notochord_2a	Ps_Notochord_1p	Ps_Notochord_1a	Ps_NeuralTube_3p	Ps_NeuralTube_3a	Ps_NeuralTube_2p	Ps_NeuralTube_2a	Ps_NeuralTube_1p	Ps_NeuralTube_1a	Gg_Somite_3p	Gg_Somite_3a	Gg_Somite_2p	Gg_Somite_2a	Gg_Somite_1p	Gg_Somite_1a	Gg_Notochord_3p	Gg_Notochord_3a	Gg_Notochord_2p	Gg_Notochord_2a	Gg_Notochord_1p	Gg_Notochord_1a	Gg_NeuralTube_3p	Gg_NeuralTube_3a	Gg_NeuralTube_2p	Gg_NeuralTube_2a	Gg_NeuralTube_1p	Gg_NeuralTube_1a
ENSPSIG00000007401 ENSGALG00000009497	0.296266	0.223061	0.430052	0.475469	0	0.682456	0.2331	0.450605	0	0	0	0.169668	0.206247	0.428468	0.149144	0.933366	0.120909	1.17694	0.733371	0.390714	0.526283	1.04046	0.329532	0.504163	0.076365	0	0	0.11177	0	0.292743	1.61174	0.239607	1.23698	0.242257	1.33914	0
ENSPSIG00000007406 ENSGALG00000009494	26.828	28.0627	27.415	32.4831	21.9347	26.681	22.2199	28.5734	30.1888	23.3888	21.4737	21.569	28.8368	32.1538	32.2679	27.4739	22.2484	25.1537	151.65	151.542	149.398	128.167	170.069	144.232	91.8792	85.3642	95.1451	70.1007	111.158	98.6793	133.752	169.036	142.647	158.926	147.452	185.43
ENSPSIG00000017915 ENSGALG00000009505	26.4577	29.9811	20.4664	19.4438	13.8045	21.6592	28.7961	38.5173	24.8772	29.0179	19.9317	34.9571	34.3571	63.8073	18.7283	31.5512	19.6362	54.1782	78.3098	74.2229	59.361	62.7167	68.7001	70.1096	60.6329	81.5039	46.8227	56.346	48.1176	43.6762	86.7175	93.0027	80.5017	75.9171	73.8523	79.0022
ENSPSIG00000007413 ENSGALG00000009492	43.3676	40.4672	23.3175	23.6809	21.8155	26.4204	35.2673	34.4446	28.271	24.8657	26.6535	23.318	43.1593	37.5096	19.1993	23.599	23.3138	30.11	52.7598	49.9921	52.6641	45.0486	36.2002	35.9602	43.6386	51.2419	43.7687	41.9212	31.1626	40.9897	52.3048	69.2749	49.0002	54.8289	33.8459	37.8515
ENSPSIG00000007430 ENSGALG00000009485	9.33931	10.4647	10.5355	14.0183	6.26684	10.506	8.36006	9.38169	18.0477	12.4634	13.6708	10.4378	6.95173	10.9306	11.7244	11.8561	7.10975	10.774	10.5974	11.5979	15.4932	18.5288	16.3608	14.6658	11.3677	17.1103	16.5924	18.5672	14.2199	18.5424	10.0979	13.8971	17.913	27.3536	13.0618	20.1648
ENSPSIG00000001291 ENSGALG00000009488	35.4076	5.60319	49.6732	5.41141	25.3726	2.4518	14.363	20.1905	7.34096	13.4756	3.7277	7.04738	31.96	39.1177	20.2543	25.2657	21.4673	32.8835	0.881153	1.04335	0.59727	0.460809	0.336409	0.545007	4.50382	3.25383	0.647125	0.05632	1.20293	0.19647	1.41041	6.55477	0.668163	10.3385	0.369439	4.74029
ENSPSIG00000007483 ENSGALG00000009480	10.7385	10.3539	8.82481	6.41761	6.76403	6.682	2.35635	4.23878	1.70029	4.74671	1.66935	4.27051	4.02068	8.20798	3.09531	6.32202	2.31608	7.25371	2.84375	3.68917	2.39442	3.32284	2.15999	3.10547	1.24551	1.42675	1.43506	3.2323	0.496363	1.26174	3.8174	2.15546	2.62709	3.01126	1.94152	2.16057
ENSPSIG00000010933 ENSGALG00000009454	54.9858	55.6549	67.4984	55.2267	46.3057	53.3694	35.9821	51.1665	56.1405	54.1338	42.8113	45.0297	41.5548	44.4163	62.8048	42.1293	39.8494	42.4983	49.4691	56.5139	59.0149	63.0347	49.6075	50.9745	39.8448	49.2344	54.3587	60.376	45.4117	41.4183	33.998	51.5392	56.4091	66.4978	34.9272	53.3313
ENSPSIG00000012541 ENSGALG00000009443	16.2543	17.935	12.4796	10.8159	10.8689	9.9578	19.6186	17.1466	14.3251	10.1442	8.32377	13.1282	15.3174	12.2776	9.46338	8.55403	12.7246	9.46629	21.5171	19.7787	16.2809	17.8065	22.6681	23.1819	23.3703	35.6797	21.1516	28.189	17.9047	23.1526	19.68	20.4043	16.6481	17.4208	18.3771	24.0013
ENSPSIG00000011837 ENSGALG00000009448	340.935	215.489	429.447	215.737	338.784	192.356	272.463	177.178	248.807	169.991	213.108	167.79	404.846	320.914	361.803	275.968	310.645	283.594	627.377	498.104	519.086	380.381	480.003	409.155	608.521	536.296	640.607	566.61	433.256	442.581	604.284	459.275	471.561	344.535	461.288	310.942
ENSPSIG00000012535 ENSGALG00000009446	0	0.272182	0	1.79168	0	1.13425	0.35389	0	0	0	0	0	0	0	0	0	0.101053	0	0	0.140702	0.289532	0.729436	0.9431	1.49493	0	0	0.217455	0.526781	1.245	1.44121	0.698228	0	0.412157	0.3453	0.227195	0.914608
ENSPSIG00000001294 ENSGALG00000009439	25.4211	23.241	22.9772	20.0844	13.74	15.3425	11.6895	16.573	11.588	4.10327	4.39198	5.68957	43.8444	51.2778	31.0121	46.6914	18.2666	42.3534	22.0257	10.8842	21.7722	19.4895	24.413	16.4755	5.25832	9.1	13.23	8.58317	10.5986	5.93482	27.2526	20.7312	17.6777	25.1878	12.766	17.0028
ENSPSIG00000013149 ENSGALG00000009440	40.851	45.3033	34.6662	42.3756	23.9156	35.5506	39.8969	33.9056	24.6333	26.5821	25.3149	31.4168	44.2486	46.3147	34.9848	40.877	31.4307	39.3949	26.5891	26.8372	27.8446	25.4656	18.3557	26.172	31.3948	48.2158	48.7343	48.2985	29.5084	44.97	29.8594	32.1406	30.0808	27.5929	22.6377	31.7102
ENSPSIG00000013327 ENSGALG00000009435	0.053081	5.36948	0	4.6554	0	4.39448	0	0	0.036524	0	0	0	0	0.056375	0	0	0	0	0	0	0	0.3263	0.054307	0.131269	0	0	0	0.173058	0	0	0	0	0.045463	0.093726	0	0
ENSPSIG00000015133 ENSGALG00000026838	6.11121	6.20764	5.68269	4.03059	7.89822	6.75845	5.2354	6.07098	7.65873	4.82008	7.12096	6.84004	4.11044	3.71062	4.56301	3.57382	4.59458	4.37605	78.9382	143.909	69.0729	139.629	57.3617	127.199	56.7442	140.899	55.6135	124.106	49.2493	98.3421	62.5849	50.8324	62.0758	50.8777	43.2479	42.9845
ENSPSIG00000015144 ENSGALG00000040557	0.444996	3.94859	0	2.32423	0.051685	1.74276	0	0	0.04531	0	0	0.021011	0.125159	2.41845	0.198232	2.6782	0.335948	2.03353	0	0.122773	0.036748	0	0	0.212943	0	0	0	0	0	0	0	0	0.118965	0	0	0
ENSPSIG00000013338 ENSGALG00000009424	11.8769	17.0253	5.50756	9.48212	3.41111	8.9209	21.5928	31.9272	20.0226	24.1331	9.52549	24.4036	7.68874	13.0786	3.1426	11.3336	4.7065	11.6551	41.7973	49.5764	37.7698	43.1477	24.6656	36.83	27.1812	30.7316	26.2938	23.8268	23.8317	16.0399	54.8082	45.1474	43.8894	48.4679	32.0304	36.9497
ENSPSIG00000015274 ENSGALG00000031934	7.16254	6.01995	4.82873	6.50009	6.20911	7.27095	3.05581	4.26027	0.506396	3.49305	2.75632	4.94886	1.86014	5.50555	1.04998	5.47665	0.859129	5.30944	78.5568	82.9646	86.6279	99.563	79.9775	104.877	65.3558	68.0513	38.1544	54.4751	42.9722	47.2457	51.867	66.8113	66.0992	74.0378	55.2045	60.8138
ENSPSIG00000015283 ENSGALG00000033295	9.1097	12.8418	6.59843	12.8804	8.16045	13.8466	144.352	619.26	75.3634	490.029	270.787	642.836	5.32087	7.47947	7.12089	5.98204	4.27396	6.39616	11.6375	10.6622	11.3819	8.08553	16.8869	8.40873	21.9882	31.6767	17.1468	37.9053	19.6501	30.8469	22.1711	9.24118	23.316	7.17067	15.9023	9.36838
ENSPSIG00000015326 ENSGALG00000036883	0.092664	0.109776	0	0	0.220041	0	0	0	0.08244	0.039067	0	0.061806	0	0.041107	0	0.114096	0.080659	0.058134	15.0251	3.60853	15.7079	3.10063	15.6018	4.3164	2.09637	0.711103	1.00763	0.269594	0.570004	0.390324	3.19866	1.35471	2.10891	2.14505	1.83423	1.31138
ENSPSIG00000016584 ENSGALG00000030173	0	0	0	0	0	0	0	0.254865	0.399952	0	0	0	0.971694	0	0.367097	0.116408	1.30912	0	0	1.00053	0.516396	0.409047	0.488003	1.19388	0.232115	0	0.290505	0	0	0	0	0.294697	0.525688	0.220482	0.653908	0.648287
ENSPSIG00000016187 ENSGALG00000037206	16.5881	21.1819	7.19322	18.7249	14.2223	21.2471	17.9911	25.0993	13.5593	19.4791	18.7071	24.4573	29.0073	58.6303	18.4321	52.5939	30.3976	58.1635	23.4747	19.7502	23.5773	20.7527	26.8711	25.1915	30.4469	31.2573	34.2269	20.8275	30.4677	27.0874	37.5615	40.0209	35.792	33.905	43.6392	40.9725
ENSPSIG00000016815 ENSGALG00000034574	0.39543	1.43644	1.09575	1.04599	0.17752	0.686846	0.350057	0	0.889866	0.350127	1.15506	0.120476	1.45418	2.03991	2.23791	0.870561	1.39094	0	0.095231	0.339976	0.403432	0.31727	0.3626	0.638068	0	0.436587	0.167432	0.112847	0.185855	0.150846	0.76241	2.38297	1.27329	5.07414	0.598387	4.71235
ENSPSIG00000016860 ENSGALG00000032986	1.01681	0.872564	0.604703	0.366028	0.733943	0.4929	318.777	41.7618	288.825	32.062	229.704	35	12.839	40.3514	2.96496	30.1346	5.34031	29.3696	0.372141	0.100272	0.436413	0.538234	0.297499	0.92632	0.298822	6.64287	1.0893	0.482882	1.02793	1.74574	6.07116	22.6876	1.85925	20.9675	1.85358	19.3427
ENSPSIG00000017054 ENSGALG00000009110	19.8028	16.2649	29.8377	22.4558	20.678	19.4076	11.4728	8.97385	23.2199	11.8432	15.8609	11.1154	17.414	17.0012	58.6207	15.7554	20.1184	13.6053	14.8974	13.8369	20.2657	17.2937	21.4828	21.4093	12.4126	11.1432	19.3776	8.98612	23.3744	12.9261	15.7053	19.2539	22.0057	22.2648	19.0367	26.4124
ENSPSIG00000017035 ENSGALG00000009134	6.14875	9.67529	5.45022	6.54073	3.59607	5.41181	7.55569	11.1846	7.59522	10.1279	5.60689	9.83422	5.50893	5.59555	2.24887	5.78932	3.08638	5.21865	6.34695	9.1784	4.62825	10.5993	3.39452	7.16015	4.27449	4.78724	4.35494	4.36337	2.24748	3.45176	8.34524	5.8161	5.16697	5.70574	3.13361	3.9353
ENSPSIG00000017066 ENSGALG00000009104	19.3417	27.5138	19.954	15.7005	14.0292	20.1152	17.4151	20.3132	16.7426	10.7143	17.7278	18.644	21.3267	22.7969	16.4288	19.4966	12.3479	21.4855	6.37557	7.66668	6.61073	11.2856	4.28756	6.38998	3.48359	2.93949	4.7185	5.68998	3.6763	3.17495	7.31942	4.93286	7.11192	7.60664	5.52245	5.25954
ENSPSIG00000006353 ENSGALG00000009029	17.6375	23.8844	17.3312	27.5042	14.2795	26.5152	20.2574	35.5426	15.6402	31.5081	25.2838	28.5992	9.40053	10.2994	11.5692	9.40699	10.1399	9.23479	30.7055	42.6284	40.1918	46.7247	35.6096	45.5187	201.715	155.537	205.392	134.415	156.501	142.711	36.5127	38.4963	46.0084	39.7098	40.2807	40.0663
ENSPSIG00000007055 ENSGALG00000028069	1.63171	9.1059	0.445715	5.51125	0.272183	3.83976	51.8446	268.129	29.5529	176.616	32.0914	240.969	1.96387	7.56444	1.27519	7.72904	1.61217	6.27358	7.13608	39.6663	5.2263	34.6025	4.77433	20.5292	13.6892	13.0451	12.6817	10.3776	1.95479	3.49596	0.734904	2.14081	0.499785	2.51416	0.176064	1.56846
ENSPSIG00000006786 ENSGALG00000009023	144.038	145.322	140.888	114.798	80.662	89.1498	135.769	107.518	123.082	97.0106	135.324	86.6041	148.396	126.586	101.595	91.7662	85.019	91.7821	59.0857	63.5612	57.2153	62.1038	69.5909	74.1805	59.1291	75.3829	60.0642	52.8588	74.572	71.5396	64.67	83.1289	68.1213	82.7867	71.6054	91.8346
ENSPSIG00000006819 ENSGALG00000009002	9.545	19.8517	9.81418	9.30463	7.00999	10.0794	1.23087	7.14335	0.927063	3.70392	1.16542	5.71507	0.690434	0.674484	0.350819	1.05058	0.265305	0.277797	19.2169	48.8873	12.2764	36.3102	16.425	29.4059	1.49955	10.5829	0.819297	4.89476	0.772894	4.08582	2.5458	2.77673	1.53628	1.44448	1.03042	2.14114
ENSPSIG00000007088 ENSGALG00000008975	76.8589	99.3165	58.3378	60.3063	44.419	64.6826	111.922	200.267	106.724	135.565	118.503	164.518	70.2083	76.9285	59.3192	52.078	46.2723	63.0217	50.6157	53.0648	47.5565	57.739	39.101	43.1253	90.0524	99.1077	106.214	104.041	57.5524	71.9663	45.2123	50.9996	45.4865	49.9828	30.9842	43.7784
ENSPSIG00000007851 ENSGALG00000040114	12.0742	10.7722	21.0366	12.1896	9.31226	6.55791	4.73843	2.11029	4.73893	1.10863	1.71061	1.90471	33.3425	145.249	35.4079	143.197	27.0503	157.492	1.86695	3.48024	1.8424	5.2041	1.3735	4.88332	0.336221	1.07732	0.244124	0.677924	0.811093	0.900156	61.7412	196.042	66.3705	179.061	29.7107	175.588
ENSPSIG00000009843 ENSGALG00000008941	0.148204	0	0.47291	0	0.087036	0.099725	0	0.119744	0.091136	0	0.286322	0.074578	0.080449	0	0.254494	0	0.198737	0	0.831252	1.04609	0.365198	0.569786	0.561611	1.00983	0.637181	0.116267	0	0.108687	0	0	2.26609	0.477502	0.641769	0	1.89859	0
ENSPSIG00000008076 ENSGALG00000008953	77.7558	53.6093	56.6007	37.6202	53.6431	38.402	58.854	56.7382	34.5851	53.8511	50.1543	63.8047	76.5905	48.2629	33.488	52.9957	60.6153	49.9354	2.76222	6.90015	2.71893	7.92832	2.17257	5.01754	3.58378	7.08076	1.2756	5.0146	0.954727	2.97018	1.65185	2.00789	1.40323	1.7832	0.977119	1.57068
ENSPSIG00000011581 ENSGALG00000008874	0.197052	0.051618	0	0.033873	0.16442	0.108968	0.109681	0	0	0.032923	0	0	0.071578	0	0.088751	0	0	0.169968	0.437803	0.407638	0.117453	0	0	0.059596	0.061405	0	0	0	0	0	0.46421	0	0.33771	0	0.271455	0
ENSPSIG00000012174 ENSGALG00000008836	6.36889	9.60624	3.53166	7.98645	2.70523	7.25136	4.0153	5.24174	5.10477	4.53382	0.668271	2.10349	1.45466	0.765394	1.64601	1.74341	0.786311	0.916181	116.008	151.648	102.918	114.46	99.4681	126.338	252.602	227.854	168.025	156.925	206.932	243.838	98.6946	120.423	84.3866	97.2014	102.998	112.243
ENSPSIG00000010156 ENSGALG00000008926	6.2237	5.49934	2.3339	3.63037	1.36378	3.27853	15.5933	2.9589	23.7485	3.71806	24.9577	5.00756	10.6947	6.57869	4.95191	7.93062	5.02589	6.255	1.07053	1.83713	0.8732	1.8524	1.50292	2.2447	1.69957	1.45535	1.27539	2.01588	2.16341	2.10219	4.04843	2.919	3.49492	4.30597	2.2715	2.91002
ENSPSIG00000012185 ENSGALG00000008823	20.278	19.5024	14.1268	11.5082	15.9246	11.6479	17.3771	10.7412	15.5851	9.75576	12.0042	8.30605	46.489	32.7668	31.7158	19.4304	29.4573	23.3302	1.36044	1.26844	1.124	0.537546	0.863101	0.621769	0.681656	2.02603	0.829289	0.087562	1.84334	1.39987	3.5951	3.44004	2.52482	2.90464	2.18633	2.46798
ENSPSIG00000012270 ENSGALG00000008821	39.3349	29.8647	72.4542	64.2279	46.4968	51.9923	26.4818	27.0286	48.4474	37.4361	36.162	28.3138	29.6139	41.2305	122.1	43.6044	48.1659	33.7805	71.0737	71.1997	87.1195	78.8379	87.5167	81.9129	69.604	67.4104	91.7817	64.499	95.9726	72.2533	79.9619	90.4668	97.5661	98.5489	89.7545	90.9319
ENSPSIG00000013129 ENSGALG00000008776	0	0.051616	0	0.160192	0.041152	0.033728	0.08725	0	0	0.031791	0	0	0	0	0.033399	0.06758	0	0	0.351065	0.151649	0	0.221176	0.063986	0.05938	0.099768	0.166994	0	0	0	0	1.18575	0.096482	0.179143	0	0.261727	0
ENSPSIG00000013181 ENSGALG00000008761	6.66318	0	0.814919	0.067382	0.190458	0	1.63776	0	0	0	0	0	0.464642	0	0.378592	0	0.340484	0	0.429853	0.736123	0.413341	0.287678	0.36402	0.442281	0.25516	0.663902	0.075255	0.418181	0.394417	0.451451	0.86592	0	0.084945	0.380445	0.583205	0.791633
ENSPSIG00000012566 ENSGALG00000008805	0.408073	12.0639	0.378469	19.6762	1.31542	16.1331	4.54323	8.71334	10.8583	5.60018	5.47231	7.91927	2.91998	4.79729	3.38193	2.24265	2.31689	2.86217	0.129607	2.96153	0	3.65622	0.136418	3.44627	0	0	0	0.070406	0	0	0.302772	0.145756	0	0	0.154885	0
ENSPSIG00000012603 ENSGALG00000008797	108.037	94.5911	83.635	68.7248	61.2732	60.7247	79.2224	92.7313	60.7331	69.4829	74.1484	75.2842	78.98	63.0403	64.4961	44.7799	48.9679	59.0796	80.9428	89.5532	80.8427	85.0479	69.475	79.4901	57.6473	65.3904	68.4931	70.8058	63.2896	62.3285	100.746	82.9472	98.7456	82.1299	86.6572	80.1372
ENSPSIG00000013325 ENSGALG00000031527	100.945	59.6827	154.443	121.366	136.767	86.7296	53.6438	135.718	56.5536	186.874	57.634	117.933	69.6805	104.68	139.493	133.272	97.7084	103.393	21.631	20.1543	24.5806	20.1745	27.5507	20.4046	50.0048	78.4946	45.8852	102.444	60.6519	106.25	25.5247	38.5759	28.1108	34.8543	25.8148	32.7237
ENSPSIG00000013352 ENSGALG00000040954	8.01761	11.5218	7.90048	8.67037	6.13415	9.26685	5.36152	2.07279	6.03662	5.44205	4.39732	3.32546	30.0669	29.4869	23.8343	27.6676	28.2805	27.6299	7.66484	19.455	7.41596	40.4207	6.28545	28.6378	33.6936	91.2476	18.572	172.611	28.1905	135.777	14.3009	21.5247	13.9586	25.4249	10.4944	20.4218
ENSPSIG00000013374 ENSGALG00000008740	66.1958	80.6857	56.5798	52.6729	42.3055	54.1498	85.0916	101.91	62.907	79.6546	73.4445	98.6449	59.7772	43.9286	48.0022	34.5265	38.5061	44.8909	48.0155	45.0876	46.0982	43.588	38.2877	42.193	23.3591	24.7903	27.7277	24.4665	20.7963	22.2028	41.1937	30.998	44.547	33.822	32.8804	26.6476
ENSPSIG00000013408 ENSGALG00000039403	0.160963	0.524546	0	0.39501	0	0.231331	0	0.059888	0	0	0	0.080719	0	0.50818	0	0.512	0	0.653973	0.738107	0.328603	0.231602	0.669361	0.190543	0.495404	0.379504	1.15627	0	0.61559	0.077249	0.619636	1.28923	2.78769	0.545302	2.42454	0.739055	1.90423
ENSPSIG00000013613 ENSGALG00000033997	17.0849	23.1811	20.7877	20.6158	10.4566	15.9304	18.439	16.9467	21.4412	15.4932	14.7504	11.8694	19.3654	21.9697	20.0686	18.6556	13.7876	17.0489	14.6011	12.347	9.42739	11.1535	12.3307	13.342	7.28542	4.96468	3.00931	4.91301	4.68734	3.21614	15.0869	8.65005	14.2932	7.88418	10.9826	13.9718
ENSPSIG00000014289 ENSGALG00000019384	2.71435	1.81126	3.51132	1.36618	3.42516	2.25562	1.90346	0.985618	0.891949	2.25563	1.81108	1.44095	3.82558	2.54649	4.0685	1.76655	5.36261	2.22232	9.84492	11.17	10.8989	15.2925	14.75	13.0563	10.1102	7.66431	9.5648	6.69488	10.8726	8.22657	15.5745	21.1747	18.0464	22.0661	16.6503	20.0602
ENSPSIG00000014909 ENSGALG00000008635	0.134637	0	0	0	0	0.135464	0	0	0	0	0	0	0	0.086403	0	0	0	0	0	0	0	0.680233	0	0	0	0	0	0	0	0	0	0	0.260005	1.07	0	0
ENSPSIG00000014918 ENSGALG00000041251	19.0734	29.0647	17.9392	19.5251	11.1029	20.1642	25.6574	28.8956	12.8552	26.6961	13.5994	23.6808	20.7143	18.2593	16.6804	15.512	16.4058	15.8431	42.3311	36.5803	33.491	33.0006	44.0257	35.5319	21.9963	21.658	17.2221	13.9635	20.2444	16.445	38.0727	38.671	40.1841	39.4836	42.7207	36.6369
ENSPSIG00000014937 ENSGALG00000032156	20.648	23.3736	19.3207	19.6758	16.2783	18.707	15.3038	21.2054	13.9764	15.2186	13.254	17.8354	20.9291	16.7967	14.9362	17.3296	13.7747	16.9586	16.3721	17.3675	12.9956	13.2482	11.7454	14.0659	12.2004	11.0681	10.9842	10.2924	9.6987	8.84537	17.2562	14.2011	13.536	13.968	13.8731	12.8581
ENSPSIG00000013624 ENSGALG00000039861	31.3449	52.5061	30.2624	35.21	21.7291	34.6147	27.3812	27.9893	26.4221	20.3185	22.0097	21.2116	22.7976	19.8282	15.3375	17.8601	15.6613	18.4278	43.8981	36.9341	36.721	37.8939	32.5355	30.0871	16.4922	19.9841	15.1704	21.1931	14.4939	14.9341	14.5747	14.7068	13.2051	14.2916	12.004	12.5502
ENSPSIG00000013808 ENSGALG00000040023	185.773	202.036	163.788	158.882	129.22	137.609	163.151	152.036	160.527	112.51	87.266	67.3194	335.34	293.24	341.835	234.998	249.341	189.766	41.4071	31.0667	29.3657	39.3761	40.7475	38.8537	88.6638	87.5743	85.7182	46.1823	109.64	67.1165	181.071	169.988	143.641	142.28	137.838	121.006
ENSPSIG00000015136 ENSGALG00000000003	0.604046	0.624924	0.199609	0.092415	0.196181	0.057902	0	0	0	0	0	0	0.557676	1.69949	0.335026	0.828211	0.802419	1.1906	7.27234	7.98557	8.65935	11.176	5.62354	8.10494	2.58894	3.28929	2.06806	2.00757	2.46959	1.01615	5.4466	6.03264	4.61563	5.67782	4.62614	6.72952
ENSPSIG00000014944 ENSGALG00000038467	8.49339	15.3126	11.2014	14.8674	7.31503	11.0927	5.36896	18.6072	7.18008	20.7066	3.07978	17.8763	9.30794	13.2797	10.0143	12.9875	8.84796	13.0952	10.3968	12.0789	10.2313	14.2523	7.62941	10.6721	6.54879	7.62569	7.58452	10.3699	4.81104	6.78075	6.67193	7.46164	8.25927	9.71251	5.75946	6.0234
ENSPSIG00000015017 ENSGALG00000030705	4.41367	3.45371	0.328263	0.267645	1.4677	0.554438	1.30987	0.811083	1.82779	0	2.28362	0.769612	2.92114	2.03586	0.481366	0	0.869198	0.749383	102.221	99.3232	98.8298	91.094	90.2673	140.702	58.7445	60.1423	82.7542	69.2248	56.4383	63.4711	80.5655	72.2839	117.745	82.4379	77.9334	62.6205
ENSPSIG00000015475 ENSGALG00000040038	0	0.211876	0.125959	0.80308	0.176082	1.2017	0	0.218057	0	0	0.058988	0.983802	1.14677	118.107	0.827463	114.288	2.92033	127.798	0.557524	1.18937	0.293694	0.922507	0.2804	2.1739	1.5426	27.0784	4.51427	2.74148	3.37674	15.3955	6.69976	14.8976	2.35429	14.1878	1.77744	6.01254
ENSPSIG00000015161 ENSGALG00000033664	0.180324	0.529111	0	0.204368	0	0	0.280122	0.394465	0.271404	0.449266	0	0	0.157455	0.172564	0.135096	0.072753	0.059766	0.169036	0.165208	0.313258	0.155848	0.288006	0.197993	0.274971	0.105395	0.136717	0.389558	0.205672	0.213428	0.147375	0.663392	0.163906	0.329493	0.505057	0.310176	0
ENSPSIG00000016001 ENSGALG00000008554	6.41551	0.937383	0.076689	0.118435	0	0.100813	0.11907	0	0	0	0	0.107942	0	0	0	0.194198	0	0	0.493893	0.73467	0.246556	1.89721	0.091214	2.71154	0.034374	0.092361	0	0.410783	0.160095	0.191112	0.681328	0.314198	1.21837	1.1139	0.468016	0.464728
ENSPSIG00000016174 ENSGALG00000002347	48.3732	66.1436	32.3167	38.0043	26.8805	39.8447	24.813	24.6553	23.0384	32.3917	17.0269	22.0937	72.5723	131.821	37.0447	142.244	52.9107	120.752	39.9021	41.4839	32.308	39.936	29.6331	34.9759	70.1504	66.3437	169.101	137.541	69.0036	61.0742	96.4459	54.3966	76.2637	46.1749	57.9958	34.9002
ENSPSIG00000016413 ENSGALG00000002374	11.0381	9.33451	6.36268	5.69484	5.33037	8.4479	4.74664	3.20786	4.6213	3.13039	0.722763	2.20515	1.51176	1.0793	0.547025	1.10281	0.809013	0.338661	2.14411	3.04219	1.51545	3.57389	0.55397	2.08811	0.665846	0.141387	0.104076	0.373447	0.16222	0.3426	2.94474	0.250495	1.76402	0.441668	1.20806	0.079967
ENSPSIG00000016466 ENSGALG00000034507	18.4069	19.8318	41.5343	29.9822	28.3204	24.2595	41.8372	31.3635	55.6163	47.0792	30.3665	37.3805	17.4445	15.7604	18.8548	28.1659	27.815	19.0453	44.7229	58.3608	48.1164	81.4027	49.4482	65.6908	37.7009	25.0442	26.6504	23.0453	31.274	21.0655	45.1784	43.1088	39.7645	47.3852	53.1868	52.5679
ENSPSIG00000016578 ENSGALG00000002612	61.2398	70.0835	50.1451	50.2334	48.7993	56.5692	47.4446	51.3582	36.8553	35.452	39.0231	49.2019	60.1877	54.2721	44.2718	47.7707	49.4363	53.1799	189.768	189.076	164.581	157.631	142.327	153.819	141.547	152.193	139.901	103.278	135.18	97.6602	186.35	197.111	171.425	185.932	151.128	177.331
ENSPSIG00000000411 ENSGALG00000021180	0.85374	0.661384	2.15187	0.809634	1.16948	0.093544	0.077888	0.086725	1.36111	0.119395	0.752252	0.211711	1.48698	3.69702	0.650598	3.48226	1.44307	6.27433	0.41781	0.705174	0.3482	0.900439	0.58471	0.374735	0.15187	0.171895	0	0.169287	0	0	1.08376	1.81253	1.61027	3.05832	0.742266	2.01961
ENSPSIG00000017254 ENSGALG00000002623	18.6537	14.749	28.942	9.63418	25.3496	15.0048	19.6089	11.8097	22.8137	7.61363	24.1166	8.12507	17.3196	6.83881	15.049	6.90168	17.0615	8.50649	8.29291	9.0944	7.09171	10.1161	9.06169	11.0379	6.44029	2.93114	4.97458	2.1289	7.22831	3.54017	4.90883	6.88344	6.6076	4.20404	6.23055	5.41397
ENSPSIG00000017273 ENSGALG00000002639	7.96903	9.18467	7.61067	4.9566	3.14271	2.11843	10.0783	12.207	4.20342	4.82581	2.36462	1.82377	5.86416	6.5637	3.74963	4.24722	3.47226	2.52849	31.1163	33.5528	28.3041	33.0072	34.4572	27.6078	36.598	32.8202	29.3416	38.8746	28.8655	30.5951	29.2799	31.93	35.5294	37.0805	21.9698	31.9278
ENSPSIG00000017601 ENSGALG00000002647	6.75188	1.19433	2.81068	0.916396	0.737681	1.98818	2.89379	44.8368	2.54404	11.9553	1.30987	19.5547	1.13313	0.307287	0.89847	0.826724	0.304144	0.195409	1.63897	1.75275	3.17599	1.99031	2.62941	1.30803	7.48494	5.70226	7.13217	7.03442	7.96892	5.70108	8.81874	6.88375	11.8354	10.8036	6.7732	7.13943
ENSPSIG00000017887 ENSGALG00000002663	9.19437	10.6787	9.51895	8.77168	4.60997	5.23684	7.13255	11.4329	3.16444	8.41625	2.64855	7.85109	8.53151	6.08403	6.90117	7.39263	3.88104	5.0444	54.483	58.4394	50.1188	54.1855	36.51	42.1313	28.3151	29.2844	30.2522	31.1426	25.7199	18.9842	69.3936	52.0175	74.7422	53.7877	49.2165	39.798
ENSPSIG00000018050 ENSGALG00000002706	2.61224	2.38503	1.16292	1.04161	0.576999	0.461322	2.35099	1.23163	1.40373	0.799001	0.67329	0.64362	2.31618	2.03851	0.629593	0.891551	0.656103	0.976402	16.698	16.1152	15.3346	16.7874	14.173	13.3356	11.7727	11.224	12.1614	12.6738	10.521	8.2904	24.1141	15.0024	19.9304	17.3197	16.2874	11.5142
ENSPSIG00000007285 ENSGALG00000002729	36.048	36.0764	52.7941	29.3226	24.3859	24.507	39.2601	45.1434	47.9555	40.4655	34.0806	30.6838	26.1287	20.0034	27.5584	17.4342	16.731	16.546	8.75836	8.39747	6.74329	8.84321	7.89116	8.90334	30.4127	28.2375	28.0867	28.4528	31.1842	32.1584	14.8729	20.6912	13.19	21.2944	13.8021	20.7875
ENSPSIG00000007856 ENSGALG00000009809	0.267497	0	0.170532	0	0.056519	0.06637	0.137728	0	1.0081	0	0.133038	0	0	0	0.085387	0.274389	0	0	2.58606	1.14669	1.05462	0.723423	0.835907	0.682379	1.03035	0.41854	0.214949	0.1493	0.187563	0.336701	4.58006	1.33726	1.37114	0.712322	2.39456	0.628157
ENSPSIG00000007863 ENSGALG00000009803	2.14428	0.68513	1.09209	2.56102	0.406555	0	4.21627	7.19337	9.3794	12.9711	7.82865	7.58835	0.355745	0.217029	1.16747	0.639512	1.13703	0.976118	0	0.619874	0.343734	0.247212	0.578584	0.364752	0	1.01766	0.429071	0	1.72689	0.199486	0.968499	0.97494	1.99087	0	1.48386	0
ENSPSIG00000007889 ENSGALG00000009800	34.6637	28.2797	53.1786	44.7514	37.586	36.6423	30.8768	49.5131	56.7497	75.6149	31.5131	59.3686	29.9852	30.659	45.9076	41.4553	33.5922	33.7685	40.5994	33.6939	36.5011	40.6342	38.314	30.6799	12.2474	14.005	12.8281	18.9617	11.209	8.26836	43.8277	37.4963	51.3318	44.4341	39.165	27.8758
ENSPSIG00000007519 ENSGALG00000025759	10.166	7.38836	3.7538	4.81349	6.20007	6.80127	7.31207	6.26096	3.21915	4.01442	5.82594	3.7912	8.61369	16.9526	4.37422	7.81242	7.02369	9.32623	55.0497	61.4473	34.3708	39.3604	41.2668	43.379	34.4361	29.7478	22.8863	16.6626	33.7698	17.6997	73.8656	52.0634	54.3669	39.3661	49.9922	47.2236
ENSPSIG00000007894 ENSGALG00000009792	2.69333	2.27983	2.08197	1.36516	1.88029	1.7982	22.6675	40.3339	26.5325	33.3194	40.5212	23.687	1.87733	2.33866	3.38988	1.82019	2.23419	1.52489	10.7671	7.9819	6.37557	8.35951	7.93703	8.8669	19.4248	14.8284	23.5457	14.2046	16.6305	11.1579	14.6872	10.9572	9.84838	12.4158	11.1298	10.379
ENSPSIG00000009698 ENSGALG00000039092	0.120575	0.110457	0.319227	0	0.265864	0.519157	0.152629	0	0	0	0	0	1.11026	3.75038	0	3.79605	0.209106	7.1545	1.11769	1.10306	0.157809	1.78299	0.352958	1.86377	1.02059	0.762643	1.0792	1.20881	4.09441	1.233	11.1501	0.180128	5.35657	0.310949	17.3718	0.227106
ENSPSIG00000008015 ENSGALG00000033500	125.894	149.85	130.907	118.434	113.309	117.525	171.672	208.919	142.873	136.54	115.432	163.121	133.767	126.563	81.7244	121.012	121.471	115.076	77.5518	87.4347	75.3318	82.6244	72.3433	82.4244	75.2451	94.895	66.7978	68.2184	61.5021	53.7081	91.4631	74.9883	82.2208	66.129	71.9126	69.5164
ENSPSIG00000010108 ENSGALG00000034493	5.76965	3.80566	2.89079	3.70241	4.35003	3.58703	3.86522	1.05012	3.99386	0.671261	2.1149	1.99747	5.37482	5.6893	4.93782	5.26394	3.56364	7.19838	0.552202	0.466093	0.766395	0.412362	0.679478	0.208889	0.232821	0.151145	0.542563	0.336127	0.214727	0.038018	3.66906	1.40168	2.25992	1.22098	2.09271	0.645808
ENSPSIG00000009255 ENSGALG00000043240	8.5737	14.2628	3.0977	9.52251	4.5555	9.99238	3.98718	2.08284	2.37355	0.780518	2.50064	1.89716	7.13088	10.6345	3.9915	8.86898	5.94279	10.5863	16.6672	20.255	11.1627	22.8827	12.3405	25.5358	9.31686	6.27674	8.94544	4.15434	11.7464	4.08362	25.9006	17.6491	16.5411	16.5504	18.4873	19.9645
ENSPSIG00000000416 ENSGALG00000030287	0.218346	0	0	0.047428	0	0	0	0.142797	0	0	0	0	0.344298	0.338889	0	0.383723	0	0	2.45953	1.32679	0.679001	1.29088	0.586523	0.988902	1.33636	0.273427	0.221434	0.208465	0.070559	0	4.33112	0.383798	2.29357	0.154633	1.82942	0.047694
ENSPSIG00000013853 ENSGALG00000054262	0	0	0	0	0.209683	0	0	0	0	0	0	0	0.561672	2.23638	0.520427	2.34919	0.43374	2.6498	0.555115	0.413235	0.202324	0.245414	0.165293	0.343177	0.395374	0.548649	0.401661	0.112284	0.49651	0.450497	0.980164	1.24625	0.513102	1.34048	0.365394	0.52508
ENSPSIG00000010217 ENSGALG00000037629	15.7556	13.0776	3.95311	6.41907	4.88564	8.89946	9.74327	5.03664	4.29259	3.35661	5.64143	5.45949	7.52668	7.76272	3.27865	4.65803	3.67609	5.33886	9.92617	9.27474	9.03152	7.80902	6.94526	7.15356	5.27946	4.26532	3.71823	2.96784	3.79716	1.32069	7.10118	5.71517	5.81534	5.77355	5.20843	6.00351
ENSPSIG00000010283 ENSGALG00000039169	78.7679	74.1226	64.9446	46.6787	43.3034	48.4148	52.3816	52.3176	42.7615	33.8105	40.2061	39.3055	60.4059	45.3898	45.195	32.188	37.7511	35.6874	6.14442	6.80055	10.5819	10.7221	10.873	13.3172	5.93065	4.27041	7.67294	6.06596	6.83097	6.85125	8.60136	9.04666	15.3689	14.9891	13.7772	15.4259
ENSPSIG00000011795 ENSGALG00000033102	42.7594	47.808	32.8288	36.6317	24.5682	37.9787	43.4302	44.8265	36.0183	39.186	41.1671	39.2091	44.5485	50.8563	25.8528	48.0286	29.5629	50.088	147.344	136.218	141.151	125.597	125.721	129.25	99.6136	90.2394	102.127	91.6233	103.569	84.5727	101.71	88.1523	108.452	85.1675	107.643	96.1078
ENSPSIG00000012046 ENSGALG00000041114	27.6752	32.3937	17.2464	18.5094	9.70972	15.5766	19.2217	22.5952	21.4515	16.5722	17.3852	17.8863	27.3006	26.0118	15.1576	19.6018	12.7869	19.9141	13.8759	19.27	11.4745	19.0699	10.3587	15.2013	20.1901	22.7936	20.1142	22.4281	18.8665	10.8358	20.9973	16.8965	17.4854	17.0595	10.3413	13.8424
ENSPSIG00000012373 ENSGALG00000029378	16.5632	8.24847	6.09472	5.18932	4.55948	7.10731	2.03355	1.38465	0	1.09788	0.220161	0.817227	2.47517	1.72963	0.744748	1.29907	2.28707	2.03627	43.4876	65.3677	42.272	61.5007	29.3831	47.8672	7.88594	10.2655	6.90552	7.66969	4.72588	3.1524	10.9225	13.6787	7.26383	17.959	7.14875	12.5127
ENSPSIG00000014796 ENSGALG00000041625	88.3254	63.8714	103.174	99.9534	79.0821	98.0087	40.3542	51.5536	77.6781	58.3355	70.9232	57.5537	65.3853	83.7555	248.191	101.137	82.9619	79.0821	22.0009	22.306	30.2095	30.6383	23.6885	18.9999	13.513	15.1766	25.4099	17.2714	16.6481	15.919	24.562	26.7729	35.9428	29.8298	25.994	27.7972
ENSPSIG00000014144 ENSGALG00000036390	42.3681	23.6856	31.8797	43.4978	33.4852	25.4106	16.2613	0.874986	13.7216	3.5578	8.78469	2.66125	234.935	289.37	285.88	243.101	215.37	272.105	55.2651	223.324	23.0111	224.431	18.0226	114.414	4.48782	49.9445	3.53119	13.2997	3.68467	10.2805	13.6463	60.0655	9.56135	50.9402	8.02618	35.0057
ENSPSIG00000014151 ENSGALG00000039935	0.746138	0.354503	0.108254	0.044009	0.031018	0.037732	0.276992	0	0	0.031791	0.080543	0	3.72042	1.91703	1.70946	1.3794	1.06388	1.05894	4.83513	9.91468	2.41472	8.54698	2.58838	6.79874	0.852732	3.89635	0.523606	0.392763	0.222	0.224147	15.9814	9.94697	17.3513	6.14859	20.4423	7.46722
ENSPSIG00000015040 ENSGALG00000041568	29.1376	38.7909	19.5457	23.4361	15.6047	24.0264	32.9659	36.2942	30.8612	23.2129	23.3351	26.9526	25.188	30.6584	21.8907	21.8408	17.3878	31.2691	28.7027	36.642	25.1353	36.6937	20.7303	27.233	27.0785	31.7919	27.0398	28.1743	17.5671	16.6377	41.8184	42.3129	31.0925	49.302	27.2072	35.1357
ENSPSIG00000015270 ENSGALG00000038704	105.013	104.357	68.8267	58.9666	61.6601	68.8841	82.8484	42.1132	49.5774	39.389	61.1077	41.0308	110.612	99.4822	36.6258	77.5681	72.78	88.0337	90.1804	95.8614	83.5374	84.1427	72.4625	80.8141	53.038	70.1146	63.3051	61.3804	52.3336	51.2859	100.721	85.6515	95.5135	77.898	83.0898	69.0398
ENSPSIG00000015277 ENSGALG00000041407	0.933066	1.65271	0.440268	1.16391	0.53211	0.497218	1.14051	1.68663	0.202168	1.42814	0.803671	0.911978	0.668597	1.38441	0.504922	1.18827	0.161481	0.779318	1.7126	1.50906	1.0575	0.762488	0.675506	0.587597	0.958732	0.262978	0.606894	0.999308	1.1319	0.061929	3.40717	0.678939	1.37322	0.730631	0.740471	0.230026
ENSPSIG00000015368 ENSGALG00000035453	13.7863	11.1721	20.8952	24.6467	18.0466	25.6288	15.5012	25.2864	30.8908	26.3923	32.3487	23.516	9.413	15.5093	24.4	18.3453	17.9566	20.8265	11.2231	12.2759	11.8995	12.5227	10.3079	13.5276	11.8663	14.8761	16.8638	16.5891	13.9285	15.5468	9.55584	9.5399	12.6333	12.2934	10.7583	10.4416
ENSPSIG00000015390 ENSGALG00000037669	247.331	356.1	267.578	260.663	192.907	255.889	741.283	686.51	553.936	655.614	712.144	580.707	235.347	171.216	158.228	164.12	187.785	152.961	267.111	442.899	240.78	411.736	228.592	414.812	990.554	1013.6	679.832	898.7	725.879	856.373	91.8716	76.3941	123.826	62.6403	131.158	84.486
ENSPSIG00000015564 ENSGALG00000031397	80.4497	143.303	77.6347	171.583	60.1867	164.124	100.996	192.717	105.917	215.207	106.49	194.411	77.4347	105.916	93.0847	80.9986	73.5305	91.1072	82.4999	89.2514	82.5224	92.8324	79.6299	96.5981	59.3569	116.893	56.2093	80.5477	70.6881	58.2567	82.3155	84.7846	101.669	82.7223	81.1724	91.8575
ENSPSIG00000015604 ENSGALG00000029811	2.58642	0.950424	0.073313	0.515839	0.093526	1.24272	8.43053	0.167788	0	0.274284	0	0.194692	1.32181	1.62895	0.56303	2.61903	1.73887	0.994856	2.56489	2.6836	0.750871	7.49549	0.867363	4.05727	2.02284	0.2234	4.72242	0.74508	1.87554	0.176917	7.30205	0.150087	20.5922	0.216054	28.5384	0.346087
ENSPSIG00000015570 ENSGALG00000031650	14.8712	21.6595	12.5643	17.4077	10.2149	15.0791	18.707	20.2629	15.4941	15.1893	14.1018	13.3218	25.8945	20.7698	25.4687	20.0089	18.3076	16.8405	11.2022	10.8259	9.75425	12.5215	9.44186	11.0216	6.07058	5.74798	4.69421	3.31933	4.29847	3.42516	15.8302	12.1556	15.8522	12.4041	13.3468	11.1076
ENSPSIG00000016037 ENSGALG00000041820	0	0	0	0.155307	0	0	0	0	0	0	0	0	0	0	0	0	0	0	1.0903	1.14625	0.890899	1.99483	0.387036	0.610078	0.417041	0.400266	0.415084	0.46012	0	0.094301	3.00459	0.526137	1.14947	0.564283	1.05968	0
ENSPSIG00000016149 ENSGALG00000032097	0.055823	0.10573	0	0	0	0	0.611501	1.36603	0.405973	1.08247	0.636951	0.943637	0.043425	0.041627	0.055815	0.055021	0	0.107666	0.598727	0.60881	0.111426	0.5428	0	0.381846	0.392818	0	0.05416	0	0	0	1.03894	0.150722	0.403445	0.510194	0.525345	0.330317
ENSPSIG00000016077 ENSGALG00000038978	60.7482	73.7484	69.0559	63.4547	34.95	45.5404	56.4429	93.7024	49.3908	74.4455	38.7619	72.5697	64.3625	68.8302	59.7413	63.6983	38.8961	45.617	71.8785	101.741	68.5955	109.622	56.4801	89.454	126.657	86.0354	70.2099	57.7832	47.1629	41.6617	94.3008	103.467	102.142	93.9494	75.6795	100.046
ENSPSIG00000016359 ENSGALG00000039983	9.75258	11.7461	6.89975	14.0326	5.55313	9.72335	13.1823	18.763	13.5493	22.169	12.0168	14.9014	4.47975	5.89168	3.73123	7.10031	4.88379	4.98118	48.264	51.1264	32.9693	44.594	39.6305	43.4376	60.2634	41.9409	32.6591	38.0891	40.1137	41.7998	19.2224	22.9152	19.1761	20.4596	24.7197	23.1482
ENSPSIG00000016470 ENSGALG00000036301	48.85	57.2156	38.2386	35.3091	31.9317	36.3655	36.366	21.0294	28.1957	14.0703	19.1128	18.0258	61.0741	88.1483	32.0021	77.5766	39.1998	75.4102	18.7742	22.2852	19.4989	24.0081	19.9463	18.2357	13.1369	11.7122	11.4614	19.438	13.6363	10.6897	11.4757	13.1012	13.8994	15.9436	10.2269	12.8074
ENSPSIG00000016306 ENSGALG00000032830	583.857	723.569	542.924	549.633	427.343	592.598	474.836	563.664	453.764	423.833	465.184	496.035	444.026	420.941	463.556	352.474	353.446	370.702	783.221	851.401	743.812	798.121	716.514	761.646	473.979	524.048	513.122	454.658	526.835	425.195	617.598	601.278	599.08	560.746	545.065	567.292
ENSPSIG00000016738 ENSGALG00000035505	0	0	0	0	0	0	0	0	0	0	0	0	0	0	0	0	0	0	12.1141	3.35235	7.57963	3.45107	19.7056	1.42196	0.335554	1.84247	0.140793	0.880507	0.480081	1.21838	2.41862	2.58215	1.64985	4.40134	0.564818	1.20704
ENSPSIG00000016722 ENSGALG00000043642	126.699	138.166	104.659	99.2039	69.3055	96.8842	176.369	186.669	147.252	113.849	140.395	140.415	114.409	75.21	78.1595	72.602	77.9954	71.8252	266.443	226.675	287.511	285.57	239.381	240.435	200.756	247.038	198.088	277.745	160.695	161.325	177.452	127.111	174.292	121.332	136.357	89.0234
ENSPSIG00000002052 ENSGALG00000012080	4.72544	1.30306	0.129186	1.30085	0.268704	1.58356	324.76	474.261	379.747	645.125	200.831	276.794	0.845182	0.218422	0.298191	0.390612	0.08165	1.2049	0	0	0	0	0	0.113977	0	0	0	0	0	0	0	0	0	0	0	0
ENSPSIG00000016980 ENSGALG00000031997	0.082366	15.2243	0.091939	41.2839	0	36.66	0	0.402176	0.084507	0	0	0.075918	0	0	0	0.068833	0	0	4.65008	5.04137	3.28867	3.773	3.01312	2.90833	3.17815	2.35305	2.34346	2.01811	3.90407	1.29042	8.49155	7.38295	8.04336	5.12448	6.17935	5.0821
ENSPSIG00000016965 ENSGALG00000029677	0	0	0	0	0	0	0	0	0	0	0	0	0	0	0	0	0	0	0	0	0	0.033495	0	0.141916	0	0	0	0	0	0	0	0	0	0	0.147166	0
ENSPSIG00000016783 ENSGALG00000035492	17.7804	22.4613	19.5062	15.7135	22.2837	22.3589	25.9679	31.0778	22.0832	16.1311	22.9357	37.6121	25.4856	18.5673	9.25158	17.2568	19.7873	18.0064	10.1976	17.3651	8.06882	14.0311	8.81359	17.9966	85.1408	97.5033	69.8315	79.1258	49.2709	62.0291	25.9003	36.0621	16.6156	28.131	12.5681	20.8779
ENSPSIG00000017008 ENSGALG00000042063	26.288	41.9251	19.5097	39.6945	13.8889	28.2397	26.5975	40.7092	21.2361	32.4628	20.9075	24.6189	8.60833	8.66062	5.76355	5.73081	4.83732	5.77144	25.1927	27.2273	26.9226	29.6152	22.9582	23.1119	15.766	17.1396	26.456	12.801	17.4575	9.60169	23.3126	23.27	26.2653	14.8923	17.1513	10.8
ENSPSIG00000017010 ENSGALG00000033038	234.926	189.663	296.664	249.772	257.403	206.745	292.497	246.996	351.35	303.954	319.656	258.472	253.068	332.15	356.963	334.48	288.103	271.698	32.5457	42.1482	27.1116	28.184	42.9406	48.1603	146.629	189.652	187.877	260.867	206.326	350.089	33.2676	30.8165	38.4064	51.0895	34.6411	52.4272
ENSPSIG00000017099 ENSGALG00000031978	0	0.19805	0	0	0	0	0.247722	0	0	0.048895	0	0	0	0	0.094764	0	0	0	1.40994	1.15582	0.532378	0.88938	0.589415	1.26687	0.764817	0.246283	0	0.644818	0	0.3536	2.35078	0.250108	1.39214	0.36854	1.46986	0.075444
ENSPSIG00000017102 ENSGALG00000032958	16.4781	17.9715	17.7282	14.4989	14.686	13.3813	21.4814	10.0466	3.08685	7.44942	1.95874	6.75172	18.4395	85.3271	9.84955	74.4543	15.1623	80.367	2.0149	2.89427	1.77534	2.98094	1.83341	4.41871	4.69097	3.54067	3.24382	2.63017	2.04332	4.41977	6.4851	9.20539	4.06525	9.55341	3.46967	8.05712
ENSPSIG00000017194 ENSGALG00000031635	45.1679	57.119	26.08	33.4089	27.1164	39.9063	50.9198	75.5556	28.3138	41.3963	41.2805	59.2046	50.4866	79.0018	23.2539	52.5299	30.7688	67.1122	92.9226	108.708	82.1952	92.1483	90.493	93.7264	128.343	98.6977	113.072	83.6909	95.3319	68.7032	90.9391	100.558	72.3922	97.9455	69.4718	85.4064
ENSPSIG00000017587 ENSGALG00000043636	58.9449	55.9377	86.5078	65.3938	64.5741	59.7175	47.1013	56.3853	61.8608	59.9235	55.273	50.3611	49.619	64.6491	93.8487	57.4832	61.191	60.2296	26.5217	28.8779	36.6536	40.8012	28.4469	33.2448	24.4112	29.7854	34.2416	39.6831	26.391	27.1275	24.2008	28.8966	41.8249	40.1299	29.0916	29.7163
ENSPSIG00000017626 ENSGALG00000031893	98.7145	89.8819	92.2095	67.6778	66.2796	66.5814	82.2066	73.7624	74.9751	70.5984	58.3579	64.0313	113.193	117.548	77.9351	89.6461	71.4147	79.0874	243.341	270.451	225.422	243.287	212.108	243.351	317.855	319.975	305.901	279.175	280.642	300.454	277.434	301.94	264.657	290.841	232.698	244.145
ENSPSIG00000017783 ENSGALG00000034616	1.58123	0.967143	0.610428	0.947983	0.462036	0.324103	0.31787	0	1.54088	0.213321	0	0.10193	0.121372	0	0.122138	0.509071	0.257512	0	2.87653	1.45213	0.631588	1.64306	0.71011	1.68036	1.62373	3.04359	2.4556	0.268053	4.09466	0.494149	8.69535	1.07491	4.37507	1.71667	4.07634	0.511781
ENSPSIG00000017754 ENSGALG00000031758	4.09551	7.2285	5.53506	7.30797	3.74985	3.79514	3.74829	4.36548	2.46242	6.49167	0.99135	3.79012	4.60351	5.97918	2.14542	8.04542	1.71467	3.97582	3.4381	3.94203	4.80089	3.98974	4.31905	4.20535	6.58906	7.64069	7.06528	10.9227	9.36336	11.5546	5.55641	5.19965	6.29785	5.26274	4.84092	5.556
ENSPSIG00000017908 ENSGALG00000040161	48.6257	49.3727	50.5932	42.944	56.8583	51.8701	45.0183	44.1421	45.2824	39.4412	58.6665	45.7924	37.542	41.0922	52.5831	34.6909	43.7297	39.0079	12.8388	15.833	14.9265	14.9801	13.5194	16.6248	12.0431	12.5073	15.7637	15.3609	11.8707	16.0556	11.2272	10.2835	14.5538	12.3886	12.3948	11.0556
ENSPSIG00000017804 ENSGALG00000040266	54.2625	71.1071	36.4268	33.7378	32.1784	38.4364	6.0749	9.17433	2.17253	5.14357	2.79207	7.78578	66.5866	42.7242	24.114	34.9725	39.295	38.5297	59.2204	94.9658	52.4451	68.0736	39.4955	63.6528	23.3441	26.3771	14.4963	24.3218	14.0482	13.4046	117.364	83.2554	96.3499	78.4658	93.0677	77.5396
ENSPSIG00000017913 ENSGALG00000037258	95.226	113.703	181.915	168.039	161.118	171.815	73.8028	89.299	127.65	107.47	114.012	100.347	88.0897	110.533	299.426	134.469	140.66	119.848	48.7956	53.3536	43.5013	37.1594	39.4589	43.8283	39.6391	41.9811	42.1746	36.7628	46.3668	45.661	54.8661	48.2087	47.0464	44.2964	48.3959	44.7856
ENSPSIG00000017910 ENSGALG00000039387	169.416	187.972	248.163	214.811	202.356	207.834	137.021	165.314	196.126	144.744	188.389	156.972	157.449	159.23	375.259	160.397	183.104	159.994	115.529	127.188	121.834	120.873	131.626	127.314	125.653	155.18	148.759	157.339	173.221	171.795	109.622	167.98	117.128	163.204	108.466	179.251
ENSPSIG00000017946 ENSGALG00000037193	0.857988	1.29293	1.6345	0.709161	1.66431	0.453647	0.094554	0.061946	0	0	0	0.182193	2.88579	6.24122	2.246	6.14697	3.31905	6.10814	5.69758	6.62338	3.26422	6.17461	3.62697	5.38039	4.08234	2.25363	3.50388	2.56215	3.02749	2.70543	12.3881	10.1542	6.36598	11.1453	5.15503	7.68562
ENSPSIG00000018051 ENSGALG00000031117	9.83941	8.73182	5.03836	4.47518	3.13154	3.30354	7.76757	7.11309	1.12046	4.25199	2.50532	2.12999	7.17816	13.3982	0.759469	8.58717	3.83645	10.5774	6.76649	9.57694	4.58044	10.8419	6.81395	10.238	9.74712	3.232	6.26959	4.0208	11.204	3.38785	10.0486	2.60766	7.93889	4.08395	8.15343	3.82556
ENSPSIG00000018103 ENSGALG00000031786	24.7598	23.7162	11.6594	9.41211	14.9363	15.4092	19.8424	10.9871	3.77876	5.16359	7.11706	13.2267	20.4248	15.5771	9.06568	5.86224	12.1347	8.22013	11.4866	16.7112	19.5993	7.4496	19.7807	16.4027	8.07227	21.7759	8.9406	15.3615	17.5451	15.348	15.5668	6.69578	10.3405	6.91311	7.55138	3.89399
ENSPSIG00000018109 ENSGALG00000042773	2.52624	2.05235	1.77665	2.05746	3.34436	1.43229	1.01003	2.49442	2.0686	2.56008	1.72198	2.19515	1.82122	1.92195	1.81872	3.36869	4.07758	3.586	10.3707	6.76935	10.8937	9.08366	13.4959	10.4977	5.78852	4.17533	6.67829	3.99307	8.81429	4.88306	16.6568	15.2643	20.1291	12.6263	20.2586	17.6705
ENSPSIG00000004380 ENSGALG00000032570	19.106	40.8678	6.97766	13.7428	10.7806	17.6975	46.0573	19.1405	15.8624	13.4916	9.68157	12.3445	19.4211	16.244	5.06773	7.25268	9.37055	8.03207	89.2498	102.267	75.094	92.1211	76.7155	80.1027	67.7358	88.1037	68.7904	81.5498	57.0131	64.8617	75.4174	74.4443	70.1373	72.3538	61.7976	66.1781
ENSPSIG00000004403 ENSGALG00000038089	2.18571	1.71425	0.626597	0.396982	0.613407	1.58477	4.85457	2.5199	4.33164	3.2413	4.09809	3.68107	1.08425	0.194325	0.486832	0.480603	0.25944	0.601029	7.60252	16.8695	4.76833	15.1273	4.92458	15.1416	24.1873	27.5797	20.0611	25.9	15.3671	17.2633	1.94239	2.01384	3.00325	2.09549	2.53114	1.99378
ENSPSIG00000005732 ENSGALG00000037863	0	0	0	0	0	0	0	0	0	0	0	0	0	0	0	0	0	0	18.5759	22.9992	32.1049	28.4729	25.7448	30.6195	34.3469	35.5204	41.5884	49.009	45.6221	43.4432	18.4294	20.9252	25.3843	28.0969	23.8306	23.8764
ENSPSIG00000005896 ENSGALG00000040298	13.9888	22.9212	17.1619	29.351	16.7473	25.4372	18.5804	13.5228	13.081	14.5045	13.1992	14.8953	23.1359	21.543	13.8986	19.2593	16.9826	18.516	52.951	73.9343	48.549	62.9527	39.5441	73.2574	20.8404	34.5036	18.8997	21.2056	24.2396	28.0719	41.2679	47.7	37.317	40.2026	33.0886	36.1129
ENSPSIG00000016600 ENSGALG00000003433	0.11607	0.051294	0	0	0	0	0	0	0	0	0	0.262938	0.511584	0	0	0	0	0	0.848716	0.844226	1.14607	0.636335	0.624013	0.665853	0.701945	1.10264	2.84336	2.64098	0.423214	1.42408	1.38118	0.360496	1.97323	0.611884	0.321777	0.177159
ENSPSIG00000016841 ENSGALG00000003560	0	0	0	0	0	0	0	0	0	0	0	0	0	0	0	0	0	0	2.04579	5.13248	1.08057	5.9347	1.8733	6.21978	17.2472	6.72604	13.1784	4.24137	21.7116	7.73442	5.027	3.31814	3.91197	3.43901	3.05715	3.68481
ENSPSIG00000016735 ENSGALG00000034179	35.8178	30.1717	36.8719	18.6599	27.2359	27.1042	32.8512	49.9906	25.795	40.2027	32.2392	56.4555	33.3339	46.9559	25.6964	40.9777	28.1909	44.5741	48.201	48.5654	59.1294	63.1198	56.9724	59.8504	31.0938	29.6131	49.3047	39.1871	47.9759	33.7464	47.4231	48.5555	67.9809	67.4916	60.044	64.1358
ENSPSIG00000017713 ENSGALG00000003574	17.6859	15.1172	10.3324	9.3455	8.84156	8.55346	9.55114	11.8558	2.72529	7.62043	4.57366	9.72976	11.3483	7.49487	4.85769	6.2851	5.51602	5.76959	22.556	41.6841	20.6008	37.3703	16.8831	30.2524	13.2512	11.8252	16.4871	8.15189	13.571	6.37667	29.4492	27.1769	23.3727	21.5263	19.862	19.0011
ENSPSIG00000006956 ENSGALG00000003588	1.97855	3.82532	0.934589	4.67012	0.699909	4.06099	4.0975	6.93534	3.91143	7.82052	4.01326	9.44519	19.644	22.4479	8.48029	16.3733	15.3192	20.1031	0.439623	0.536671	0.198848	0.141712	0.097993	0.339029	5.47851	7.69571	2.80347	6.71289	3.70365	6.21028	9.14216	5.92165	4.13596	4.51648	7.8254	5.75165
ENSPSIG00000006981 ENSGALG00000042045	10.2877	5.73141	10.2353	9.77808	3.20532	7.2957	40.128	12.031	12.7852	16.8965	42.9883	57.1932	30.9288	11.0024	27.459	8.60882	36.401	34.0008	0.345272	0.849556	0.563571	1.19881	0.427158	1.21977	14.3539	14.8292	14.1366	25.3676	13.9152	12.9877	7.64248	5.15559	7.94826	7.90979	7.74941	7.93762
ENSPSIG00000017859 ENSGALG00000003580	213.396	334.586	117.049	185.584	117.266	229.231	76.3985	165.541	23.8514	118.511	22.3127	155.206	69.6798	38.6659	23.7453	42.8755	38.814	26.4267	198.065	467.581	157.992	493.213	109.441	340.316	15.3783	77.3343	14.0038	29.0673	17.8427	38.5309	23.256	58.6326	21.3137	51.3165	11.744	48.4454
ENSPSIG00000007566 ENSGALG00000033378	22.2169	26.7414	15.843	24.0854	17.01	21.8025	41.2353	53.0551	39.3293	45.9449	47.4091	54.1872	31.5851	37.4997	28.9277	29.5674	25.8242	35.5605	36.7857	24.9734	34.8176	42.0537	31.7286	37.2067	71.0299	81.9529	76.5666	108.857	79.6844	96.0729	66.7621	75.302	63.9261	80.1905	46.8698	72.2384
ENSPSIG00000007424 ENSGALG00000041036	8.52196	9.9273	6.91633	8.65167	7.09407	10.3468	13.5809	19.5983	10.7013	15.8309	16.8027	18.0712	9.11019	9.63841	7.74307	6.59249	9.10325	9.68714	1.41052	0.702705	0.401689	1.32771	0.937719	0.90753	1.13919	1.56316	1.3238	1.22856	0.725283	0.062293	1.75891	1.16824	1.3926	1.10443	0.749788	0.998585
ENSPSIG00000007549 ENSGALG00000003602	21.2105	23.9515	18.9699	15.0059	15.107	15.4204	19.458	20.2768	19.6765	16.1156	15.5403	17.2697	33.4217	33.7424	20.7385	26.4645	24.7001	30.8536	30.9009	30.6992	25.8671	28.4413	25.8865	30.4651	17.7777	18.7268	15.8108	15.4939	17.6127	15.8088	47.6974	41.1766	43.1687	38.9142	37.8164	39.0194
ENSPSIG00000007573 ENSGALG00000003663	11.6829	8.64156	3.78823	5.12266	5.6614	5.76973	6.95569	6.71223	3.11423	5.08624	5.22282	7.73553	9.66675	7.53381	4.62241	5.05355	3.80752	6.95322	24.2505	26.7532	21.6893	23.3797	17.2449	20.6433	17.0321	16.8994	16.0297	15.5692	17.1365	9.87182	26.8308	24.0838	22.0702	21.7966	21.1562	23.1729
ENSPSIG00000008099 ENSGALG00000039178	3.22032	2.83881	1.90976	1.35591	1.50463	1.18172	2.34307	1.35383	1.70919	1.32728	1.52368	1.61522	3.10852	2.66634	0.814696	2.11252	1.51911	1.66988	15.6571	15.4734	14.8784	13.432	11.9202	12.4105	12.1783	10.8189	12.1977	12.4341	12.1391	6.83565	16.1383	12.1823	12.8724	13.2217	10.1906	11.6449
ENSPSIG00000008201 ENSGALG00000034649	20.2683	13.6244	13.3183	9.33173	8.82475	9.13651	24.2117	26.1069	20.8887	24.1434	15.7352	33.6738	41.9519	73.6646	16.1533	49.0808	22.8159	55.4876	11.4359	9.80316	6.82157	10.5009	10.3471	5.39283	12.7798	7.60699	4.36532	4.93604	6.43513	3.42353	18.2756	58.5722	27.3748	62.8008	27.8158	56.494
ENSPSIG00000009076 ENSGALG00000038374	0.239993	0	0	0.46419	0	0.209502	0	0.184231	0	0	0	0	0	0.34369	0	0	0	0	4.34609	8.17311	6.69721	8.56529	8.94778	7.16845	4.73298	4.07595	5.63537	4.68351	2.85818	3.12271	6.36252	5.21663	10.1643	6.99159	5.73143	3.83352
ENSPSIG00000008623 ENSGALG00000003753	3.28752	5.21001	2.61875	1.70097	2.04863	2.48028	4.38514	4.68766	1.77767	3.86764	2.98247	3.32208	5.34166	4.87838	2.85246	3.63974	2.29789	4.69308	9.00441	6.98999	6.05667	6.51577	7.25344	6.01378	4.67463	6.52407	6.87672	5.16724	5.69813	4.06397	9.92312	10.389	10.7671	8.29277	8.53336	8.90314
ENSPSIG00000008582 ENSGALG00000039238	139.522	9.25011	85.4573	5.47993	38.7241	4.24881	114.661	4.86474	77.1137	5.89537	32.8763	6.90833	212.412	98.1534	83.854	80.7129	113.523	96.2821	56.4641	10.1424	83.366	10.3742	78.7237	12.7367	52.2667	30.877	99.0005	24.5138	71.5933	13.0135	157.558	59.7192	158.322	68.2516	120.158	50.4499
ENSPSIG00000009112 ENSGALG00000003767	47.6363	52.3534	32.3148	35.4325	25.1272	31.2344	15.4345	15.3078	5.86083	12.3681	8.61476	13.3756	90.4239	57.9531	45.4493	41.1319	46.6966	44.9419	26.4246	14.3577	28.3079	22.6926	27.4777	17.8925	2.44385	3.07118	6.07753	2.02204	6.17006	3.15605	22.9475	13.4047	23.694	20.0099	22.3809	18.131
ENSPSIG00000010123 ENSGALG00000003786	132.061	150.034	156.705	159.557	148.333	181.506	110.854	138.407	125.132	116.579	142.18	142.866	119.04	119.733	197.622	114.253	136.806	128.415	374.472	345.161	363.934	324.998	357.856	325.735	251.132	281.761	257.653	206.14	264.461	230.131	361.645	457.449	359.707	408.347	328.567	424.095
ENSPSIG00000010667 ENSGALG00000031851	47.2435	41.3148	33.5734	26.8837	22.2948	20.9337	31.9925	20.0237	17.4962	13.5191	13.8447	15.5956	42.3812	38.332	19.3633	32.5745	24.8407	31.4257	40.7033	48.0683	47.038	41.6836	31.2288	32.8797	37.0367	29.14	31.7824	29.1973	29.4297	25.9975	27.6791	26.835	30.229	27.0642	20.232	25.3812
ENSPSIG00000010737 ENSGALG00000041613	94.7304	75.049	115.333	74.3807	86.1726	74.144	51.1938	46.7143	62.0105	32.9206	38.7657	35.2221	90.3907	57.7251	72.2191	46.7803	75.5376	48.4125	194.108	209.002	187.914	168.973	199.422	196.248	63.6484	95.6437	96.4152	86.0824	104.945	97.4049	177.454	205.665	174.925	175.97	190.578	207.658
ENSPSIG00000011071 ENSGALG00000029793	39.5102	38.1126	47.1727	36.8043	32.471	30.9308	42.1719	56.1557	55.9061	47.7742	47.6147	48.1777	39.6517	40.1731	61.3218	36.7128	31.938	35.5153	15.9742	19.9222	17.5206	20.6219	16.4538	19.9823	62.2618	20.6669	17.999	19.3773	21.3364	23.9138	13.2688	27.2537	18.8483	30.5364	13.5738	26.8523
ENSPSIG00000011110 ENSGALG00000003891	40.8572	67.6026	45.2483	52.2812	41.3727	55.7306	31.9914	28.7331	35.0098	25.5229	31.938	28.577	38.3181	41.2277	31.6907	42.0267	38.4435	39.0085	137.616	176.685	138.158	150.119	125.476	166.225	54.5348	62.0666	48.5755	43.4655	56.2193	50.9749	133.769	140.043	124.805	115.535	136.042	139.967
ENSPSIG00000011341 ENSGALG00000003907	29.3067	29.2121	24.223	22.2283	21.4381	19.7688	18.4566	26.7737	17.3754	13.7906	19.7606	17.7127	27.1414	32.5782	18.2713	25.5	19.0234	25.6707	50.5135	61.6164	47.5377	55.6719	43.2532	58.2601	39.1179	41.8917	44.6945	44.5654	36.7375	34.8076	48.6801	55.9458	48.3866	53.5439	46.8851	54.1976
ENSPSIG00000011346 ENSGALG00000003916	160.596	158.894	188.084	155.188	124.47	150.604	91.8302	102.546	107.978	95.9372	98.7917	107.775	140.636	183.292	136.333	164.692	141.013	159.404	111.059	100.944	98.0292	87.081	113.832	96.1974	75.4592	69.5029	79.0154	50.9108	95.3302	64.3609	101.569	107.052	110.069	107.66	110.976	119.764
ENSPSIG00000011349 ENSGALG00000003942	15.6179	15.6252	15.8409	14.5585	16.3563	15.9282	12.5917	10.09	12.8911	8.54589	11.1827	9.52415	16.7537	14.8045	14.1973	14.9396	18.0664	14.2402	42.0082	34.6084	61.1619	58.425	47.7762	60.0966	43.9249	53.3068	60.2336	52.037	44.8747	36.8702	73.2265	76.1946	90.3663	74.1662	74.8922	75.4764
ENSPSIG00000012180 ENSGALG00000004004	43.2946	70.2077	32.9803	52.6996	29.9556	46.4592	47.0318	58.617	38.1942	49.8576	35.8334	47.7073	32.5125	46.1589	25.4502	41.7088	24.5746	41.1468	50.1311	70.1205	19.3237	31.0335	33.0769	29.739	34.9643	20.3838	13.7733	9.68219	13.8474	8.99395	83.5253	74.9489	43.087	32.0105	27.4951	27.2758
ENSPSIG00000012582 ENSGALG00000004049	135.578	138.639	90.5126	99.8016	77.7481	84.5213	249.786	153.227	225.284	123.861	179.814	130.719	148.095	194.339	111.724	148.988	105.441	163.845	45.1758	50.6337	45.1217	41.1595	38.6512	38.6159	76.676	89.5905	82.3038	58.6035	69.4099	65.7432	72.3473	112.665	67.1422	88.9707	51.505	82.666
ENSPSIG00000013680 ENSGALG00000004334	0.219523	0.288153	0	0.142433	0	0	0.301393	0	0	0	0	0.143496	0	0.264489	0	0.042791	0	0	11.7688	12.3371	6.41553	11.9191	7.49748	10.5621	8.95255	12.462	4.10363	7.29482	3.75248	3.53932	14.0366	14.1947	9.79005	9.35461	7.8983	8.68526
ENSPSIG00000013617 ENSGALG00000017363	16.8221	21.628	15.0456	15.6868	15.3233	16.7102	13.1496	18.3765	10.358	19.0047	8.55292	15.4095	15.0269	18.4251	10.3006	15.7097	11.5586	12.9601	9.52819	12.3009	5.65434	6.86594	9.42268	10.7332	8.83126	10.571	5.43872	5.729	5.19001	9.63661	6.47128	9.01008	11.9164	11.6606	8.05803	9.19033
ENSPSIG00000013009 ENSGALG00000004071	3.29425	4.41405	4.55884	2.81643	2.74518	2.26794	0.737923	0.936146	0.885035	0.271934	0.18957	0.150008	13.5169	24.7988	10.9488	22.8965	15.9815	26.3082	50.5505	71.565	41.0123	70.008	35.9944	41.1573	24.0052	21.9263	24.9701	16.817	15.4387	9.29107	45.4648	59.7486	38.9416	55.4946	36.3715	43.9376
ENSPSIG00000013452 ENSGALG00000004115	729.755	570.713	668.392	526.711	610.62	564.082	572.179	463.149	587.115	416.505	633.299	419.654	865.142	805.174	727.544	680.479	783.306	710.664	691.246	673.757	692.642	605.245	690.479	607.098	510.747	548.421	566.385	537.091	550.944	550.737	713.942	685.957	734.406	646.921	749.102	667.612
ENSPSIG00000013516 ENSGALG00000021225	0.314884	0.376366	0.908646	0.913296	0.443295	0.511643	0.288678	0.383534	0.344648	0.486673	0.144316	0.636479	0.08588	0.376973	0.83679	0.628666	0.592396	0.521706	22.1232	22.1345	30.286	29.6836	25.1163	22.2448	25.917	30.3734	44.17	37.1275	32.2579	37.1895	26.4688	24.8538	28.07	33.5184	21.3298	30.7661
ENSPSIG00000013523 ENSGALG00000033338	41.7031	45.1812	44.2414	37.9821	45.1658	36.8713	55.7568	41.2052	61.993	43.3471	41.6406	30.8189	39.4629	43.2279	25.4358	43.4968	33.2477	43.3822	8.60127	15.8369	13.1881	17.5893	11.0661	16.1762	11.8358	18.0589	9.65049	19.4268	8.81355	11.1799	13.6853	18.7762	24.566	19.6954	12.5675	15.5764
ENSPSIG00000014037 ENSGALG00000004342	62.3697	51.7481	45.4106	59.5226	82.7006	81.6436	59.2189	55.2389	60.4274	55.7338	70.8876	68.1663	60.6406	48.6087	70.6954	39.1792	71.411	48.7649	46.5354	54.5725	49.6247	47.5336	56.7426	58.9936	36.4013	35.8113	41.2238	31.6079	50.15	49.1703	45.0209	58.8037	59.1998	58.9015	67.061	74.7952
ENSPSIG00000014218 ENSGALG00000004375	246.895	248.698	165.545	163.801	192.692	179.844	328.02	344.803	234.113	235.759	293.107	277.82	246.466	191.576	140.315	166.404	205.589	198.597	285.324	243.23	287.607	287.89	248.358	247.193	201.878	260.724	215.405	276.139	176.119	200.26	253.861	235.484	251.954	232.795	218.267	175.662
ENSPSIG00000014494 ENSGALG00000004444	136.907	148.88	134.447	102.116	95.8765	107.909	137.781	122.926	119.417	88.0179	113.68	95.9352	119.913	84.5842	94.2513	72.6097	92.1156	76.9912	28.0102	30.8426	43.0664	49.344	32.1066	35.3243	16.894	28.3125	23.6538	41.964	15.6235	29.6379	21.6678	20.2923	42.5534	32.9334	23.9056	18.8796
ENSPSIG00000015651 ENSGALG00000032402	0	0	0	0	0	0	0	0	0	0	0	0	0	0	0	1.59815	0	0	4.15262	4.28049	2.54785	4.63524	4.51943	4.31227	4.43588	3.95534	5.23975	1.57303	7.62035	3.37888	1.73036	2.64773	1.29371	2.65615	1.34712	1.73224
ENSPSIG00000015453 ENSGALG00000025819	414.133	298.788	572.595	470.536	459.517	405.783	349.925	365.447	645.97	423.959	478.946	324.414	379.176	450.258	736.955	463.936	499.096	424.089	154.666	177.928	195.426	174.69	211.8	202.176	186.981	158.092	205.897	165.26	264.713	237.726	157.605	171.981	177.835	201.519	216.854	243.947
ENSPSIG00000016268 ENSGALG00000004474	4.6727	5.3253	0.408755	1.94789	2.09713	2.25038	4.8362	5.644	0	4.53791	3.38584	5.83925	4.01602	3.96698	2.09493	3.39715	1.99501	3.16041	9.18534	9.84198	11.9889	9.2546	8.45976	10.489	14.0102	12.4097	18.9553	18.5332	14.4406	16.367	5.94684	5.77333	6.11737	6.56875	5.30954	7.18027
ENSPSIG00000015690 ENSGALG00000041972	17.8748	25.3648	15.426	19.0867	16.3127	19.7077	17.7951	22.4459	19.3221	20.3558	19.1552	18.4663	15.2413	19.1238	17.2459	15.8641	15.0662	17.1916	18.0411	17.457	18.0915	16.8633	26.3851	25.774	18.1831	11.9173	22.0317	11.1199	34.8662	22.3969	15.5302	22.0753	19.3328	22.9095	30.667	38.1529
ENSPSIG00000016276 ENSGALG00000004480	364.505	250.363	399.58	218.047	352.9	189.862	183.136	149.03	203.647	132.103	164.188	116.564	222.123	179.244	169.31	155.338	169.914	164.21	32.2138	25.2414	34.092	20.919	24.176	41.1832	46.8942	30.7995	29.4264	64.0383	26.872	53.8705	33.8408	39.2294	18.9179	47.8448	36.2944	24.8999
ENSPSIG00000016381 ENSGALG00000004489	30.0711	24.8999	20.8263	23.633	20.7935	26.4911	24.8064	17.062	23.5067	16.4921	24.3869	22.0362	28.036	26.9849	26.7701	25.4082	22.7582	21.6714	9.602	6.14428	10.6666	7.85973	10.4336	7.63116	5.32211	3.5288	9.17537	2.91303	12.0612	9.06007	5.0824	5.61114	7.80849	4.59557	12.8717	12.664
ENSPSIG00000016456 ENSGALG00000004494	135.068	84.3674	185.186	88.9998	130.683	83.4522	86.4007	51.0922	86.8536	47.1628	59.8104	48.0916	131.514	100.924	157.064	94.7187	125.606	92.4801	60.9257	51.0252	53.2146	36.4173	46.0846	36.1588	36.825	27.4545	41.1972	23.085	34.8697	24.7746	55.3676	41.1341	43.4391	36.5987	39.4865	36.8597
ENSPSIG00000016948 ENSGALG00000004506	95.3083	64.852	91.7077	63.3048	70.7887	57.8237	62.6575	61.7848	73.19	59.5378	65.1725	54.1702	69.6615	77.4011	79.8582	66.9901	59.9077	67.7704	237.047	253.226	226.011	215.775	220.065	215.792	235.484	257.414	235.973	220.472	231.039	231.175	210.862	222.643	206.818	217.912	209.072	210.19
ENSPSIG00000007065 ENSGALG00000035602	0.373184	1.00899	0	0.603771	0	0.540427	0.1016	1.90003	0.274578	0.764229	0	1.55392	4.8196	12.2027	0.792838	7.00552	1.20397	9.09694	1.11076	0.704071	0.411467	0.728645	0.355158	1.0235	21.6565	22.9538	13.7676	34.4149	12.5405	16.0421	3.55977	21.0112	3.24159	28.4535	1.71215	19.8805
ENSPSIG00000007188 ENSGALG00000004528	7.1481	16.6717	2.22569	5.66718	1.66599	6.65471	9.73193	5.0322	8.70061	3.19483	5.8626	3.95579	16.6103	24.6747	4.30548	22.1866	11.0456	20.6826	10.5942	6.16318	18.0542	9.46463	8.47311	8.22208	1.8556	5.83974	2.57868	3.48832	2.16593	3.34887	28.6211	45.9576	25.6663	51.7298	26.4063	43.0094
ENSPSIG00000007531 ENSGALG00000004532	0.795124	0.592309	0.245969	0.645359	0.112884	0.213424	0.543767	0.31883	0.1474	0.049758	0.3644	0.218298	0.705863	0.399569	0.390485	0.503893	0.257183	0.333403	7.78247	7.29711	7.75254	8.98933	7.11105	6.58005	3.99006	3.80251	4.01076	3.67889	4.53184	2.23896	10.2009	8.26074	10.2197	8.83902	6.64753	6.75861
ENSPSIG00000007940 ENSGALG00000004559	4.66884	4.27767	3.96472	2.79093	2.7428	2.75637	2.75132	2.16251	1.16415	2.2761	0.995806	1.6411	4.45894	5.83192	2.11783	3.64404	2.82887	4.52682	17.2967	23.7466	13.8091	16.0948	10.4085	12.761	19.7917	19.0784	13.3096	15.3955	7.87409	6.14228	21.4782	27.0093	16.0536	21.6771	14.7121	15.0252
ENSPSIG00000012970 ENSGALG00000004704	0.167038	0.69308	0.140086	0.148935	0.234614	0	0.113736	0	0	0	0	0	0.08911	0.079431	0	0	0.327439	0	0.741891	0.952771	1.04166	0.927952	0.583227	1.15778	0.294021	0.096682	0.13569	0.284749	0.289161	0.508525	1.71091	0.41723	1.40565	1.27612	1.43117	1.11519
ENSPSIG00000014137 ENSGALG00000034971	0.670305	0	0.46377	0.201142	0.142832	0.194252	0.745357	0.361039	0	0.91624	0.850197	0.154159	0.627016	0.601294	0.174405	0.214989	0	0.156746	3.47246	4.03318	3.12564	3.60499	3.52618	4.95609	5.07569	4.2495	2.28248	5.42415	3.32012	1.28347	1.58264	2.69862	2.3065	2.16541	2.51469	3.1986
ENSPSIG00000014485 ENSGALG00000031380	7.58744	11.6684	16.7386	12.2707	14.9571	12.8516	8.82353	6.58833	10.3035	7.10267	10.5259	9.32975	13.1682	16.7725	15.3828	19.5096	19.4357	20.9129	9.66268	15.4734	9.25476	13.5049	5.79419	11.4476	11.7416	13.008	5.85032	8.61825	4.94907	8.00228	9.30733	15.4465	10.4597	12.8541	7.49451	12.5679
ENSPSIG00000012235 ENSGALG00000004648	176.952	185.643	218.634	236.7	218.53	203.029	164.426	182.259	189.762	180.352	167.909	159.161	219.123	198.826	265.576	182.47	213.729	168.459	231.918	275.092	294.93	287.856	314.422	311.003	232.01	279.611	320.182	297.652	347.775	407.817	235.673	314.999	300.286	345.893	324.828	409.479
ENSPSIG00000012421 ENSGALG00000004671	107.422	119.451	107.396	120.833	104.31	106.802	94.1564	113.347	94.7762	94.1908	93.5907	88.5597	107.857	108.34	144.741	95.9831	96.3523	90.2903	11.6088	10.4679	10.8676	8.90519	11.425	10.3889	5.30116	7.09962	4.54809	4.9906	6.17631	6.92693	12.1051	10.3969	10.7782	10.8877	12.0472	12.43
ENSPSIG00000001892 ENSGALG00000004675	0.969877	2.72049	0.516961	2.90754	2.56428	2.541	0.1235	2.02519	0.123091	2.8087	1.35743	4.74803	1.69642	0.888919	2.66936	0.115874	3.99381	1.3548	27.3178	17.7011	24.4827	15.5734	22.6505	18.4589	7.9187	7.71032	7.42465	8.05955	9.13333	5.85687	16.4312	19.705	17.7869	16.9143	14.5435	16.4433
ENSPSIG00000012955 ENSGALG00000029498	64.6142	69.5984	91.0284	80.9269	45.6461	64.57	61.4717	63.1878	80.5215	59.1751	47.1071	55.5103	85.4948	90.7295	84.914	93.788	87.8499	74.3423	34.0431	32.0967	28.3	24.7239	27.675	25.7259	17.358	16.6664	14.3796	14.2077	20.1503	15.9942	46.8067	42.2683	35.6264	31.9436	34.1751	32.1113
ENSPSIG00000004064 ENSGALG00000040957	2.28768	3.17598	3.85026	2.78685	3.52343	2.03864	1.63677	2.53115	3.18358	0.591258	1.08617	1.94272	2.8066	1.9082	2.15523	2.95539	3.11418	2.23598	9.36583	7.23465	7.75301	8.35831	11.4335	6.25759	5.64331	4.08742	4.86201	8.85268	6.5682	1.81653	12.9865	4.601	10.1089	5.17206	7.30012	3.9592
ENSPSIG00000003846 ENSGALG00000031741	28.8394	38.4164	25.0636	30.1624	26.0973	34.0957	25.2989	24.6851	16.9894	14.9655	22.2699	24.8661	30.7422	41.2789	14.8781	41.6743	27.8574	46.1041	95.7904	181.815	96.4018	160.917	91.295	188.931	43.1331	93.4098	40.3857	75.746	44.5271	78.7997	136.905	165.878	128.303	156.545	128.155	209.422
ENSPSIG00000004041 ENSGALG00000030878	1049.02	977.651	929.555	1326.12	1356.16	1280.43	972.457	951.522	1019.5	1112.01	1137.92	1111.04	861.404	1154.31	1347.46	1203.36	1191.62	1189.56	380.888	377.515	440.799	472.568	481.213	466.07	481.434	381.633	627.032	499.028	623.381	585.015	387.386	395.341	418.003	496.343	501.69	526.81
ENSPSIG00000004183 ENSGALG00000040823	117.406	97.0579	187.464	167.997	184.059	179.966	82.4568	96.0897	134.993	105.009	106.306	111.601	115.787	130.748	303.769	173.022	217.764	169.805	89.8449	92.2005	109.497	104.954	108.378	102.002	65.3303	68.1439	96.0903	72.0352	88.0844	89.7119	48.1303	49.7718	61.0672	56.7052	62.4602	58.604
ENSPSIG00000004215 ENSGALG00000037285	0.220436	0	0	0.278609	0	0.356579	0.456463	0.178552	0	0	0	0	0.212623	4.70197	0.198798	1.77482	0	2.49553	0	0.123472	0	0.640188	0.13661	0.198215	0	0	0	0	0	0	0.374296	0.465253	0.132391	0.387628	0.434262	0.502346
ENSPSIG00000004195 ENSGALG00000042766	3.04385	6.59411	3.24312	5.2974	2.42123	4.23098	9.06405	13.4208	4.71971	8.7848	4.08265	8.75467	4.58025	6.78836	1.35908	6.60598	2.88761	6.88965	7.91077	8.46086	6.36479	8.69032	6.78155	8.48404	6.53022	7.22128	4.38113	6.35986	3.59588	2.13931	8.42822	7.8861	7.24944	6.90308	6.85373	6.8548
ENSPSIG00000004222 ENSGALG00000038022	1.63992	2.09916	0.448257	3.03397	0.326303	1.76052	4.97128	22.887	10.9913	76.56	4.19584	47.8487	3.68483	2.51679	2.71291	4.00201	4.96158	1.82839	3.16629	5.54758	2.46901	9.61443	2.73959	7.13002	0.84157	2.27462	1.14928	0.154658	1.68388	1.56861	7.7739	6.74001	5.30434	3.73701	5.06104	5.92282
ENSPSIG00000004351 ENSGALG00000039831	0.406708	0.311838	0	0.295395	0	0	0	0	0	0	0	0.073988	0.186817	0.654245	0	0.151518	0	0.281986	0.238321	0.063314	0.091064	0.14691	0.101585	0.341606	0.026545	0.090232	0.104627	0.074144	0	0	0.664149	0	0.213156	0.055214	0.086094	0.04592
ENSPSIG00000004366 ENSGALG00000031519	106.575	55.1827	55.5321	83.1495	49.3271	64.8267	78.0832	102.536	151.54	176.834	110.902	106.739	115.084	262.462	71.0327	298.119	110.067	230.501	110.618	186.434	110.911	171.096	99.7499	167.729	43.0794	62.6087	42.6963	17.3077	64.277	42.9623	157.7	218.302	176.118	270.447	142.53	197.172
ENSPSIG00000004396 ENSGALG00000037698	11.4907	12.8092	9.93789	12.0542	7.56472	9.61605	10.9232	11.5406	12.1947	10.5816	7.45152	12.2742	9.35352	9.93073	6.28674	10.4082	7.91565	10.6513	12.1518	14.7629	8.80543	11.6409	6.02443	10.106	11.561	10.0078	6.54584	10.5532	5.56462	5.01789	14.8015	11.3597	11.3929	10.8486	8.85973	7.26346
ENSPSIG00000004566 ENSGALG00000037773	95.4277	123.727	95.3381	96.2198	96.2345	77.996	19.2353	12.8006	6.38312	15.8766	5.76585	8.91412	46.7288	5.11062	43.1415	13.1851	51.83	7.48254	37.4351	38.06	38.7567	34.1928	46.1115	29.1337	179.198	203.129	166.164	239.166	140.353	170.127	20.3697	11.8879	18.7621	15.026	17.8442	12.3459
ENSPSIG00000004635 ENSGALG00000054783	76.1272	40.7158	58.8322	33.7091	60.4904	46.1495	114.242	177.537	60.6862	122.35	90.204	133.471	59.7981	54.7913	37.6159	46.5068	51.3555	67.3369	5.17509	5.34856	7.99084	7.37868	7.45753	8.74265	34.8412	19.642	49.8738	5.70279	44.5677	10.5242	53.8042	51.7404	71.6019	61.4441	48.5702	50.5747
ENSPSIG00000004792 ENSGALG00000030115	0.117439	0	0	0.122381	0	0	0.189453	0	0	0	0	0	0.569768	0.129017	0	0	0.430178	0	0	0.288654	0.089216	1.66571	0	0.790377	0.195383	4.54977	0	7.81743	0.273708	0.427089	0	0	0	0.103089	0	0.060554
ENSPSIG00000004840 ENSGALG00000039509	0.340052	0.518685	0.216248	0.777431	0.188507	0.2313	0.459104	0.548032	1.46714	1.25771	0.12861	0.246637	0.15062	2.34412	0.133699	1.27259	0.280136	0.815891	0.703237	0.592672	0.103555	0.543529	0.351717	0.478939	0.199624	0.637043	0	0.45475	0.099011	0.133509	1.15436	0.323315	0.510861	0.042443	0.732888	0.048266
ENSPSIG00000005284 ENSGALG00000039264	0.427314	0.212574	0.138786	0.070164	0.085516	0.18274	0.196158	0	0	0.553535	0	0	0.126831	0.165393	0	0.107558	0.155802	0.100291	1.19431	1.39131	0.704691	1.58219	0.449398	0.955444	0.343021	1.10573	0.141432	0.92202	0.206055	0.573665	2.01238	0.299335	0.654184	0.194199	0.809028	0.127962
ENSPSIG00000005370 ENSGALG00000033205	29.2472	17.1988	12.4925	8.72335	10.7043	9.47009	18.3113	10.7518	9.41773	9.68858	8.86041	10.022	28.3494	20.3465	11.4669	14.9971	10.9419	12.9432	92.9475	89.8311	94.6147	86.9048	83.643	81.7337	54.347	55.9277	70.235	50.3439	73.4631	55.7857	97.3377	99.647	100.049	102.078	86.3989	93.0691
ENSPSIG00000005676 ENSGALG00000044996	0.266002	0	0	0.116991	0	0	0.174595	0	0	0	0.329982	0.473721	1.55062	0	0	0	0	0	0.654779	3.0723	0.283567	2.06024	0.510616	1.75408	0.549038	0.287156	0.221366	1.12436	0.433845	0.574506	1.12954	0.222169	0.655617	0.737262	0.201197	0.202886
ENSPSIG00000005714 ENSGALG00000042548	22.7263	16.7496	42.5845	27.1415	22.6551	23.2736	13.3019	11.5662	26.7776	11.5628	19.8015	10.9257	47.1346	52.7135	121.531	55.6613	69.8904	47.8347	9.66657	9.40857	8.60467	9.57836	8.16432	9.59395	6.77551	15.1204	18.5761	5.01119	15.6331	10.8845	45.9011	34.7007	38.67	39.4479	30.59	32.8668
ENSPSIG00000005786 ENSGALG00000037626	1.68339	2.29656	1.75975	2.62915	0.904617	1.28569	1.05792	2.73835	0	1.77887	0.3978	1.55298	2.27415	2.3689	2.94468	2.99427	1.19487	2.51386	0.195438	0.325421	0.086054	0.264127	0.047034	0.148518	1.50841	1.99194	1.21397	3.00472	1.22584	1.63631	0.773648	1.06586	0.740558	1.72753	0.563354	1.0856
ENSPSIG00000006442 ENSGALG00000039224	0.211876	0.07142	0.389072	0.053473	0.117178	0.021463	0.061083	0	0	0	0	0	0.30413	0	0.076925	0.083925	0.589192	0	0.71685	0.666736	0.207714	0.673494	0.174117	0.20101	0.3688	0.191823	0	0.027809	0.05668	0.117206	2.36901	0.212128	0.852668	0.152637	0.83974	0.171606
ENSPSIG00000006449 ENSGALG00000030128	0	0	0	0	0	0	0	0	0	0	0.106479	0	0	0	0	0	0	0	0	0.073805	0.035721	0.249313	0	0.092781	0	0.053809	0	0.162897	0.096703	0	0.32579	0	0.114003	0.064391	0.198559	0.129995
ENSPSIG00000006464 ENSGALG00000039533	31.5174	51.5192	17.2337	25.0345	20.7115	27.082	34.7283	22.7171	27.2121	14.4798	25.8758	15.8365	28.3898	22.437	7.63076	20.6456	21.0974	23.1955	23.9463	16.5126	24.4276	40.2291	25.1783	33.6189	25.7289	28.2834	30.062	34.0115	24.8447	25.7399	31.178	27.749	29.0231	30.8282	24.1132	25.8826
ENSPSIG00000007628 ENSGALG00000030251	2.00275	21.9285	2.20288	15.2096	2.80727	21.9516	1.26094	3.5155	0.129282	2.35412	2.37857	1.65278	6.1586	89.6037	1.40771	66.3945	2.8093	84.0258	1.28009	2.35868	0.195672	1.34195	0.408756	1.34754	0.257727	0.527508	0.306084	0	0	0.633473	1.97973	0.60682	1.09795	0.391774	0.940188	0.752071
ENSPSIG00000007728 ENSGALG00000037618	24.3187	25.2147	17.5588	15.503	12.2003	16.0152	20.3719	15.3682	14.8064	10.0588	14.2589	13.7661	8.05516	10.3885	6.23704	8.93057	4.14729	7.55141	8.22712	8.49611	9.23584	9.46009	8.96151	10.2533	2.982	3.54908	1.88845	2.44118	3.31443	2.32504	13.9835	7.9508	11.0985	7.8631	9.87665	8.76558
ENSPSIG00000008087 ENSGALG00000036490	214.135	212.193	184.11	178.623	150.688	172.834	266.596	226.394	238.729	227.305	286.127	172.783	236.633	288.73	178.339	225.513	181.275	237.748	191.837	232.081	196.981	211.794	181.275	198.873	169.412	164.278	165.283	138.773	168.693	158.583	196.497	250.864	195.63	251.12	167.259	224.256
ENSPSIG00000008347 ENSGALG00000016459	13.4159	11.1289	5.75238	8.65447	5.77317	6.98812	6.9548	7.78075	4.1611	10.4333	3.54691	7.19767	11.2439	7.21251	5.9052	4.78377	7.35935	4.36909	3.0985	6.50799	2.0917	5.76996	1.88372	3.60437	12.2855	17.76	8.98276	18.8988	8.18191	5.48358	7.95662	10.3868	4.70309	4.58721	4.48963	4.41483
ENSPSIG00000008301 ENSGALG00000033631	64.4206	53.1846	118.93	55.8503	62.388	49.5708	11.6206	11.1185	7.04382	11.5746	6.70168	15.9064	22.3914	11.8214	21.3197	13.6408	19.3923	11.0953	80.4847	88.2893	77.2074	80.415	69.2891	70.5835	5.38099	5.23112	4.7868	3.34514	5.9919	3.06411	15.9535	29.6218	19.2376	17.6536	20.2416	20.0655
ENSPSIG00000008361 ENSGALG00000036456	13.9235	9.8627	7.15225	9.64819	7.22443	7.28373	34.8003	22.4927	19.8032	12.9424	27.3674	11.6564	15.2341	9.65182	7.65488	7.42389	10.4743	8.58102	2.76166	5.91705	1.33668	8.92598	3.32859	7.00091	18.053	16.4858	13.2076	24.5735	14.9974	20.7567	6.02171	5.93349	4.9887	5.2163	6.81822	6.76113
ENSPSIG00000008439 ENSGALG00000043439	22.6229	21.0834	28.0983	29.9322	18.1046	18.7392	17.7809	40.8897	24.3045	41.7838	20.1717	29.5095	14.732	17.4888	24.0657	19.5653	13.897	14.5564	17.5938	25.1324	22.8316	29.0683	20.7375	25.7097	19.0621	23.8467	27.0822	23.5961	25.2128	19.3826	13.9126	24.836	21.6391	31.9928	13.0289	29.0422
ENSPSIG00000008731 ENSGALG00000041969	1.36161	2.09666	0.646254	0.694641	0.587702	1.01488	4.53047	2.19117	3.1125	1.96839	1.71957	2.01297	1.42313	0.773661	0.689341	0.53022	0.430182	0.377795	2.00914	4.68959	4.52851	5.47186	3.7387	7.00715	160.212	64.0111	118.522	101.501	168.677	110.893	3.99311	2.87513	4.87525	4.69811	4.89967	5.59858
ENSPSIG00000008477 ENSGALG00000032732	67.4134	90.7731	69.1608	68.3491	50.6445	64.2608	79.2914	163.361	86.228	126.373	61.3659	130.54	67.6014	69.3405	53.323	61.5595	52.0196	60.8059	117.887	113.369	100.915	98.2358	80.5788	83.3964	81.3722	83.3421	83.6586	82.3853	58.0993	54.4669	117.143	98.9961	100.898	88.6198	77.9348	69.9622
ENSPSIG00000008578 ENSGALG00000036915	83.46	122.476	71.8641	94.0089	74.2278	93.4404	211.387	573.819	139.222	498.926	218.26	421.518	166.019	210.617	68.4913	152.248	189.226	189.018	106.021	98.7872	104.502	79.2407	131.043	105.999	192.46	180.478	117.906	237.048	138.929	172.287	173.289	144.24	243.853	134.189	160.298	114.248
ENSPSIG00000009013 ENSGALG00000037371	4.97117	5.21819	1.64831	1.33266	0.898558	0.883246	6.13137	0.979751	0	2.13216	2.83772	2.22245	3.548	2.3188	1.4154	1.86199	1.61552	1.67506	86.3408	89.6478	81.9492	84.8657	67.8774	75.9512	76.4862	72.8615	82.7624	65.4461	87.3347	81.8212	69.8099	71.5061	67.9688	72.817	61.3377	63.4748
ENSPSIG00000008938 ENSGALG00000042242	53.4731	56.6886	75.5079	74.2974	75.3119	78.9057	50.1382	77.2992	69.5261	86.142	79.0775	85.4962	48.3053	54.0558	111.597	59.5481	70.6706	57.2431	27.986	19.2524	32.1147	35.6132	37.2883	35.2185	152.679	101.254	178.479	142.615	156.241	137.009	30.6354	35.7614	32.6263	45.2616	33.0744	36.7968
ENSPSIG00000008996 ENSGALG00000041072	62.1311	56.3437	93.4449	73.1736	68.3864	59.1351	46.3465	39.2121	64.5928	43.6392	55.9664	38.9333	63.5195	59.592	131.592	56.6637	67.4542	53.0684	58.4359	53.0244	60.4789	54.7477	54.2339	47.4618	36.6527	40.894	52.1475	36.251	43.8663	38.8699	47.7089	54.5483	52.1387	52.3702	41.3783	49.5091
ENSPSIG00000009001 ENSGALG00000032734	104.549	104.385	120.413	86.7278	84.553	79.0079	107.962	177.405	118.241	128.618	98.6015	128.502	146.642	126.635	122.601	98.1554	110.918	94.3587	76.9921	76.0087	72.3842	68.3041	71.2387	70.9978	48.7431	46.6618	55.707	47.2574	45.1356	46.0476	68.7775	73.0523	62.2783	70.9648	63.7101	77.564
ENSPSIG00000008641 ENSGALG00000009012	2.57454	3.72723	0.355062	0.46362	0.842266	0.581753	88.3163	104.166	58.6581	71.2646	88.4	73.9498	0.702004	4.06751	0.310401	3.40144	0.394717	2.72415	3.57351	6.19336	3.23916	5.02607	2.30171	5.63798	362.955	407.899	177.953	448.552	208.347	299.896	3.23938	2.13977	4.61787	4.32418	3.41593	2.17268
ENSPSIG00000008632 ENSGALG00000009001	90.0077	99.1033	80.8294	67.4192	62.486	68.0491	79.0522	66.4723	70.4962	46.3604	64.4696	50.2294	92.7136	83.3289	74.1185	64.9182	65.5083	73.3175	64.3574	61.9147	63.3842	62.2694	49.0065	59.0356	45.9355	50.8126	53.5132	38.8533	45.89	36.6679	58.6186	79.5528	62.2764	72.7419	48.3266	63.4636
ENSPSIG00000009239 ENSGALG00000009031	169.737	170.136	131.036	131.596	124.805	135.611	117.391	107.534	99.291	82.3936	79.6451	77.0942	188.634	357.638	93.3266	275.882	135.686	289.592	282.065	318.499	192.209	288.449	177.164	299.188	128.384	128.239	124.526	90.8346	142.405	91.841	203.221	220.658	156.629	209.881	176.307	215.891
ENSPSIG00000010207 ENSGALG00000020788	0.181658	3.76403	0.205543	1.49506	0.090665	1.68006	1.43629	1.54845	0.361397	2.5632	0.119295	0.835935	0	0.258707	0	0.392337	0.021454	0.213158	7.57795	32.3861	6.66319	38.5156	6.19113	41.0333	0.117749	0.136871	0	0.101987	0.079606	0.023149	9.94591	10.487	9.22037	10.5619	10.2924	9.85601
ENSPSIG00000011160 ENSGALG00000051776	0.355284	11.7067	0.159983	7.2344	0.194255	6.13479	0.136473	0.057285	0.145199	0.155866	0.10325	0.092888	0.105005	0.058286	0.037971	0.050491	0.048926	0.073112	0	0.311395	0.030155	0.71257	0.028187	0.355349	0.011863	0	0.004214	0.008006	0	0.012984	0.030799	0.008287	0.00944	0.007525	0.006888	0.017487
ENSPSIG00000002792 ENSGALG00000009135	25.3375	25.6234	25.3652	26.3568	23.0304	23.9746	27.7771	33.0658	24.8573	23.825	19.3753	30.9849	22.9168	24.8472	14.4553	21.0759	17.5956	23.5736	15.9603	11.6257	10.6405	11.5753	15.5786	8.5112	11.4518	10.8188	8.87287	11.1017	8.36816	7.36049	16.73	13.3989	14.2321	15.1809	10.9222	7.99656
ENSPSIG00000002819 ENSGALG00000023439	0	0	0	0	0	0	0.221831	0	0	0.337382	0	0.163264	0	0	0.780717	0	0	0	0.904517	0.531277	0.65128	0.344985	0.387298	0.487559	0	0	0.24552	0.170854	0.079388	0	0.684865	0.516662	0.91801	0.685676	0.443216	0.177844
ENSPSIG00000002848 ENSGALG00000038939	60.949	61.4811	68.6486	64.0746	63.2261	62.0004	58.585	71.1619	70.6558	65.8221	60.9786	54.8147	70.3027	70.3216	80.5062	61.0498	68.3276	62.7334	39.3211	34.4198	31.8419	25.9099	32.7133	29.8575	37.5554	27.9193	31.8107	27.1113	40.2088	31.0682	27.0164	38.4285	29.2961	35.272	38.2718	46.0653
ENSPSIG00000002884 ENSGALG00000009202	266.125	239.835	371.89	251.114	250.533	234.268	194.427	188.693	258.404	185.004	189.475	163.697	270.753	289.526	380.037	264.727	275.345	261.162	142.009	145.128	127.497	114.586	147.37	125.807	146.979	130.614	111.606	104.572	143.017	131.903	137.952	145.119	133.497	131.659	144.55	149.407
ENSPSIG00000001485 ENSGALG00000009224	65.4485	67.9063	73.9929	57.3056	54.1855	54.1551	68.2265	47.6408	81.4779	63.7897	56.285	55.1015	115.646	91.3471	68.0254	89.4712	101.862	83.0193	63.1742	70.6815	55.9347	50.4619	61.4899	59.9648	53.0651	47.3277	44.6517	30.2334	54.8613	46.8167	103.946	103.189	85.2322	75.5581	91.5956	83.7246
ENSPSIG00000002901 ENSGALG00000009236	62.0252	67.2261	46.757	42.1854	35.6335	42.0048	59.6376	69.6553	52.6124	48.5542	49.769	49.3788	58.7237	57.2041	48.6407	40.9778	37.8518	53.2058	78.5996	84.6389	78.9466	83.6027	73.4168	82.7733	87.7602	93.3832	205.449	184.382	185.689	148.36	102.191	125.015	94.7626	115.331	86.0842	106.635
ENSPSIG00000003007 ENSGALG00000009240	69.6449	73.4328	63.7034	63.2646	51.7931	51.8722	63.3393	99.0841	49.0999	91.5338	66.1047	109.787	43.0848	51.3171	35.0376	49.0609	36.2759	43.3283	103.563	110.323	96.9459	87.0704	85.9224	81.3086	102.512	103.074	85.1553	77.851	89.7295	70.0471	110.903	105.127	90.6275	70.8362	73.4412	62.9782
ENSPSIG00000003011 ENSGALG00000009250	305.131	267.193	153.496	187.218	234.687	235.62	227.591	207.298	215.312	160.432	272.894	226.333	255.727	274.159	315.969	190.597	218.712	231.952	333.286	295.43	361.477	450.399	387.572	381.174	309.854	392.115	383.915	528.167	376.519	382.299	367.568	431.296	440.376	563.274	300.757	434.987
ENSPSIG00000003146 ENSGALG00000037944	51.4157	51.6542	36.0608	45.2319	42.5067	46.7665	49.1909	65.7099	46.8751	57.6106	43.6761	56.0667	54.9426	61.022	46.6967	52.8691	49.9912	52.3289	65.2889	50.7918	64.3689	54.7775	57.0197	52.4814	40.349	43.2792	45.2302	39.8311	48.1002	41.2509	68.7293	93.5169	80.0237	84.6001	64.5147	82.5989
ENSPSIG00000003052 ENSGALG00000009264	40.9991	41.9851	74.8759	64.6363	41.8408	42.4721	48.5799	43.4419	96.8268	47.1338	73.1217	38.9769	44.7723	39.3018	109.774	43.635	35.5999	36.4608	154.523	153.156	165.737	144.967	174.409	162.114	123.163	139.378	149.631	138.534	150.588	159.667	119.05	138.342	131.482	144.071	149.742	147.251
ENSPSIG00000003067 ENSGALG00000023420	67.5164	40.5375	51.572	36.7981	45.337	31.911	39.1503	18.2439	25.7638	24.8354	10.2156	23.4683	99.1626	133.498	27.4407	138.966	74.2612	140.14	16.0951	6.37488	14.0985	10.1591	16.8292	11.4589	2.87698	1.47111	3.53216	0.159356	2.39056	0.987024	19.8884	26.706	18.3392	26.067	18.2571	24.0616
ENSPSIG00000003079 ENSGALG00000023419	109.958	106.669	149.233	147.459	106.269	133.891	44.6834	28.0929	25.1583	21.5898	35.1958	25.8466	194.017	871.299	269.515	816.551	182.997	1034.12	68.107	16.8203	50.6373	19.526	57.3127	22.3562	5.44638	2.70555	11.8978	0.716311	12.4296	2.54116	99.1799	340.434	78.3274	400.602	67.5407	371.614
ENSPSIG00000003088 ENSGALG00000009270	120.16	0.240136	86.8841	0	124.693	0	69.7505	0	32.3567	0	15.946	0.205764	146.42	0	79.6572	0.120099	87.8385	0	0.293962	0	8.05772	0	1.76042	0	0	0	2.34538	0	0.178437	0	0	0	6.43273	0	0.68052	0
ENSPSIG00000003098 ENSGALG00000039629	81.7832	0	53.7674	0	60.8656	0	18.9711	0.097915	13.1047	0	5.69825	0	84.2336	0	66.2712	0	110.039	0	0	0.321979	0.269443	0	0.410937	0.255927	0	0	0	0	0	0	1.33607	0	0.618594	0	0.687958	0
ENSPSIG00000003112 ENSGALG00000009274	58.9327	0	6.79188	0	7.98901	0	15.8063	0	6.05183	0.108424	0.580283	0	40.8223	0	48.1626	0.14258	39.0491	0	0.188815	0.183951	0.240047	0.116604	0.158596	0.139958	0	0.070814	0.087208	0.090581	0	0	0.640842	0	0.114698	0.095398	0.319551	0
ENSPSIG00000003141 ENSGALG00000032039	58.1885	0	7.95279	0	5.95202	0.048379	9.87464	0	1.28511	0	1.18477	0	42.7091	0.041987	31.025	0.084026	32.606	0	0.100344	0.302277	0.071355	0.52956	0.102664	0.33088	0.469688	0	0.104891	0	0	0	0.553348	0	0.148628	0.102892	0.456614	0
ENSPSIG00000003348 ENSGALG00000009301	2.00494	21.3106	1.03214	33.5306	5.56879	31.1541	0.068435	0	0	0.35298	0	0.145839	0.721168	0.481406	0.256834	0.629696	0.459611	0.560209	4.71303	37.2098	1.69457	45.1612	2.33605	27.3784	2.82012	1.39872	0.425911	0.553628	0.916953	0.765977	0.479703	1.49439	0	0.982792	0	0.150384
ENSPSIG00000003287 ENSGALG00000009293	40.7032	66.4602	37.8303	64.3488	39.5691	53.3717	15.9848	20.2747	10.1315	13.4479	7.70597	13.2207	37.8618	109.141	27.3317	93.7667	32.9392	100.429	64.4283	72.5953	60.581	66.0462	52.6409	61.8019	44.5089	46.2013	48.6353	31.6351	45.6364	36.0454	73.2588	113.147	75.7064	104.379	56.4665	99.2544
ENSPSIG00000006271 ENSGALG00000036441	1.72089	3.6042	1.88979	1.41054	1.2562	2.28695	1.46951	2.58499	1.43919	1.52456	0	2.90645	1.6778	1.00913	0.573536	1.59058	0.970145	0.300633	8.55991	18.1382	8.6977	20.223	8.01528	15.7962	19.7477	5.88205	16.0333	9.82046	21.8187	9.17051	4.39481	2.24734	5.48688	3.04638	5.16853	2.86008
ENSPSIG00000003200 ENSGALG00000009286	519.822	403.895	788.174	779.573	916.919	680.9	530.547	397.834	698.437	677.629	815.621	587.973	491.405	498.202	1073.64	681.982	857.602	599.284	65.102	70.733	88.4996	81.1987	101.572	92.8715	84.4367	68.6253	128.384	89.6522	138.184	114.513	64.6967	73.451	91.9545	90.2689	102.788	113.109
ENSPSIG00000003225 ENSGALG00000009287	77.0676	81.2785	54.4123	52.2856	42.1448	51.0137	75.2628	49.7768	49.5533	36.912	39.9217	37.0501	76.4954	87.1999	44.8103	65.0893	49.3211	66.8463	39.1394	45.4429	40.0293	42.4903	37.1162	40.6348	29.48	33.6481	29.7853	32.6988	32.62	27.7446	45.4663	40.9732	39.4352	48.5201	41.3976	44.8353
ENSPSIG00000006825 ENSGALG00000008954	2.75386	4.67309	1.389	2.64214	1.51897	2.32467	1.76492	2.29572	3.4924	1.13309	1.40421	0.717972	5.79696	11.7372	2.65928	6.04466	3.51501	8.38152	16.4714	17.8131	12.2577	16.195	16.4084	17.5586	14.2407	13.9165	11.8093	7.82869	12.742	8.49957	36.0981	48.57	32.7603	39.0213	34.6809	42.6446
ENSPSIG00000006340 ENSGALG00000008963	48.6311	46.9977	44.4167	36.0886	34.0915	38.1727	33.3377	29.3245	25.3274	24.337	25.8482	25.3925	42.5405	32.9712	39.7558	26.3898	35.0836	28.6343	142.148	98.5609	121.292	125.317	125.409	102.816	92.4821	95.6646	92.9053	62.4315	87.2645	55.5569	162.978	158.466	145.722	142.395	128.38	120.211
ENSPSIG00000009875 ENSGALG00000019663	1.80522	4.82595	4.37017	2.99196	3.87789	2.7474	0.619761	0	1.60735	0	0.536192	0.512786	8.43944	15.0974	35.719	13.368	12.3269	11.1308	4.05198	11.6561	3.25487	11.0939	1.93971	11.321	17.8551	12.0108	11.5262	8.93277	15.6788	12.8807	6.78084	5.27094	5.18684	6.22951	5.5407	6.71474
ENSPSIG00000001527 ENSGALG00000008794	79.0681	58.8431	107.723	74.7566	74.3673	67.871	65.5518	65.8392	92.3306	76.9851	80.8223	57.9579	50.1916	53.8472	107.303	52.2701	52.1292	45.4522	26.5229	27.9118	26.1574	26.641	31.1904	18.0597	23.5569	26.0766	14.5203	17.6393	15.6572	17.4217	18.1533	27.2369	22.5884	27.2503	24.9241	33.1294
ENSPSIG00000008518 ENSGALG00000008813	190.802	201.14	133.881	153.174	82.2175	124.059	211.327	157.832	142.677	131.176	131.369	101.345	148.29	71.9898	90.6681	64.686	78.2233	43.9799	262.297	251.176	251.842	246.531	204.231	232.934	204.885	180.762	187.385	166.657	177.633	177.76	150.524	137.15	137.945	124.855	139.025	129.452
ENSPSIG00000009935 ENSGALG00000008791	34.1471	36.9452	35.9626	31.546	28.7543	30.2897	23.4086	22.7321	17.8644	21.0622	18.511	18.5222	36.6085	40.8509	35.3403	33.3599	30.2818	34.9214	63.7512	84.3005	64.738	85.3061	67.6232	86.2451	136.699	101.32	94.2527	91.1129	123.949	102.399	73.2026	77.166	69.5774	80.1138	75.9716	78.5988
ENSPSIG00000010577 ENSGALG00000008764	43.5034	50.4567	33.1887	29.5611	26.8313	29.29	20.5359	14.2898	15.2611	9.87677	9.7679	9.42217	59.086	62.6586	23.484	49.0335	38.834	53.7186	39.9623	48.1208	40.3396	50.0261	40.9488	48.4555	33.0706	25.1762	24.0742	22.8311	28.5546	18.0517	68.3851	51.3384	67.4087	59.667	60.9926	49.9873
ENSPSIG00000010694 ENSGALG00000008747	33.2586	9.8495	20.1295	7.85761	15.4354	7.49934	9.28912	1.32015	12.5489	2.63838	3.77677	1.53955	45.263	3.23917	42.6096	3.5686	28.0778	2.55563	20.5114	22.671	12.4502	19.5956	9.13577	15.7419	2.73124	7.70276	1.47012	5.74743	3.54529	2.65912	10.4435	2.87162	5.89757	2.22609	9.67574	2.23353
ENSPSIG00000012514 ENSGALG00000008739	174.408	149.274	146.92	137.377	119.428	114.075	157.41	102.981	133.255	85.723	126.174	73.3799	151.389	182.532	135.871	129.212	113.484	139.227	58.8006	55.09	51.8152	49.0621	54.0484	53.601	46.591	50.7818	49.9922	46.4393	49.437	48.7736	51.9082	60.4325	51.2611	61.8056	47.4281	58.3793
ENSPSIG00000012574 ENSGALG00000008728	99.729	89.7124	50.9777	41.5065	49.7294	47.8331	91.9518	56.8821	62.8115	34.4077	84.9404	36.7304	64.6415	21.9406	33.8509	17.8731	29.6699	13.8351	46.4372	69.5197	41.7177	51.5508	51.8971	65.5814	73.5064	93.4271	65.6021	78.9559	77.5971	119.914	14.7877	34.3875	19.5149	28.7826	22.2251	40.9618
ENSPSIG00000012586 ENSGALG00000040891	208.883	222.201	325.171	360.331	250.827	263.059	164.336	197.729	228.861	231.909	213.181	211.604	152.459	158.355	310.693	180.765	187.564	148.143	85.9315	116.548	99.7024	119.564	101.407	112.394	99.0191	101.574	112.057	123.836	115.236	123.33	100.354	91.806	128.463	109.952	121.983	110.472
ENSPSIG00000012750 ENSGALG00000008704	0.182642	1.11358	0.258693	1.38629	0.201063	1.1446	1.09135	0.303847	0.734966	0.312735	0.861666	0.323994	0.516077	0.825909	0.144052	0.87657	0.247741	0.792889	1.26878	0.945908	0.575198	0.917731	0.506201	0.742681	0.188099	0.128892	0.330133	0.160506	0.122511	0.024269	2.44495	0.691063	1.46591	0.902473	0.972972	0.426496
ENSPSIG00000017287 ENSGALG00000008659	1.99489	7.32068	3.52946	8.78798	3.85893	6.94602	3.39683	3.29586	5.87418	5.10898	3.79079	4.42331	1.58214	1.45052	1.53044	2.90119	2.01387	2.83784	3.29013	5.31856	2.98931	3.77729	3.05518	4.16227	2.98566	4.54588	2.68355	3.14845	4.10733	2.40166	2.20009	2.69193	1.81784	3.15896	2.18114	1.74636
ENSPSIG00000017292 ENSGALG00000035287	12.201	14.6106	10.4708	9.95789	9.52767	8.43216	10.9231	6.54528	7.81675	4.13572	7.49576	5.36915	17.6363	17.0163	8.76551	14.3639	14.281	12.1557	4.35621	4.48426	3.95768	6.45791	4.97673	5.16227	6.80576	7.22045	6.36971	8.00895	5.13253	6.41264	6.67105	4.55311	5.46376	6.90672	4.51902	5.02422
ENSPSIG00000009807 ENSGALG00000028304	0.260006	0	0.186596	0.134137	0.149545	0.122926	0	0.031734	0	0	0.102834	0	0.14247	0.31328	0.305201	0.081931	0.070302	0.098962	0.5677	0.30392	0.24099	0.172322	0.180495	0.09689	0	0.013231	0.026265	0	0.019138	0	1.28965	0.027961	0.322082	0.055161	0.154415	0
ENSPSIG00000017590 ENSGALG00000008629	2.41847	1.57456	0.053725	1.05466	0	0.693773	0.324059	0.348212	0.15109	0.5425	0	0.025847	0.153602	0.044826	0	0.159791	0	0	18.4212	10.336	9.89606	7.24465	12.445	9.37957	3.442	6.99355	0.449519	5.08448	2.62305	4.30403	2.06136	0.663299	1.8563	0.579025	1.5611	0.576171
ENSPSIG00000013515 ENSGALG00000008602	0.071448	0.098128	0.038427	0.09721	0.14039	0.108652	0.20559	0	0	0.051802	0.139763	0	0.094715	0.115546	0.149665	0.270394	0.106535	0.115952	1.03911	0.598886	0.303401	0.542964	0.097591	0.338365	0.925684	3.18022	1.77544	3.37807	2.40273	2.05289	3.45265	0.594452	1.81167	1.00664	0.713495	0.163497
ENSPSIG00000013741 ENSGALG00000008591	3.18651	1.37649	1.64765	2.01221	2.65967	1.27408	0.689417	0.287236	0.698016	0.31713	0.551999	0.529024	1.33794	2.15402	0.239564	1.36031	0.946238	0.775899	1.41011	1.48355	0.439208	1.68472	0.515469	1.53631	0.456602	0.345152	0.465014	0.413944	0.530293	0.211948	2.6916	2.52919	1.39664	2.55686	1.32187	1.64945
ENSPSIG00000014201 ENSGALG00000008557	28.1373	24.5409	77.7224	55.1806	33.4266	41.1004	17.623	23.4078	62.5824	36.4404	36.6482	25.0308	23.8125	26.4793	92.0615	44.3201	30.5045	30.7232	201.31	208.929	215.59	233.484	201.752	217.205	144.937	178.054	192.795	188.751	168.665	161.029	272.9	280.313	316.78	335.082	239.776	285.901
ENSPSIG00000014756 ENSGALG00000008564	28.1146	28.6276	27.3583	21.4798	24.3151	22.4751	24.9927	18.5568	20.1238	17.738	27.9649	20.7665	30.8059	26.0071	21.0476	22.1415	20.7798	21.2817	6.44633	2.92952	6.29623	8.39363	5.73449	4.43466	3.66653	3.14491	6.9394	6.60829	4.78951	3.45692	8.4255	8.28832	8.66306	6.71632	7.58195	5.7842
ENSPSIG00000017461 ENSGALG00000031565	0.085937	0	0.178712	0.395887	0	0	0.468405	0.072346	0	0.395301	0	0.265943	0.161286	0.279757	0.247785	0.510773	0.060753	0.410926	4.17425	3.1079	2.1356	3.19088	2.73229	3.33312	0.71736	0	0	0.153299	0.64241	0.263485	6.82366	2.70351	5.22798	3.51717	3.46046	3.90097
ENSPSIG00000016645 ENSGALG00000008686	22.726	30.966	19.3657	27.0166	24.3103	28.6822	22.9231	20.5019	18.7955	14.2836	26.4713	19.6546	34.1053	29.3975	31.8391	23.4219	28.2062	28.1237	59.8352	48.6054	47.536	42.3986	49.4398	49.1438	44.5435	45.0907	39.1989	33.74	49.0147	44.9543	55.6251	58.6483	50.9076	50.7448	48.5465	52.4218
ENSPSIG00000016677 ENSGALG00000008677	898.183	1644.62	964.919	2391.71	1010.61	1860.17	1014.65	1105.38	1161.76	1182.83	911.273	1032.72	1923.47	3013.49	1224.8	2685.63	1826.01	2675.87	1860.87	1999.37	1890.89	1825.25	1153.36	1509.84	1005.31	1335.82	864.191	641.116	1212.55	806.766	4606.95	3235.24	4394.84	3468.72	4460.03	3020.84
ENSPSIG00000017195 ENSGALG00000008671	3.09032	5.60483	5.70707	4.80477	2.72345	3.05243	0.875201	3.13314	0.806024	1.51749	1.27245	0.971296	1.94128	5.69164	1.03302	2.73452	1.16187	4.15939	3.18831	4.99714	8.08493	9.57607	2.90857	3.9231	3.59144	1.68679	6.48098	6.52666	3.46107	2.81096	7.16411	3.17052	10.2313	5.61151	4.7397	3.85427
ENSPSIG00000016532 ENSGALG00000007956	18.1718	18.3609	13.68	16.3159	9.72919	13.9601	17.3753	17.5804	14.4297	13.2539	12.2035	10.1691	38.3273	16.4115	28.6542	16.8579	21.2859	12.8295	11.8859	31.2315	10.8821	31.7865	9.40374	29.5512	27.9726	14.6109	29.7633	25.1579	19.6207	14.495	32.8366	16.0637	31.4018	15.9924	30.4426	18.437
ENSPSIG00000017628 ENSGALG00000007928	8.98429	10.8935	7.63986	9.28	6.41116	7.98039	5.75626	7.26977	4.40972	6.2574	5.06041	8.09021	9.33663	13.8406	4.91119	13.1065	6.32689	12.2642	36.1676	41.2934	36.5806	38.2925	37.4428	46.3346	32.494	32.3555	34.6185	48.2255	36.093	44.06	40.8542	44.1041	42.2692	42.2795	43.2115	46.407
ENSPSIG00000018096 ENSGALG00000007914	6.24787	7.89854	6.21912	7.12962	6.50817	9.11082	9.85099	16.0608	13.5673	11.1243	12.7334	12.5368	5.22108	7.98995	7.67784	6.31828	5.82961	5.5453	66.842	49.562	66.7656	58.8144	61.7957	50.9427	85.7768	75.1124	97.0406	94.2518	91.9052	80.7655	75.711	61.0823	66.6873	64.7208	66.8419	61.33
ENSPSIG00000018100 ENSGALG00000007900	21.6768	24.0899	31.3546	36.4605	21.4259	31.8463	22.387	31.1852	25.224	30.1594	27.0399	33.6479	12.1311	29.8983	39.868	34.6705	17.7812	30.4246	24.3737	24.0184	22.5463	24.56	26.9274	22.387	21.8756	18.1758	30.7588	17.5818	33.8485	26.934	23.2026	21.6392	29.2426	22.6885	36.0557	26.746
ENSPSIG00000004851 ENSGALG00000041267	28.0786	24.9893	30.6921	16.1364	22.0314	15.8964	19.6114	20.7883	22.9738	19.6174	14.1336	13.142	28.3649	46.1697	13.2621	37.7563	19.9322	44.4033	35.3714	35.6159	34.581	32.7575	31.4111	28.4463	19.917	18.8893	20.8344	14.0872	18.8311	13.5118	46.4505	34.1514	42.5774	28.2326	41.9567	35.8169
ENSPSIG00000005279 ENSGALG00000007892	52.5477	201.64	55.5092	119.317	87.2727	271.936	52.8751	71.4273	37.5023	38.013	37.064	85.0986	132.235	307.454	65.7626	171.06	109.453	270.351	8.44279	6.84992	6.6115	18.0934	7.37036	14.9572	2.90484	8.82021	7.35207	3.64115	8.7655	7.04461	60.6645	46.8537	34.8541	63.5601	31.055	35.0347
ENSPSIG00000005973 ENSGALG00000007877	46.896	63.7993	41.6077	53.2928	40.2243	59.8189	44.673	71.5866	28.5031	65.9852	43.058	64.3839	38.1785	47.2813	19.7182	43.0672	32.242	44.3054	115.933	115.878	129.027	127.485	98.2524	113.132	52.4398	64.9815	71.6886	71.9112	58.6559	64.5091	115.604	106.181	124.068	112.018	106.87	104.97
ENSPSIG00000007810 ENSGALG00000027144	0.439371	0	0.232019	0	0	0.143449	0	0.362025	0	0.159559	0.194477	0	0.149926	9.90468	0	10.1282	0	12.1907	0	0	0	0	0	0	0	0	0	0	0.192138	0	0	1.80407	0	0.965607	0	0.118818
ENSPSIG00000006399 ENSGALG00000007864	5.75349	5.11722	4.73365	3.23358	5.66447	2.64137	7.86729	2.6147	14.4633	2.16876	5.83035	2.88809	66.5801	40.4521	41.3914	26.8012	42.818	31.0948	0.830524	0.341588	0.714291	0.541199	0.102474	0.188725	0.074286	0.46273	0.537155	0.215842	0.612047	0.066791	2.20108	1.06909	1.62167	1.15811	0.571922	0.548028
ENSPSIG00000002919 ENSGALG00000050403	3.03472	0.504811	1.50487	0	0.843082	0	0.334983	0	0	0.183247	0.534625	0	2.65307	1.15347	0.821227	1.55749	0.84414	1.84495	14.5709	17.4563	9.2244	14.9236	13.6909	13.1021	10.8471	10.6831	9.88815	12.8884	12.5764	16.3738	9.70749	15.0735	13.41	13.0847	12.7441	15.2543
ENSPSIG00000002921 ENSGALG00000012171	6.10613	1.19084	2.90784	0.563083	1.70998	0.366932	0.710574	0.540525	0	0.137619	1.31986	0.240744	5.19776	4.53488	3.39896	4.52478	1.51365	3.29185	3.28319	3.67449	7.09703	2.77847	6.84282	6.95328	9.69507	7.53787	12.4693	2.25457	10.4196	4.19528	8.54634	3.57061	7.47347	4.88057	8.43095	4.78904
ENSPSIG00000002891 ENSGALG00000012177	7.11128	4.25896	3.74379	2.58737	2.96855	1.8267	5.0914	7.53316	3.00849	5.53688	3.15136	5.15796	8.0318	30.2059	3.6186	21.7385	3.97449	21.7942	2.53094	1.72799	2.38443	1.76254	1.96279	2.54836	7.11744	8.60154	7.46549	4.98442	6.05688	4.64747	7.79226	16.4635	6.86538	16.4437	5.26323	13.7827
ENSPSIG00000002923 ENSGALG00000012166	11.5676	11.4336	10.9405	7.94389	6.80077	7.8851	16.7658	13.5202	15.7039	9.27351	13.4573	10.3956	5.92424	4.56989	6.21504	4.41601	4.15402	4.26728	26.0582	27.2265	29.1623	32.859	24.5676	24.9544	28.9444	31.9619	35.0131	30.8566	31.6016	35.2583	21.9814	26.0839	23.6351	24.9003	20.1336	22.4018
ENSPSIG00000002964 ENSGALG00000012156	0.912725	1.89818	0.240288	0.587193	0.124863	1.48781	5.42129	3.26671	2.21599	0.911446	0.414572	2.08043	3.39536	10.4973	1.18717	10.2215	1.06921	9.96224	33.4616	79.5835	20.3666	68.9038	12.448	51.3414	158.303	206.024	89.7476	204.371	50.1103	81.3451	15.2349	25.9593	12.4904	18.7151	9.27337	16.1275
ENSPSIG00000002957 ENSGALG00000012159	210.85	207.487	216.066	188.368	194.967	197.733	203.854	164.237	217.7	136.155	198.353	152.922	221.317	192.373	222.392	168.082	194.66	181.263	153.855	170.316	189.443	171.656	169.977	173.308	122.956	163.863	158.664	162.067	127.486	145.187	125.207	175.862	156.551	189.695	121.978	175.563
ENSPSIG00000002977 ENSGALG00000012147	241.875	232.116	303.796	208.055	300.253	241.628	200.689	155.131	194.388	124.822	206.547	142.022	260.212	217.49	259.583	193.475	288.9	237.536	414.761	387.993	376.653	330.122	438.176	389.499	182.378	214.463	214.018	158.893	232.507	200.099	320.593	307.464	295.929	246.717	366.32	309.092
ENSPSIG00000003037 ENSGALG00000028046	11.7813	19.8319	8.67197	9.57416	11.3944	12.3755	17.3652	25.9396	24.03	13.016	13.217	22.7923	14.217	13.9026	8.97906	13.9561	14.465	15.1915	47.4248	72.0699	69.3741	73.8826	57.5524	75.2465	35.0098	61.2646	52.9158	48.7867	33.2821	62.2476	46.0343	58.7834	70.6197	59.3464	42.4814	49.7801
ENSPSIG00000001591 ENSGALG00000040992	0.100244	2.78319	0	2.036	0.149008	4.19278	0.764516	0.498634	1.34272	0.117671	1.07103	0.184793	1.68094	2.68626	1.16881	2.44379	1.76601	1.96337	0.317197	2.31243	0.277553	2.4776	0.184995	1.30535	6.11662	7.67999	10.4325	18.856	6.04186	6.79547	0.767331	0.16691	0.334369	0.306026	0.477369	0.065646
ENSPSIG00000003044 ENSGALG00000042389	0.228299	21.3593	0.136648	11.9481	0.283001	9.14995	0	0	0.058133	0	0	0	0.556361	5.00571	0.053221	4.90183	0.443331	5.55571	0	1.43349	0.257224	1.91179	0.094443	1.79089	0.102693	0	0.047237	0	0	0.068712	0.295318	0.736104	0.235943	1.11945	0.628931	0.950845
ENSPSIG00000003194 ENSGALG00000012117	4.53356	15.4327	2.00948	6.24549	2.08039	5.83807	13.2057	5.735	7.91785	5.20826	5.67099	4.27494	17.5314	10.3368	3.35543	5.79975	7.85575	6.49301	3.751	7.76569	8.39597	7.37587	14.8566	7.26921	7.60482	7.93419	12.2384	6.36271	10.9326	8.21004	2.00686	3.59344	1.7428	3.5653	2.66099	3.4702
ENSPSIG00000003312 ENSGALG00000012113	2.08629	2.02504	1.74371	1.73266	1.88063	2.15803	1.62025	3.44789	2.50311	3.06062	2.82184	2.79903	1.76963	2.00656	2.88788	2.08968	1.65618	1.66624	7.11085	8.08126	10.323	10.8131	9.17316	10.9494	8.06493	8.66883	12.8308	13.564	9.23768	11.4486	7.56819	7.22792	12.4303	11.0506	9.85862	11.4519
ENSPSIG00000003326 ENSGALG00000012111	2.255	1.43354	1.15833	0.669958	0.956515	0.414161	9.25642	5.04852	7.35464	3.83071	6.41872	4.01622	0.768424	0.602165	0	0.403411	0.937973	0.914209	8.04454	8.85467	5.78394	5.88184	6.26711	6.34524	3.36608	3.94533	3.11431	3.13365	3.10518	1.76869	4.66354	2.18787	2.65377	1.59029	4.58866	2.36416
ENSPSIG00000003317 ENSGALG00000012112	329.497	261.447	513.028	440.329	375.756	382.699	571.399	576.538	1058.23	824.648	879.757	614.682	253.718	254.824	1004.43	349.503	388.322	289.667	53.2743	47.9293	62.9993	47.84	65.1328	53.6168	71.1084	67.6215	82.723	99.6449	93.6772	70.0501	45.005	46.0134	75.4569	61.3622	49.7463	59.7019
ENSPSIG00000003330 ENSGALG00000012106	0.20225	0	0	0.583052	0	0.603083	0.072554	0.744288	1.12497	0.613144	0.332713	0.89034	0	0.659493	0	0.228704	0.23915	0	0	0	0	0	0.125451	0.226519	0.349452	0.51551	0.938142	0	2.26473	0.716813	5.18761	0.858198	1.75763	0.471546	3.01755	0.694103
ENSPSIG00000003411 ENSGALG00000012100	4.35001	9.93249	2.4309	8.31689	0.882705	1.6881	18.5451	6.05024	19.6179	12.3495	11.1678	2.98014	20.9265	34.9447	11.9097	33.1011	9.96185	17.5948	1.37908	1.10552	1.271	0.779937	1.14671	1.0448	0.608219	0.592739	0.703697	0	0.79004	1.07964	5.79282	2.15789	3.48079	2.13202	3.91548	1.79658
ENSPSIG00000003444 ENSGALG00000012092	1.57992	1.64941	1.75738	1.31483	2.69763	1.36522	3.60367	1.78806	3.77319	5.44308	3.77216	2.45793	1.07773	1.05314	1.04381	0.893499	1.24066	0.988933	1.05056	0.826859	1.10908	0.522814	0.33202	1.39167	0.131016	0.499585	1.07423	0.061958	0.483594	0.331931	2.72999	5.15547	3.48531	3.55687	1.64019	4.55758
ENSPSIG00000003467 ENSGALG00000012087	24.725	24.4728	26.192	21.9742	28.638	26.8848	23.3726	19.22	15.4175	17.7135	28.7086	20.736	23.1225	19.5726	19.0842	19.1111	21.814	22.0338	179.48	208.771	195.057	223.302	201.79	232.585	142.095	156.406	165.152	159.387	170.442	160.477	178.47	177.551	186.671	194.558	209.33	199.526
ENSPSIG00000003506 ENSGALG00000045511	8.57424	8.4015	5.39684	4.89097	2.78255	4.43667	10.992	13.4004	0.461209	8.7141	3.43672	8.71609	3.31116	2.56738	2.74524	1.66284	3.1909	1.86058	16.1311	22.2317	19.9932	23.9251	18.6068	23.4416	24.5761	32.4592	21.0112	26.4592	25.0342	22.281	25.728	25.9825	24.8545	25.6112	23.5808	23.2413
ENSPSIG00000003503 ENSGALG00000012082	59.745	61.0774	72.4116	53.3279	45.6887	45.8865	53.0951	43.019	63.8014	43.5694	59.7673	35.2604	60.3001	74.7224	90.4076	52.05	49.1785	56.9176	35.9435	31.7827	43.8258	49.8192	36.2676	43.5244	21.537	28.8718	33.8169	27.6511	27.1164	24.5493	34.3262	45.3618	23.653	48.0081	34.6703	44.4458
ENSPSIG00000003513 ENSGALG00000012075	5.57728	3.7966	3.19994	3.82506	2.29112	2.17328	7.6951	10.3815	1.0493	8.78545	9.72191	6.18475	2.21339	2.38404	1.20358	1.72623	1.15492	1.48043	15.9916	15.2954	8.20324	7.80131	9.29322	11.4802	21.8515	20.8068	10.9	16.8176	11.2676	14.7566	18.1793	15.9937	11.4834	10.4012	11.2151	10.0716
ENSPSIG00000003516 ENSGALG00000012072	7.11829	5.04539	3.70022	3.60326	3.627	3.44148	11.2476	9.3017	4.50221	5.61858	6.48379	5.11902	2.11853	1.46768	1.21343	1.44437	1.33184	1.23998	1.73188	2.00334	0.978528	1.80142	1.24366	1.75925	0.775031	0.371989	0.210048	0.272495	0.50017	0.209553	0.683231	0.985484	0.70158	1.62906	0.679138	0.483429
ENSPSIG00000003559 ENSGALG00000012067	9.71512	6.44274	8.21424	6.96905	9.94936	8.19308	12.6497	21.4142	6.59307	22.3108	17.8382	24.9909	9.59288	9.07136	5.08181	7.77645	9.69089	6.30704	3.83728	3.24391	3.49817	5.02034	5.16573	6.85085	5.04418	2.76293	4.92401	5.00532	4.12738	7.00763	6.01365	5.00027	4.85055	5.60548	6.65578	6.6148
ENSPSIG00000003562 ENSGALG00000012061	30.0481	38.4648	24.7477	19.4103	44.7087	27.7345	34.2942	51.4604	25.1435	32.8005	38.7836	48.1054	12.5871	22.1547	11.7106	17.5418	12.1736	21.6107	0.811151	4.07763	0.545638	6.44547	0.725654	10.8576	0.954985	1.10573	0.914597	0.195428	0.501975	1.07224	1.27275	1.62484	0.762419	2.55452	0.411183	1.11757
ENSPSIG00000003568 ENSGALG00000012059	94.5353	105.481	76.8223	69.3185	65.9189	68.1772	61.477	54.6463	41.8244	43.348	37.3384	38.4603	88.2961	97.3708	51.2393	69.5209	59.6509	74.9518	36.1497	36.8477	33.5247	42.2931	33.6584	34.2704	17.4448	25.3307	19.0646	20.8061	12.9709	14.272	28.7053	31.8641	22.384	33.4075	25.447	28.0096
ENSPSIG00000003577 ENSGALG00000012055	5.60046	8.00179	4.9533	5.04146	3.97904	6.71645	3.98226	5.59188	3.06549	5.86147	3.63832	7.8029	6.14617	5.28605	3.498	4.77809	3.79802	5.45306	1.40627	2.05961	0.559497	2.63101	0.516302	2.37365	0.255271	0.65899	0.202825	0.180785	0	0.074887	0.400659	0.081003	0.186523	0.119965	0.269463	0.133694
ENSPSIG00000003614 ENSGALG00000012049	9.54246	12.5967	9.68765	7.06282	5.94846	5.3818	6.72138	7.25425	7.92982	8.21706	5.22895	6.70382	12.8697	10.5483	4.85005	6.8685	6.79379	8.29294	34.9206	41.0567	29.8069	33.397	24.315	26.4171	28.9569	31.1173	27.8386	34.9038	23.3963	22.2358	39.3229	39.5998	31.1632	38.0743	23.9002	30.9017
ENSPSIG00000003618 ENSGALG00000012045	3.16199	8.87349	7.00655	7.99257	4.88712	8.12029	5.05326	7.99006	3.9368	3.45569	2.94178	4.94157	13.1694	7.87001	10.9077	8.81387	12.3996	6.68139	0.79141	0.779548	1.11552	0.672103	0.79283	0.529286	4.56323	3.70072	4.37597	5.60633	2.61824	2.27345	0.273219	0.564561	0.788699	0.399733	1.0168	0.136034
ENSPSIG00000003649 ENSGALG00000011813	0.798053	1.61541	0.987052	0.732332	0.667544	0.993337	0.89972	0.243408	0.187675	0.088388	0.250376	0.633716	1.92369	1.2269	0.617935	1.83509	0.75259	1.74786	0.853746	0.768744	0.802882	1.35349	0.322433	0.581508	1.42348	0.972706	0.70679	1.35678	0.687483	1.11386	1.96186	0.769816	1.13239	0.744585	0.476617	0.381529
ENSPSIG00000003588 ENSGALG00000012052	163.823	237.671	130.366	174.26	118.713	186.002	179.662	201.823	152.325	147.652	162.088	147.76	242.821	170.098	204.114	139.248	173.927	146.133	106.793	122.115	108.232	125.851	114.138	114.635	135.511	174.739	132.094	155.099	121.119	140.562	89.2596	145.331	94.9767	145.675	87.5438	129.894
ENSPSIG00000003659 ENSGALG00000029766	56.1366	51.1903	65.6455	55.6011	45.689	46.2756	99.0725	35.9227	115.117	39.2524	70.7493	42.4366	132.861	31.0253	91.0391	42.5323	113.8	33.7227	39.9	54.828	30.421	62.2306	36.8779	54.0975	117.828	92.0227	111.357	89.5753	107.404	74.9234	17.6828	24.6558	18.4866	24.5825	21.5265	20.6737
ENSPSIG00000003729 ENSGALG00000011770	161.428	157.042	195.682	118.447	133.186	110.925	109.766	85.0932	121.993	63.8731	97.0274	65.1608	144.609	102.067	129.817	80.5603	103.063	77.1199	263.044	296.184	253.31	234.515	221.341	241.422	292.361	291.274	220.226	237.786	215.692	286.835	182.944	188.539	150.766	157.9	169.326	160.562
ENSPSIG00000003732 ENSGALG00000011744	9.0875	9.30029	9.09171	6.85511	7.45483	7.01476	10.9012	6.85968	10.3941	6.33334	7.0163	7.46946	5.58149	7.75648	4.54418	7.81806	4.79091	7.02561	11.0856	9.16454	11.2904	7.64578	10.2164	11.0604	6.30478	5.92782	3.90478	5.8239	3.23129	5.07637	4.11316	3.68182	3.85224	3.39885	3.0399	3.33236
ENSPSIG00000004045 ENSGALG00000044814	11.1407	13.0794	10.3776	8.99562	7.195	8.70903	16.8778	9.93039	15.2431	8.70216	13.5041	7.85982	12.4832	13.6898	8.4328	9.04329	7.86534	11.2125	61.2905	43.3764	61.6723	41.5296	58.3411	44.9146	46.6457	38.9963	37.716	30.0137	36.1613	29.782	44.3897	35.6304	38.4904	34.2596	39.8661	31.8266
ENSPSIG00000006939 ENSGALG00000011697	37.5984	32.7054	19.702	24.9974	20.4893	28.2893	51.9882	49.2723	41.3843	34.5611	36.2551	37.8862	45.6705	38.2033	31.7209	24.7815	16.6423	14.8164	180.973	188.097	166.397	148.841	199.862	178.226	216.887	231.265	187.438	203.861	217.973	286.332	197.283	201.58	169.117	175.395	191.611	191.839
ENSPSIG00000004151 ENSGALG00000011708	48.1995	23.3763	36.726	18.0156	22.4292	14.0236	37.8666	33.1746	34.839	20.9019	27.5126	20.2458	21.4592	20.704	13.3968	16.6598	15.1711	16.3013	12.2659	13.6917	6.48923	14.6635	8.31082	9.22653	60.0545	150.579	30.9589	245.165	28.4488	102.188	140.929	7.18855	83.2811	4.75593	96.2871	5.55327
ENSPSIG00000005196 ENSGALG00000031244	9.21887	30.63	11.8689	12.2944	15.3546	10.3968	10.0408	5.46087	6.84447	7.6552	8.91444	5.42475	9.45234	7.24394	6.48453	10.0466	9.7247	7.38736	22.9958	28.8017	15.1385	21.4372	21.894	23.1106	13.6808	12.8858	11.1429	10.4676	17.3241	8.14781	14.9531	20.2178	13.0154	17.7907	12.2803	16.7756
ENSPSIG00000004534 ENSGALG00000011689	227.414	237.308	174.473	164.952	164.061	188.312	1107.77	1013.64	1070.4	697.442	1089	724.323	161.279	94.3374	95.6589	81.0269	130.108	89.6068	59.1964	72.5182	58.9775	71.3214	58.7283	63.325	116.079	99.0719	100.939	86.4235	113.788	98.7989	49.7109	50.8418	51.8915	47.0489	44.907	47.6257
ENSPSIG00000004846 ENSGALG00000032632	5.46943	4.32276	29.7014	22.7041	18.8599	18.8057	6.99592	4.59856	55.999	31.9915	39.7938	23.0284	7.20242	12.3084	28.2571	57.059	27.6879	45.1805	13.9789	18.809	16.5525	20.0514	24.4686	25.0136	21.3389	19.8048	28.1278	28.9164	40.5637	31.0536	21.2276	25.6811	23.4467	27.8423	28.9913	36.5431
ENSPSIG00000004951 ENSGALG00000011677	20.8314	26.392	12.4908	21.7931	11.7453	16.7606	21.6443	36.2666	21.4882	31.6625	13.879	25.8723	19.877	22.021	12.7134	14.3201	12.5978	11.8133	13.8695	14.6967	17.3613	16.26	14.6984	17.7187	16.8134	17.9797	23.3802	21.8152	20.3082	23.5467	17.2417	17.2282	20.9182	23.2111	17.9339	23.978
ENSPSIG00000004576 ENSGALG00000011686	28.8319	20.5513	10.8935	15.9729	6.66272	11.9029	63.8073	35.0921	45.948	23.6074	38.2479	25.8792	64.6084	129.617	36.7307	101.529	41.4039	117.274	26.934	22.2136	37.7449	15.7022	42.9048	36.2352	48.396	50.78	50.5113	66.9727	63.2941	72.008	44.2957	47.48	39.4575	59.2668	78.1542	81.1511
ENSPSIG00000005215 ENSGALG00000011671	0.077	1.70441	0.146795	0.356015	0.273663	0.816602	0	0	0	0.273706	0	0	0.14664	0.351303	0	0.304939	0	0	1.03018	0.321335	0.491886	0.163722	0.715382	0.199799	1.55007	1.32979	0.510367	1.11012	0.564236	0.07948	1.41965	0.809658	0.4613	0.210925	0.555693	0.408428
ENSPSIG00000005512 ENSGALG00000011657	36.2355	24.7722	35.9119	23.0267	30.4044	22.3212	14.8493	14.471	16.2623	21.0211	12.62	14.6161	77.442	51.1311	81.814	39.9768	71.9385	44.3252	35.9782	30.6788	38.1169	23.4858	53.9956	28.397	42.1847	26.4705	50.4095	24.5033	51.873	34.959	75.725	86.6615	94.8654	87.8744	70.0381	82.9015
ENSPSIG00000005680 ENSGALG00000011655	5.83908	10.1651	7.68074	8.12067	8.46908	9.53621	7.44659	12.4448	6.60748	6.19276	6.72594	13.2774	10.2793	9.40269	11.3136	9.08258	13.5572	11.6551	12.2428	10.1226	9.37764	10.675	11.1629	7.90661	12.6708	13.29	10.9441	9.13015	12.8741	10.9877	16.2785	28.6762	15.5381	25.5506	13.2709	20.1064
ENSPSIG00000008408 ENSGALG00000011635	0.258026	0.129048	0.288705	0	0	0	0	0	0	0	0	0	0.664933	0	0.375643	0	0.153463	0	5.00783	5.50031	3.39108	4.40647	3.50285	6.60621	0.973436	2.10325	1.35036	0.710537	0.761263	1.07019	1.88935	0.910442	1.17824	1.73488	2.28057	1.99221
ENSPSIG00000006115 ENSGALG00000011645	5.43436	5.89868	1.35001	1.8229	1.60458	1.3675	2.31099	1.09023	0.69251	0.906231	0.383092	1.04051	5.73498	5.76453	1.32295	2.09856	1.44476	2.1482	21.1597	24.0289	18.4138	21.1634	19.8441	24.8775	15.9045	15.5377	13.8748	14.0211	13.555	13.5821	18.2705	16.1513	15.6274	14.1013	17.7814	18.8016
ENSPSIG00000005987 ENSGALG00000026460	0.673771	1.18717	0.78068	1.17663	0.668971	0.582263	1.11682	0.214221	2.32982	0.372584	1.92056	0.633251	18.0782	18.3245	10.3247	19.8559	15.6299	18.5315	5.47451	3.33254	4.50534	2.62241	5.22512	4.53025	5.64178	7.33378	7.91578	1.72597	9.9886	7.33093	47.1618	40.6641	34.9499	25.9554	37.0428	30.272
ENSPSIG00000006064 ENSGALG00000011652	738.865	595.194	550.372	445.53	628.494	573.117	591.982	522.582	470.337	333.853	594.592	433.792	728.553	706.325	575.777	443.648	681.031	626.834	246.883	158.623	271.642	280.419	369.548	218.836	199.6	212.278	266.875	342.048	304.938	230.843	377.671	307.535	409.477	461.684	356.68	342.105
ENSPSIG00000006103 ENSGALG00000011650	66.5813	53.3295	119.817	82.0859	97.0088	80.5654	48.9181	52.3056	78.9823	51.088	62.6725	47.7409	63.4125	57.7477	136.496	63.6828	85.9143	57.981	179.856	185.368	197.214	168.928	193.21	172.161	150.246	156.819	170.483	136.782	179.189	180.325	171.333	174.124	181.759	160.84	191.361	197.135
ENSPSIG00000008752 ENSGALG00000011630	9.7489	19.28	8.85646	9.61322	8.71839	14.111	4.15488	1.38204	0.183649	3.07365	3.05674	2.25405	13.0571	7.33404	4.51856	6.01081	10.4525	8.12754	65.5171	35.5276	61.804	41.9242	0.806369	0.711176	3.16339	3.9539	2.26059	2.29315	4.66004	2.30357	49.0176	1.3467	39.9885	1.55573	0.697675	0.627783
ENSPSIG00000008826 ENSGALG00000026493	139.643	107.399	54.1438	47.471	66.913	58.7549	136.842	167.055	75.1015	89.4122	99.4678	138.015	90.7315	123.717	52.2612	82.7816	73.3082	102.749	271.021	161.54	276.015	319.859	245.01	296.585	198.816	226.049	220.508	211.71	202.198	195.237	247.634	185.269	273.975	192.071	214.334	243.165
ENSPSIG00000008929 ENSGALG00000011605	9.64319	5.31923	6.51498	6.48835	3.81825	3.4069	7.00802	12.5335	8.10309	11.8324	14.167	14.5816	7.89323	4.59798	6.89746	6.41142	6.47524	5.30842	11.2406	5.07728	12.293	5.99039	14.4562	7.90011	15.0528	9.90503	12.9211	11.2668	18.0651	8.36918	16.3603	8.29298	20.1371	11.1159	13.9932	11.0424
ENSPSIG00000009317 ENSGALG00000011596	11.2268	8.82598	11.4898	7.90894	8.52817	6.05428	7.93318	6.80324	7.66791	4.92747	7.1951	7.59918	15.2153	10.6287	8.39746	11.7513	9.81522	13.5951	41.6632	46.6779	41.5271	42.0033	35.8249	43.1179	37.2972	39.3148	58.5703	40.0095	38.1289	38.3585	83.3625	71.5961	74.4169	75.215	56.3839	79.5633
ENSPSIG00000009364 ENSGALG00000011593	47.3979	32.7038	45.9186	41.6931	43.5582	40.4189	57.1465	39.2474	53.1481	34.8568	56.6986	40.2604	56.0482	45.4678	58.488	48.5506	56.2464	48.664	62.3768	62.8243	50.9414	47.6661	53.7799	54.3914	48.0157	64.8719	37.7822	44.6113	34.0143	41.5019	46.7511	58.4542	43.1942	44.8027	40.3795	45.1338
ENSPSIG00000009592 ENSGALG00000011592	14.9577	8.50276	8.49686	9.76169	12.4688	9.16084	8.74501	6.67719	10.2095	8.58993	6.75617	10.4589	14.1935	8.57795	12.2083	9.0797	14.0715	10.0538	7.908	13.8875	5.56236	17.49	4.95445	15.8986	16.8368	17.9484	15.0331	16.8412	20.154	21.7009	7.75928	18.5889	6.48538	27.9431	8.78863	28.0844
ENSPSIG00000016511 ENSGALG00000005886	3.75944	1.94403	0.780017	2.02758	3.06072	1.36943	2.21175	1.97484	3.20216	3.13827	1.89949	3.08737	11.2841	29.8726	4.88774	27.0498	9.42945	33.1304	4.24	6.51734	3.81326	5.29495	2.81494	7.24479	10.6421	34.448	12.4244	29.2459	18.083	30.8173	69.9259	80.0391	48.5011	74.412	45.5404	73.0544
ENSPSIG00000017382 ENSGALG00000044841	2.86441	0.740795	0	0	0.250541	0	10.9855	26.1037	2.09655	7.79238	2.53245	10.4432	0.627931	1.00235	0	0	0.156244	0.243663	0.630216	1.04511	0.657108	1.20138	0.95377	1.23887	25.0905	27.6751	17.5421	34.2804	17.3349	32.195	0	0.923245	0.262124	0.80184	0.405691	0.555079
ENSPSIG00000017407 ENSGALG00000033885	0.216436	0	0	0	0	0	0	0	0	0	0	0	0	0.17416	0	0.169457	0.081102	0.096926	0.536612	0.676994	0.481193	0.437927	0.691442	0.524294	0.177412	0.334998	0.153121	0.275448	0.241948	0.409011	0.421091	0.685701	0.542498	0.634074	0.611579	0.934199
ENSPSIG00000007580 ENSGALG00000028283	0.251281	0	0	0	0	0	0	0.191159	0	0.456889	0	0.210165	0	0.357577	0	1.35348	0	0.383041	0	0	0	0	0	0.127851	0	0.196594	0	0	0	0	0	0	0	0.127909	0	0.100785
ENSPSIG00000007685 ENSGALG00000005854	45.6007	44.5705	35.5145	29.3798	34.2179	29.8742	23.7426	19.7967	20.1407	17.8653	17.6879	19.5543	47.575	34.8977	25.2173	27.9894	33.8564	29.4713	47.1575	38.8528	31.419	38.0959	46.4414	33.8785	26.8643	24.4716	17.8397	21.1281	22.4951	16.58	38.0227	31.3714	27.6647	28.128	31.0529	25.2659
ENSPSIG00000011682 ENSGALG00000005834	78.9806	66.1177	51.0311	43.3911	48.7854	48.2958	66.3282	64.22	42.376	45.2162	52.4788	49.9675	78.8797	74.0034	45.0519	53.3493	51.0677	61.1137	296.074	288.718	233.996	231.981	253.457	277.54	207.647	277.492	206.774	203.29	188.663	208.449	238.752	290.289	271.045	259.607	254.6	226.314
ENSPSIG00000013581 ENSGALG00000005830	9.67466	13.8382	6.25755	11.3126	7.31657	9.34251	9.66393	11.6816	6.59	12.1928	5.15122	12.6681	10.8084	13.9844	4.44287	13.4217	6.60992	11.7722	38.2187	38.865	34.1899	33.0246	46.2898	46.0661	26.9165	22.6253	24.9062	20.9024	33.5496	27.2202	44.7953	36.1857	37.6293	33.0463	56.5573	46.4229
ENSPSIG00000013671 ENSGALG00000005737	2.66722	2.74648	2.5269	3.19747	1.4486	2.21547	1.20721	4.12389	1.4326	3.22701	1.65491	4.33466	4.55881	4.63719	2.04624	5.78139	3.99619	4.16336	69.2637	61.1043	65.7325	61.2362	48.7805	48.031	39.0723	45.1018	40.7346	39.7355	27.977	28.127	56.9514	53.1277	59.6536	53.1184	36.6947	41.7594
ENSPSIG00000014675 ENSGALG00000041802	4.51443	5.14358	3.90358	6.48913	3.13858	3.8585	2.33874	46.3685	1.09129	31.7535	1.14435	41.2211	4.27731	3.65384	3.79901	4.55416	2.58309	4.16174	1.43336	2.38319	1.93317	2.31529	2.30212	2.71495	2.19078	1.93291	2.09479	2.06094	2.47011	1.39501	1.97718	1.84829	2.30767	4.19694	1.82424	3.36901
ENSPSIG00000014689 ENSGALG00000038096	0.231089	0.081039	0	0.287303	0	0.070643	0.197773	0.031035	0	0.49711	0	0	0	0	0.068038	0.130619	0	0	6.77214	5.28274	6.65413	6.23315	4.71704	5.78352	4.72576	5.33029	5.78273	6.06667	5.60623	3.11754	10.1356	4.18896	8.65111	5.44305	6.92396	5.50056
ENSPSIG00000016256 ENSGALG00000050395	9.30869	8.71558	10.549	9.11303	10.7726	8.33954	12.9007	12.0693	19.3821	8.98803	10.7802	15.3074	7.75283	5.18581	4.24796	6.45768	8.45169	7.00258	4.05161	3.48653	3.18068	3.87793	3.12674	3.02612	11.8049	20.0755	8.56491	13.019	12.7402	7.23634	9.49127	8.06685	4.41183	5.23851	5.03687	4.41495
ENSPSIG00000014462 ENSGALG00000005707	30.408	29.5569	27.9243	31.1366	20.2542	30.5925	45.1237	68.7763	47.0836	80.8068	47.4748	64.0705	20.9225	31.9611	34.3893	27.1526	21.252	27.3421	37.2378	43.4384	54.2797	53.234	59.7185	61.0126	46.1512	45.2113	65.1989	68.6425	73.2373	94.8827	37.821	38.8721	49.5755	46.3574	49.6318	56.3875
ENSPSIG00000014571 ENSGALG00000005702	12.7195	9.67057	1.93928	6.60092	3.20198	6.37483	28.2595	45.9739	19.669	52.9144	24.0792	44.3678	4.609	10.0365	1.04958	8.12853	3.77297	8.77029	129.418	135.674	123.876	107.648	129.764	112.994	141.105	152.65	109.426	135.936	123.876	131.611	122.242	131.349	125.565	110.132	120.424	123.685
ENSPSIG00000014584 ENSGALG00000005699	84.5411	49.9085	61.644	42.2083	46.3934	33.4781	74.7292	47.4036	48.2627	38.0064	50.6832	40.2248	97.9677	100.222	52.5565	70.8855	56.2669	77.9925	98.0299	87.3594	97.7237	75.5322	76.0702	79.2614	95.8303	103.916	88.9586	101.355	78.1182	96.2442	96.4559	91.999	92.2148	87.0913	84.4516	85.3827
ENSPSIG00000016749 ENSGALG00000005668	668.093	533.2	479.48	462.247	390.398	433.878	898.758	761.588	936.397	758.866	862.159	958.592	608.786	500.9	402.098	495.628	389.598	478.913	344.118	333.296	369.073	324.033	329.088	315.754	221.809	203.971	229.95	154.178	237.767	205.265	300.498	320.984	283.837	299.828	265.521	290.765
ENSPSIG00000017227 ENSGALG00000005660	21.5555	15.8757	7.28011	5.67571	5.58953	5.30413	8.07416	7.6819	3.97312	5.7573	4.39374	5.88867	15.5147	5.15304	4.05837	5.70854	4.59321	4.01466	20.9134	24.76	16.5892	17.613	16.0968	14.1725	12.8922	11.7876	9.66315	14.1844	11.1637	6.28429	21.6302	12.5579	16.2689	12.381	13.0217	10.1308
ENSPSIG00000007637 ENSGALG00000035589	0.57373	0.377808	0	0.155418	0	0.540328	0	0	0	0	0	0	0	0	0	0.212419	0	0	0	0	0.202894	0.206758	0	0.121033	0	0	0	0	0	0	0	0	0	0.101237	0	0
ENSPSIG00000000490 ENSGALG00000039084	0.270515	0.12164	0	0	0	0.08166	0.407953	0.474429	0	0	0	0	0.586058	0.170816	0	0	0.109218	0	0.344061	0.063612	0.410333	0.176166	0	0.07333	0	0.11673	0	0.170167	0.097884	0.316936	0.190721	0	0.242379	0.223603	0	0.1331
ENSPSIG00000007675 ENSGALG00000005575	100.709	77.3084	96.6221	64.946	70.0464	49.6757	65.7198	44.5423	54.2319	43.2228	30.4748	43.7319	107.501	64.5524	54.3707	67.0146	71.2183	58.0463	140.616	110.539	143.112	161.82	161.204	151.727	57.1736	66.4408	65.9497	79.0197	62.138	59.1721	114.469	115.692	109.387	123.241	120.554	119.346
ENSPSIG00000008775 ENSGALG00000005549	44.8958	39.8809	25.4426	23.5817	18.899	16.854	41.0807	39.7816	27.4246	41.478	22.2453	33.4325	54.0581	47.6854	18.8246	36.5192	25.1681	32.5094	15.7524	22.0829	14.1846	24.5644	11.9234	22.8084	19.803	16.899	14.8619	16.3983	17.7618	15.8031	16.6459	19.6517	14.6403	20.1341	13.9473	18.6794
ENSPSIG00000008918 ENSGALG00000005530	185.528	208.169	104.939	113.46	99.665	112.635	175.992	152.531	103.736	102.393	90.6861	144.17	224.692	208.333	42.224	171.131	119.444	200.765	33.9413	11.0586	28.0069	34.7633	29.7058	29.2736	17.8694	22.9487	17.3477	22.1632	17.1795	15.7273	40.1087	35.3765	33.8113	38.8909	31.3081	25.7832
ENSPSIG00000009000 ENSGALG00000005525	522.509	539.187	389.432	394.569	428.549	509.044	431.562	387.138	338.212	307.059	357.425	353.555	538.805	525.585	398.317	421.271	490.91	450.699	504.085	439.968	494.714	502.8	498.779	390.972	335.59	339.966	372.344	377.197	348.803	286.084	539.008	492.124	578.035	584.941	472.107	426.898
ENSPSIG00000009309 ENSGALG00000005522	382.864	376.4	297.48	380.675	269.889	330.697	567.951	609.962	643.603	729.048	656.277	640.008	388.735	447.67	403.482	439.552	287.122	375.07	331.623	271.624	294.773	279.942	433.617	326.273	502.272	369.552	420.664	346.505	514.21	475.614	193.613	210.479	194.878	220.321	244.465	233.036
ENSPSIG00000009325 ENSGALG00000005516	35.7496	37.5918	38.3621	29.1075	37.7312	33.6181	40.8882	36.0547	39.6734	24.2879	34.4529	27.1468	43.9739	37.9367	27.3309	36.2305	42.188	40.7249	61.0907	58.6178	51.6549	45.8614	47.0341	48.7671	37.7575	38.6395	33.4723	31.1399	38.8782	33.6094	70.9469	50.5395	55.9903	39.1854	58.5513	45.6893
ENSPSIG00000010631 ENSGALG00000005468	0.980254	1.6184	0	0.128555	0.22717	0.319614	1.13941	0.904324	0	0	0	0.310231	1.11354	1.80055	0.267239	1.37389	0.87411	2.11975	19.2612	13.3085	16.4756	19.1818	19.0825	20.2477	11.4877	14.5038	10.7714	17.7013	9.31455	7.1148	22.4653	21.9224	18.2005	16.7151	20.2472	19.3056
ENSPSIG00000009511 ENSGALG00000005504	9.14588	0.557537	0.951152	0.927435	0.425695	0.776662	1.56265	1.09854	1.81957	0.754836	1.2333	1.03715	7.23838	5.46516	5.19616	7.12942	5.74134	7.13192	15.1416	0.063273	9.42546	0	9.94984	0.456372	11.7194	1.4219	2.34478	0.136469	5.60643	0.314433	10.5101	2.71737	6.45803	1.81945	18.9912	4.3286
ENSPSIG00000010226 ENSGALG00000005489	122.954	109.559	92.8344	76.0817	92.2541	76.7583	82.9936	77.8104	86.8133	56.2179	68.0171	63.8039	122.844	87.0576	82.6212	72.4844	79.999	71.7412	22.6359	29.2829	44.57	26.7767	10.7564	24.7022	16.2037	20.4399	35.2056	16.5665	8.06398	16.3166	18.753	25.8507	27.4717	24.787	10.8544	22.0178
ENSPSIG00000010913 ENSGALG00000027641	56.4641	7.41809	4.38654	11.9691	16.2528	14.6717	33.3025	3.2599	8.74025	3.2736	3.445	3.42279	10.5673	18.2331	4.06722	18.7023	10.8087	19.8107	121.302	151.302	77.4179	113.853	103.987	156.345	31.9985	78.2356	88.3901	32.5216	85.378	62.5471	166.062	171.911	124.215	172.119	130.937	169.135
ENSPSIG00000010920 ENSGALG00000005452	161.934	162.925	188.422	150.613	177.53	164.016	107.781	79.591	105.942	64.5218	78.5017	67.5343	143.283	113.352	111.969	110.5	136.943	114.852	55.5171	47.3807	47.1726	49.541	58.837	56.375	38.3959	46.0912	35.5462	38.1119	43.2342	42.6298	53.7373	60.875	51.8676	59.7888	55.8709	62.4511
ENSPSIG00000016729 ENSGALG00000005409	2.21889	0.202117	0.22606	1.70433	0.27279	0.716852	80.4687	1.66971	81.5768	2.00946	40.0085	1.00235	5.51378	47.0523	2.05085	52.2373	5.50904	56.2188	26.444	0.664652	17.0625	0.118931	16.6734	1.29758	0.280348	0.264652	0.197261	0	0.213142	0.26932	1.93012	12.1686	1.84866	11.5402	1.7055	17.0875
ENSPSIG00000017622 ENSGALG00000039523	36.2881	30.2844	47.2318	40.9608	37.874	39.0326	34.9374	33.9684	42.9522	64.8097	28.7304	55.7712	34.4481	25.8579	32.3809	43.2276	43.1146	40.679	44.1805	54.5172	36.55	42.839	49.265	55.6704	29.4192	23.7379	26.807	21.2065	33.9013	32.5276	33.4354	39.2534	35.0098	33.1137	48.125	49.484
ENSPSIG00000011010 ENSGALG00000005439	4.46157	2.97813	7.29936	2.36335	4.68304	3.00142	3.73193	2.68202	2.2845	2.93995	4.89891	3.57947	8.36748	6.96711	3.76184	6.0637	5.96574	7.6325	21.1949	17.6238	16.954	24.0707	15.7271	19.2738	12.5237	9.36854	8.65794	18.1518	13.4012	6.67369	37.1708	15.9703	32.8693	22.5687	27.4443	16.3409
ENSPSIG00000015905 ENSGALG00000005420	158.921	162.62	112.596	105.117	146.192	124.649	156.373	89.3898	120.369	77.1164	112.898	81.1062	216.12	165.97	106.415	141.49	172.361	175.235	81.9279	79.1828	97.4434	76.981	83.0593	91.4778	45.7875	41.039	73.7902	44.2322	60.5763	56.2151	86.5618	78.1759	97.8895	80.3851	106.745	90.7043
ENSPSIG00000017672 ENSGALG00000005403	107.605	102.508	50.741	75.8669	74.9131	84.4278	331.835	511.074	220.34	358.862	218.597	378.707	121.648	240.87	88.5747	202.223	111.093	230.718	54.3975	46.2462	56.2254	48.2311	61.7857	50.1608	34.1836	27.6979	37.4533	18.0945	44.2503	25.7667	115.339	120.805	97.1511	115.904	92.9296	116.753
ENSPSIG00000000497 ENSGALG00000023554	35.0523	46.4187	50.2135	52.9316	26.618	43.1433	32.0263	48.9195	62.3805	45.385	51.8745	50.4309	28.657	40.0542	88.9388	50.2318	29.8348	35.2358	20.023	22.9521	19.3489	20.4874	19.7413	19.9051	21.9509	23.0427	17.0506	24.3016	19.423	26.0253	19.3622	23.9564	18.4627	21.6597	17.5253	20.7294
ENSPSIG00000006415 ENSGALG00000005397	74.0131	72.0319	65.5988	57.4845	57.9471	57.9059	128.275	121.791	97.0531	97.7952	128.457	113.337	72.1103	67.1855	57.7724	57.5176	60.4301	63.4335	39.6086	36.9644	37.5992	32.5311	30.1977	29.259	38.0504	42.375	40.3435	26.2746	27.4378	27.3824	35.125	41.2771	32.1304	33.0547	26.7658	33.9716
ENSPSIG00000009853 ENSGALG00000005374	1.61293	2.69121	1.20751	1.45986	1.97463	1.74401	2.29439	3.05453	2.39841	2.00585	1.03245	2.39444	1.63215	0.616893	0.142165	0.750376	1.28693	0.993783	38.0529	35.8516	43.2036	49.8642	40.8917	45.1305	17.9255	20.2222	27.931	21.4684	24.3648	18.4373	40.0354	28.8545	39.3537	34.391	44.5355	34.1283
ENSPSIG00000010750 ENSGALG00000005350	8.77477	11.4695	4.66224	8.2993	4.88632	7.14569	11.8692	21.6964	7.76786	14.9112	9.01479	21.0588	9.70557	12.3308	5.11043	10.0865	6.30782	9.94502	11.7727	10.7283	9.13931	8.49745	7.84743	8.67975	9.58046	8.09107	6.19485	8.28217	6.19394	5.1349	12.7559	9.78014	9.52596	10.6115	7.71647	8.80787
ENSPSIG00000013476 ENSGALG00000005314	28.6792	31.8594	24.4695	22.7073	19.0389	18.2306	21.3399	22.1034	15.8542	16.9473	16.0811	14.2732	35.4833	27.269	16.1614	31.8404	25.3592	28.3058	126.725	122.334	101.982	113.012	106.096	111.947	89.2233	120.192	93.0172	106.654	85.2649	104.56	106.888	122.716	92.3336	102.628	98.616	104.372
ENSPSIG00000014706 ENSGALG00000035610	143.221	127.839	89.5119	91.841	82.36	95.1106	97.6077	74.858	68.1574	77.4748	54.6979	81.2159	137.667	161.39	51.4025	130.104	96.3666	142.892	60.9315	69.7947	58.171	63.4839	60.5452	64.4729	40.9057	40.309	37.2311	31.5887	43.8903	33.3178	56.5858	53.3604	53.2428	48.4947	64.7727	59.519
ENSPSIG00000017536 ENSGALG00000034297	1.85733	0.794495	0	1.02129	0.135684	0.593195	0.240241	0.327901	0.949515	0.506072	0	0.105334	0.330757	0	0.318643	0.193365	0.991442	0	0.277401	0.152236	0.86845	0.827057	0.383537	0.298157	0	0	0.04442	0	0	0	0.264948	0	0.143436	0.057874	0.046048	0
ENSPSIG00000015694 ENSGALG00000005295	5.34205	8.0089	3.40144	5.61604	2.27542	7.00716	7.81688	11.318	6.70642	6.52965	4.8801	10.2398	3.58255	7.51299	2.48686	7.58477	1.97418	8.102	11.9247	13.0231	12.3329	11.6473	10.219	15.8564	13.0113	13.006	9.15489	13.7915	11.1743	12.1938	15.0209	11.7929	12.0902	10.5968	13.0357	13.2823
ENSPSIG00000017594 ENSGALG00000005285	10.1933	0	0	0	0	0	0.130391	0	0	0	0	0.100558	1.15973	0	0	0	0	0	0.079942	0.241776	0.256106	0.080375	0.197132	0.22706	0.163864	0	0	0	0.089257	0	0.247824	0.09067	0.110049	0.064666	0.098515	0
ENSPSIG00000018052 ENSGALG00000005279	7.20404	7.96486	8.16972	6.02734	5.61796	7.07929	6.76823	7.34076	4.5892	4.79939	5.75081	6.2512	7.83299	5.66477	7.18914	6.1046	6.4786	6.98071	11.6849	13.6462	14.098	12.3413	11.5755	13.1357	10.8013	9.99611	12.4575	12.09	12.6323	9.43821	16.2847	11.7266	18.8769	13.6778	16.0862	17.0698
ENSPSIG00000018160 ENSGALG00000005269	25.3721	29.6615	22.3355	25.0473	18.4416	25.3282	19.8411	20.9165	14.0829	17.7588	18.4669	22.4515	24.7734	20.6189	16.2325	20.3713	18.8844	22.3005	131.836	121.483	116.614	106.616	88.9995	97.7503	85.1144	85.2136	84.959	70.9436	64.1899	59.231	132.009	117.484	116.947	101.593	92.0418	91.6227
ENSPSIG00000007296 ENSGALG00000005230	36.4791	40.4578	27.9622	27.8849	21.9523	26.7242	28.8668	33.0255	21.4825	28.3339	21.9166	30.1516	37.5603	40.7029	28.0896	31.4128	23.2988	33.1348	26.9525	26.32	26.7938	26.399	22.9348	27.2603	16.5195	17.8633	18.9431	17.387	15.106	13.5264	24.5729	22.1733	23.7129	19.1894	24.2966	21.8124
ENSPSIG00000007465 ENSGALG00000005205	304.12	259.134	262.965	191.576	231.061	194.847	291.306	227.259	232.169	193.137	223.541	165.751	392.756	308.118	303.803	220.101	298.25	282.992	111.791	114.939	109.847	108.366	106.572	105.774	132.217	114.005	117.739	98.1179	115.335	116.045	156.144	131.957	154.461	128.452	152.539	122.332
ENSPSIG00000007700 ENSGALG00000005198	133.589	127.09	112.273	76.9691	86.9678	79.2244	99.4689	73.5376	84.1663	45.8775	68.0568	48.2922	121.219	85.6071	76.7668	62.6689	70.7309	72.3211	118.329	103.554	98.904	102.355	96.2544	100.048	64.3557	83.463	65.9431	70.2489	56.2178	53.0732	92.6324	91.7527	84.702	75.1901	80.8535	73.5782
ENSPSIG00000008881 ENSGALG00000005173	26.0972	28.2878	25.1819	26.5061	27.7386	30.8081	24.0643	16.6268	27.0116	20.4064	26.0419	20.4896	35.6606	27.0394	30.7119	26.277	31.9733	30.6606	21.983	21.9064	23.1575	26.1933	14.5228	14.8779	14.1372	21.4762	22.7577	19.733	13.5291	15.7572	21.6297	30.7962	24.6304	35.1166	15.8007	20.2805
ENSPSIG00000008890 ENSGALG00000005150	29.5584	21.4746	44.3124	30.2234	47.4577	42.7256	19.9189	17.4844	29.6728	22.2369	30.8629	25.6495	23.1449	20.6338	58.214	17.3759	39.6547	21.6908	40.7485	43.684	44.1262	40.9088	55.9458	46.9467	64.5211	53.6685	48.536	55.4454	73.9729	76.3078	42.5744	39.1971	47.8264	44.158	61.5111	59.2459
ENSPSIG00000008902 ENSGALG00000005160	69.8709	61.851	56.6942	50.8868	54.9945	53.4059	69.6815	55.0066	56.7112	43.9397	68.1651	39.8364	80.6547	76.7886	54.6403	61.2206	65.8454	68.0171	62.2976	59.1325	62.7807	65.2811	11.5911	8.37088	74.766	81.1441	82.3164	79.6644	14.1408	12.4079	65.1146	76.2666	65.8792	76.0538	9.52864	8.60583
ENSPSIG00000010847 ENSGALG00000028801	2.02563	2.72656	2.4686	1.56756	1.89528	2.7639	0.964999	1.43002	0	2.43371	0.887203	3.09402	1.11014	0.624952	1.27196	1.68592	1.20717	1.27052	1.89178	1.77284	1.39799	1.99407	1.25414	1.70246	4.16671	1.81618	2.83016	2.11893	2.87558	0.825326	1.34701	1.99296	1.20806	1.95629	0.573895	1.42742
ENSPSIG00000011036 ENSGALG00000005103	4.0937	3.50471	5.51015	2.25631	5.39284	2.16939	2.24967	1.78734	2.59571	1.6839	3.68193	0.687068	4.42141	4.11964	6.42985	2.67263	3.67904	4.6155	35.6626	25.6167	27.192	24.9484	34.6513	25.0019	32.8513	31.425	21.2463	31.427	17.8373	21.2464	28.3465	30.5211	23.1862	29.0688	19.3311	24.1257
ENSPSIG00000008930 ENSGALG00000005139	151.904	185.812	157.341	137.876	139.027	134.215	202.492	213.029	174.773	186.718	157.846	199.177	140.439	126.348	104.987	137.711	118.938	122.321	451.052	445.698	406.282	361.104	352.561	369.293	443.322	553.589	425.285	550.886	356.195	465.249	413.971	351.424	383.352	307.885	350.469	292.6
ENSPSIG00000010463 ENSGALG00000005126	8.89717	12.3141	8.86947	9.55261	6.52118	10.0021	11.9062	13.8782	7.65385	9.98653	9.30622	13.4188	9.47753	12.1653	5.991	11.0826	7.98185	13.885	117.196	105.361	83.9984	77.0421	103.353	94.284	84.6482	72.4653	66.9661	59.4473	72.0711	76.6715	95.0153	87.689	84.5519	72.7362	105.477	87.3455
ENSPSIG00000013496 ENSGALG00000004924	0.403281	0.186868	0.058103	0.076469	0.41298	0.090114	0.184273	0.248057	0.073334	0.05871	0.31666	0.291387	0.252349	0.251046	0.089327	0.290776	0.197022	0.296613	0.602104	0.597912	0.055432	0.353937	0	0	0	0	0	0.063105	0	0	1.39115	0.053356	0.213966	0	0	0
ENSPSIG00000013330 ENSGALG00000040380	43.0512	35.0899	45.593	41.176	64.0933	48.7634	31.5218	32.8076	38.065	38.3148	35.9694	39.09	47.3834	44.7619	52.3283	49.1233	56.0322	50.2608	22.2016	26.0176	23.0263	23.005	27.7362	24.7197	17.3914	10.9366	12.8755	15.5867	19.7456	13.0852	25.6658	25.2232	24.3933	27.1832	29.0966	35.3404
ENSPSIG00000013784 ENSGALG00000004917	26.4879	20.4145	11.1373	7.676	11.7246	11.3891	12.8123	2.41523	7.31138	3.55528	3.93998	1.57509	29.6975	26.3994	4.13329	13.1447	17.0021	18.6183	12.7154	8.99009	9.75203	14.1574	9.69987	9.9978	1.29374	1.85005	2.41107	0.145903	3.4797	0.376409	6.32407	5.0892	7.02376	6.55118	6.69648	4.78857
ENSPSIG00000013964 ENSGALG00000037314	5.11036	17.4356	6.57406	17.2074	3.25025	15.0258	55.1372	46.1811	35.1259	28.6976	33.9373	58.8399	7.93373	8.54967	0.86465	11.0102	11.0061	9.45227	7.7596	12.9921	6.27589	14.7116	7.65527	10.9617	3.39681	4.92631	6.95188	3.73151	4.8187	2.3242	6.83871	4.08308	5.46396	5.73384	5.81609	3.55617
ENSPSIG00000011222 ENSGALG00000005093	33.0041	37.9748	31.5047	31.0632	33.0152	30.1762	30.451	26.524	24.9258	30.2149	24.3377	29.2993	36.7696	34.0278	16.0882	35.3308	31.9261	33.0954	145.931	114.132	119.099	113.018	103.868	92.076	103.372	96.3156	104.982	79.6398	94.0974	71.5763	125.857	113.711	110.05	91.5353	110.159	95.7352
ENSPSIG00000011251 ENSGALG00000054015	100.675	91.4088	98.8793	96.169	108.486	100.989	99.5533	98.143	102.755	85.3855	127.172	86.9004	98.5325	67.3128	100.535	66.255	115.844	75.0215	56.3384	53.6096	61.0523	48.4702	58.677	48.2339	47.1981	59.0765	46.6544	44.2703	50.7933	68.0656	58.7483	59.8556	57.5564	43.1833	57.9027	60.8134
ENSPSIG00000012024 ENSGALG00000005090	50.7998	51.0174	77.8517	68.839	55.7121	57.2565	44.9447	41.1648	67.0752	53.8236	59.9257	39.5587	38.9477	43.129	129.978	49.2581	49.8128	37.5158	239.804	233.357	265.732	228.765	223.587	229.248	370.815	386.324	395.991	466.817	340.386	494.7	192.619	150.741	169.645	152.731	184.341	175.007
ENSPSIG00000012035 ENSGALG00000005084	62.2039	80.2177	53.9218	57.5275	48.4318	60.484	50.7018	62.8867	40.2786	41.0804	35.6149	46.1668	69.8163	83.7631	37.7614	74.9002	55.468	76.2891	35.2565	28.5349	40.8851	40.9384	32.1012	29.4453	35.8318	41.928	40.8495	57.518	23.0872	28.4551	40.1617	39.3427	47.632	55.2102	34.7512	31.0748
ENSPSIG00000013326 ENSGALG00000005061	18.052	22.8309	23.5654	18.012	16.1747	16.462	12.1282	16.0547	7.26556	15.3444	11.2925	12.8732	26.465	85.3462	13.7573	78.4685	20.1518	73.6349	26.4121	27.3553	25.6513	27.6738	28.8957	28.0707	9.44943	12.1631	9.89401	18.05	14.5753	12.9944	26.6708	39.808	28.7304	39.3399	29.7793	40.8843
ENSPSIG00000013994 ENSGALG00000042071	1.7213	4.13304	2.02206	1.73973	4.92847	2.99422	4.76364	2.79108	1.69174	2.09844	1.91217	3.2823	2.72549	2.9023	0.084878	2.48188	4.8199	3.71306	40.0156	25.8325	37.1467	42.3926	32.2998	28.0404	24.6911	25.7488	28.2309	33.0755	21.7144	20.9131	33.0697	30.6053	36.4242	39.3669	31.0587	24.6535
ENSPSIG00000013979 ENSGALG00000004900	68.3822	47.8989	34.3575	34.4513	28.4298	35.8112	99.3065	81.2941	81.3514	76.7229	87.7617	80.636	37.4697	12.2438	25.1365	12.5111	19.4611	9.39186	10.441	11.8357	7.84189	14.8381	8.90423	9.38636	5.47313	2.40231	3.32218	3.08131	4.33256	0.627041	2.96781	2.21765	3.42654	2.06656	2.7334	1.17429
ENSPSIG00000014654 ENSGALG00000037828	10.763	9.84728	10.2962	14.253	6.33159	10.8113	18.5195	8.9835	11.953	11.9892	10.4316	12.3878	10.551	7.44996	8.34163	11.2088	11.6603	8.5633	29.3419	29.6263	26.375	22.6308	26.8467	23.7571	16.5858	16.544	18.4621	14.1556	19.3599	16.5355	11.6356	17.9893	11.3029	13.103	15.5215	14.2116
ENSPSIG00000014007 ENSGALG00000004820	7.91592	19.9071	5.3861	22.0764	5.06074	16.5288	13.0172	14.0456	7.94137	24.8998	4.60936	12.9295	14.8123	29.7904	8.14264	29.3038	12.7244	21.3776	14.3492	16.6735	9.20207	19.3152	19.0483	14.4822	11.2177	8.77159	6.46733	4.03273	9.9443	8.0585	8.14039	7.28143	5.95689	10.495	11.2103	5.73524
ENSPSIG00000014089 ENSGALG00000004817	127.606	136.395	169.144	116.128	120.803	90.8395	149.16	74.7858	136.895	100.193	96.4492	98.6767	138.773	91.5601	56.6617	120.343	118.995	94.184	119.802	112.738	96.9045	96.0762	102.7	102.58	77.4594	71.1344	70.4315	63.7449	70.3176	64.8099	95.5105	91.4895	87.6089	77.0331	101.01	93.6476
ENSPSIG00000014261 ENSGALG00000004799	181.607	157.834	282.948	194.541	232.951	178.37	164.824	143.896	223.58	164.233	177.999	139.209	171.378	126.393	216.843	155.677	192.007	126.027	31.6418	30.1243	29.7605	25.024	39.3206	33.4816	24.3607	28.1431	24.9527	23.5875	36.4692	35.3473	28.1622	26.9792	28.3874	29.6316	36.753	36.3417
ENSPSIG00000014264 ENSGALG00000004793	95.5372	101.941	68.4079	137.265	57.0045	136.553	211.156	191.429	200.592	225.65	187.727	228.783	102.68	137.321	73.3149	182.614	99.8124	139.101	267.965	193.081	240.039	192.548	255.18	192.538	148.019	176.306	192.504	163.046	194.178	167.07	169.126	186.251	189.824	202.504	201.374	179.399
ENSPSIG00000016946 ENSGALG00000004669	0	0.680576	0	0.402169	0	0.291399	0	0	0.045955	0	0	0.100529	0	0.11024	0.097408	0.051957	0	0.041819	0.791085	1.31842	0.211175	0.569865	0.186349	1.15474	0.080564	0.801608	0.156623	0.232025	0.57963	0.427489	2.77021	2.17209	1.15571	2.26175	1.08777	3.80499
ENSPSIG00000017353 ENSGALG00000004649	0	0.152329	0	0.055905	0	0	0	0	0	0.74017	0	0	0	0	0	0	0	0	0.475219	0.252579	0.050858	0.332581	0	0	0.687416	0.711032	0.537501	0.342979	0	0.23893	0.50976	0.762811	0.06506	0.219288	0.090591	0
ENSPSIG00000014969 ENSGALG00000004778	0.428461	0.339789	0.113322	0	0	0.245714	0.304328	0	0	0	0	0	0.13047	0.188316	0.182931	0.280028	0	0.107683	0.291563	0.209297	0	0	0.180287	0.181942	0.613355	0.34404	0.206484	0.316559	0.417153	0.450993	0	0	0	0.115525	0.091144	0.127194
ENSPSIG00000015047 ENSGALG00000004763	231.871	188.413	175.85	165.355	144.779	133.898	349.568	188.928	271.904	181.312	223.564	143.993	215.118	169.92	118.467	161.025	147.51	138.527	118.943	113.072	96.6337	109.826	125.435	120.942	145.462	163.636	114.748	158.034	140.705	156.852	97.8851	120.38	80.2691	110.128	107.781	111.938
ENSPSIG00000015566 ENSGALG00000004727	177.365	191.451	63.2579	131.412	57.0213	148.216	306.285	160.489	201.317	123.364	202.721	179.255	82.8724	230.515	23.4041	197.993	55.9546	220.796	21.7706	29.0702	21.3938	30.421	17.8316	27.7966	20.7375	29.519	24.7161	22.5317	18.4033	23.0966	27.7157	32.7535	22.3228	34.8782	21.1495	29.0194
ENSPSIG00000016820 ENSGALG00000004691	11.5719	22.549	42.6888	30.1141	41.4892	22.777	20.2625	21.6753	29.2554	23.3669	18.0931	20.6808	14.0101	15.4243	9.56728	28.1825	31.5469	24.3836	29.7792	27.0676	29.216	25.0398	27.0249	31.0925	13.9162	15.3138	19.5869	9.03031	15.8004	15.1082	18.4531	20.9231	18.6772	18.047	25.0551	21.8739
ENSPSIG00000016825 ENSGALG00000004679	37.283	34.2936	28.2427	32.6251	23.7245	31.0307	47.8513	37.9427	40.9005	35.0984	41.3745	36.8168	38.4162	34.3538	23.6805	38.383	24.6107	38.1255	47.8256	39.2206	43.8337	52.1227	43.0084	39.0348	26.964	28.7189	43.343	73.7231	26.7372	28.1136	48.1161	54.3223	40.5719	46.1519	36.992	42.1382
ENSPSIG00000017679 ENSGALG00000004637	13.1032	13.7145	14.2616	18.1687	11.2736	18.8238	3.84541	11.1447	4.61993	18.2178	5.11382	17.8919	12.3648	17.2404	14.5947	23.9157	11.9292	19.8877	22.3813	21.8663	9.70762	11.3222	10.782	9.87503	20.3904	23.8574	10.2462	13.8698	10.9871	9.69139	25.7372	21.2031	13.6386	13.1701	10.5672	11.0608
ENSPSIG00000017685 ENSGALG00000004628	120.228	98.2794	84.985	70.7618	79.0743	91.2584	57.383	86.8245	29.3583	58.3545	46.2102	64.9263	94.3288	62.0915	86.8217	55.2194	81.4559	55.8163	43.3509	43.306	63.9783	71.3209	54.7312	54.7616	38.1895	66.3064	70.5665	97.4474	57.2487	77.2845	47.997	55.5734	64.6614	82.0809	46.749	66.4734
ENSPSIG00000017816 ENSGALG00000004618	431.627	466.272	258.169	377.875	306.499	394.223	355.088	368.217	332.36	343.971	358.083	413.48	528.839	510.951	278.73	439.368	394.163	439.632	494.626	406.261	448.973	416.126	328.579	304.365	234.079	233.574	263.412	232.528	204.014	191.617	378.785	338.737	376.282	338.711	252.428	238.797
ENSPSIG00000017827 ENSGALG00000026492	82.1135	67.5009	86.9529	69.9939	108.723	88.5939	89.8084	84.0214	118.136	85.2361	149.513	105.589	91.7879	73.3662	152.974	62.5032	108.402	73.0032	85.2375	85.0607	90.8026	82.7987	39.7619	85.2231	74.5542	66.8196	78.8557	21.8537	88.5891	86.615	93.3151	84.8012	99.6722	81.2914	101.863	98.7834
ENSPSIG00000017854 ENSGALG00000004613	0.595096	0.62189	0.196931	0.285467	0.325802	0.942874	0.487003	0.433962	0.170718	0.978344	1.54364	2.43546	0.222349	0.440523	0.329763	0	1.16242	0.441204	7.26301	6.19918	4.28235	12.0914	3.29864	5.94661	3.75953	6.18923	3.59585	5.15737	1.73055	0.628782	7.71751	6.00246	6.07412	6.17805	2.94472	2.41485
ENSPSIG00000018106 ENSGALG00000004503	43.2058	29.7968	27.2844	26.9802	31.8868	32.6523	24.5217	35.6032	21.4364	38.9366	25.8431	37.4307	29.5621	38.747	15.122	21.6538	22.9641	24.9569	5.44487	9.30818	6.1519	8.90575	7.33542	7.96492	7.4489	7.12962	8.64981	3.99242	9.1747	6.85461	9.18334	9.99574	9.25184	10.9613	13.2435	18.0548
ENSPSIG00000018107 ENSGALG00000004492	29.4765	34.6556	30.7839	37.562	29.6093	37.4941	25.0721	50.7569	24.9925	53.4003	33.4731	59.935	21.1079	26.4565	22.2931	27.8377	21.6296	30.4666	6.3993	6.89231	5.69287	3.76412	6.62513	5.32677	5.34978	5.99416	6.49594	5.28751	6.16756	7.81759	8.92761	9.73041	6.3358	6.42425	7.91216	9.62482
ENSPSIG00000018063 ENSGALG00000004519	0	0.370523	0	0.165886	0.148043	0.433246	0.222757	0.241368	0.976385	0.383368	0.468899	0.625608	0	4.97072	0	2.27572	0.260156	3.00478	1.30906	8.29384	0.93913	7.0945	0.445744	12.2248	0.534797	1.3643	1.20233	1.27089	0.953681	0.960597	1.4202	1.83452	1.79075	2.12766	1.14713	1.45199
ENSPSIG00000005936 ENSGALG00000004416	77.0292	66.42	103.238	113.812	101.898	116.966	64.5469	112.577	115.08	156.634	92.5018	152.897	70.8887	89.5938	125.341	113.577	115.232	108.111	26.5206	32.583	16.5264	25.8694	23.4895	29.1158	22.4876	21.7985	15.8837	13.6048	23.1567	24.2105	28.3168	24.792	14.6622	16.1613	20.6114	23.5925
ENSPSIG00000005950 ENSGALG00000023686	48.5541	47.1577	72.7085	80.2789	77.9744	79.4086	55.9008	58.5401	80.6877	95.5044	83.9555	102.181	49.985	53.5857	123.308	65.7475	75.1089	56.8718	25.4514	22.763	28.3044	25.1293	26.0449	25.3278	18.0136	16.4515	24.1458	13.345	26.6276	17.5513	27.6303	24.2098	30.5768	29.9885	25.866	29.1063
ENSPSIG00000006002 ENSGALG00000004400	2.69403	3.86733	5.05563	3.29344	4.82359	3.8726	3.79408	2.03367	1.76014	1.67721	2.11768	1.83268	5.5806	7.16283	2.18715	6.06015	8.27242	8.80693	67.2315	44.2956	57.7485	37.6406	47.4855	42.9315	29.5986	47.3337	40.6058	37.0715	32.2968	30.7699	43.1194	42.1215	24.4572	31.7193	29.0206	36.2781
ENSPSIG00000006164 ENSGALG00000004383	105.966	71.5561	187.375	131.388	163.482	138.058	88.0488	91.4416	145.043	114.043	153.733	121.329	106.833	105.957	211.636	152.493	173.818	128.907	48.247	55.562	56.0287	49.4196	63.2919	57.5329	38.6437	31.5202	36.0764	27.9373	49.8975	41.9243	51.3608	49.2772	56.2573	56.34	64.7374	71.7068
ENSPSIG00000014898 ENSGALG00000012342	5.65056	10.4068	3.61895	4.7378	3.4121	4.28527	16.9981	14.5856	6.76127	5.30316	6.94259	9.25381	5.33065	10.9271	0.526548	7.48697	1.85913	8.05567	16.7339	16.3876	11.495	18.2523	12.1474	15.353	13.1413	15.0908	9.72543	8.55693	9.65058	7.89871	14.997	20.228	11.2648	13.2599	9.83692	11.5204
ENSPSIG00000015610 ENSGALG00000012345	16.9753	26.322	16.0954	17.4008	11.2397	15.6715	25.9513	23.4926	14.1676	14.6288	18.5479	18.1394	11.5745	7.9451	10.0422	7.56167	7.64739	7.22814	52.8609	72.9599	46.797	73.6396	48.9601	80.3837	24.5164	24.399	15.4287	14.1141	13.0632	11.8496	29.0061	48.7765	24.9913	55.1865	22.9215	45.9112
ENSPSIG00000016475 ENSGALG00000038782	0.921988	1.25413	1.00245	1.40293	1.14953	1.24384	0.780367	1.42116	2.13336	1.4801	0.352795	1.01076	1.15741	1.14347	0.586111	1.12466	1.07992	1.50506	0.279612	0	0.118772	0.064913	0.34733	0.279023	0.185719	0	0.192787	0	0.069439	0.282099	0.21703	0.175078	0.169565	0.129246	0.34936	0.058854
ENSPSIG00000016192 ENSGALG00000012356	44.3204	48.5899	40.4055	35.946	34.9517	36.9402	56.5173	52.9408	47.9092	43.4512	56.522	51.3244	42.3473	34.1122	33.8258	33.3817	27.8943	32.4577	73.8807	81.2698	69.9114	76.6724	67.5008	79.3606	37.9731	43.9259	36.5786	44.0953	37.7811	28.2763	89.3013	59.6089	76.4947	61.8927	77.2653	66.5568
ENSPSIG00000016651 ENSGALG00000012364	115.342	107.016	100.764	87.7891	126.56	108.952	82.7298	71.5609	77.3585	60.8742	91.7906	77.557	116.8	95.1903	126.432	71.7874	111.488	86.0507	60.659	60.8387	60.2231	58.527	59.3098	54.4325	51.6704	55.9624	64.3643	42.4647	58.835	46.8894	56.3081	75.262	56.2696	76.5161	42.7354	68.5061
ENSPSIG00000016675 ENSGALG00000012370	71.804	49.8156	80.441	59.6409	64.4665	52.3855	112.34	128.383	142.088	140.995	148.344	109.209	51.6694	41.3304	52.7415	42.2792	53.6808	42.6117	26.5044	21.8245	28.1986	25.3106	21.3164	19.4022	15.6553	16.7851	16.3354	12.0358	14.8176	10.2048	38.7331	34.3728	38.0969	35.4581	29.7986	30.8006
ENSPSIG00000017091 ENSGALG00000012378	104.496	98.3361	96.561	92.5458	135.516	137.37	125.787	108.47	152.95	112.549	184.078	117.3	103.152	99.2176	103.867	94.3929	134.305	128.711	37.952	43.8387	38.1992	35.2813	45.5596	40.1191	38.9861	42.338	33.765	33.5051	48.0884	44.8289	38.3099	48.0482	46.4718	52.5121	42.7198	59.1288
ENSPSIG00000017097 ENSGALG00000012386	38.4011	37.5567	29.5344	22.4958	18.7188	21.2959	36.7413	34.1845	25.3767	26.7722	25.3593	29.5342	33.3293	30.0661	21.0133	26.4528	19.5553	30.2551	37.4757	35.5161	33.8526	33.3128	29.6177	33.1435	28.0619	25.7755	25.8992	29.1649	26.3458	30.51	40.9165	33.1121	34.2905	32.1572	33.6515	29.1911
ENSPSIG00000017199 ENSGALG00000012387	82.9813	78.0042	60.6304	58.7801	66.7749	56.9572	66.3893	62.6624	57.9829	48.4492	51.5251	42.0123	71.2984	44.5317	48.3849	29.556	50.9911	33.6801	186.536	215.981	224.825	194.175	262.824	236.221	151.049	190.191	181.073	163.477	223.033	236.294	184.949	224.834	238.308	235.608	267.013	295.304
ENSPSIG00000017327 ENSGALG00000012388	97.2017	117.131	94.4499	104.371	76.3064	117.131	112.317	144.22	83.3366	91.7486	129.751	115.72	112.209	103.138	87.9316	83.5213	91.7578	90.9826	155.647	158.555	144	158.336	172.664	161.334	124.883	172.18	106.64	209.428	126.642	171.718	251.348	266.747	217.149	240.566	204.104	224.448
ENSPSIG00000017362 ENSGALG00000019987	10.5516	12.181	9.99527	15.4469	6.89729	11.6161	8.50248	16.9419	6.58264	17.7385	4.93503	18.1536	53.5891	95.5662	21.2739	88.2879	39.5035	78.6361	12.6368	20.9841	9.10621	16.5245	12.8206	21.7207	19.9483	29.3805	12.3013	16.2652	21.4059	23.6058	56.7842	90.7696	46.7424	65.1564	59.3274	91.2366
ENSPSIG00000017492 ENSGALG00000041575	2.62185	0.551059	4.92996	1.92007	1.23	0	2.71436	0	4.44649	0	0.967607	0.969082	15.0019	9.94902	26.2748	11.8513	2.86101	3.97047	9.29712	35.4314	13.0658	38.9052	13.8651	40.193	149.585	43.532	93.4086	55.3538	107.146	70.5617	21.7502	15.4541	25.9309	17.9612	31.2981	21.2044
ENSPSIG00000017610 ENSGALG00000012395	0.746915	1.14318	1.29165	0.980992	0.547183	1.2777	0.435525	0.293877	0.038378	0.195617	0.035329	0.383844	3.32191	3.06459	1.77534	2.70043	2.95857	3.31256	27.9274	29.7289	22.6017	25.8824	24.6694	29.353	7.64392	7.15867	5.23524	6.5299	5.61304	5.52079	35.2851	28.8051	32.6866	31.2761	30.6745	31.1766
ENSPSIG00000018016 ENSGALG00000012412	86.6971	58.2296	110.423	63.0647	100.793	73.3799	89.4671	57.9819	83.4705	58.5751	89.0595	70.6191	80.3748	27.3433	73.2798	43.9279	87.6906	48.6664	45.6179	43.4345	42.172	43.1746	56.673	49.3029	18.3401	19.438	15.0481	14.2061	21.193	8.46078	52.8574	36.7282	57.3336	30.5494	69.945	33.2639
ENSPSIG00000018242 ENSGALG00000036240	7.01335	14.2817	3.11973	6.89576	2.7138	5.59415	9.26689	10.5775	8.87466	11.9825	5.3983	8.93228	7.0157	4.16737	3.75149	2.73755	2.66441	2.17735	71.9519	101.029	53.9263	105.266	55.8887	99.3057	15.4217	15.1343	24.0225	16.7995	20.5552	8.90245	36.6641	39.706	37.7904	45.6471	31.0161	48.1878
ENSPSIG00000018246 ENSGALG00000012966	24.5449	24.5696	12.2547	10.868	15.1561	15.7689	11.0084	13.5551	7.36278	11.8335	8.88129	11.5506	24.0889	22.5085	6.33982	14.9137	17.6018	16.2842	14.3849	16.7013	15.9873	13.9803	15.4158	17.8597	10.3065	10.9658	13.0683	9.98448	11.0781	14.3857	12.9981	12.758	12.27	13.6011	14.3525	16.0822
ENSPSIG00000018248 ENSGALG00000012968	51.9192	49.7763	60.0638	47.5162	32.693	34.1516	36.5547	52.8424	44.3277	44.2836	30.6335	27.8841	44.2863	54.5133	64.7726	41.0137	30.5057	32.4081	47.6292	55.9725	54.6476	56.2004	44.0125	51.4107	55.4577	48.1864	52.6782	50.4325	52.998	51.3518	42.8332	48.9578	46.8161	53.9249	42.3	56.0288
ENSPSIG00000004092 ENSGALG00000026322	103.713	93.4283	161.496	100.126	112.764	92.7912	69.7444	42.5315	66.3495	56.6975	84.2749	40.3737	118.226	97.6094	243.305	95.0989	113.432	86.4307	48.6514	48.5292	47.9325	48.3153	45.6683	48.9648	49.4287	74.0709	46.9938	75.6427	36.8322	50.2395	54.5694	72.4914	52.6423	70.1504	43.4915	53.4249
ENSPSIG00000004116 ENSGALG00000012971	17.6038	12.4229	16.6527	10.9932	7.05259	4.95493	5.47064	2.58036	5.73436	2.22407	1.47018	3.01147	15.4109	10.1437	14.898	10.8726	6.87511	7.40302	1.82345	4.76801	1.0295	4.82294	1.52369	6.55165	2.88655	4.20739	0.744803	3.37223	0.749307	0	3.68373	3.58509	2.35411	2.52026	2.32557	1.54337
ENSPSIG00000004166 ENSGALG00000012973	1.9695	0.209338	0.344727	0.22447	0.317235	0.252919	0.110593	0	0	0.348864	0	0.116167	0.049462	0.559563	0.023073	0.295015	0	0.125546	1.7403	1.35492	0.634833	1.52631	0.352061	1.81879	0.372001	0.122204	0.184029	0	0.046958	0.275669	2.51334	0.34129	0.9078	0.174572	1.10236	0
ENSPSIG00000004530 ENSGALG00000013505	0.829827	1.24233	0.518243	0.866576	0.52245	0.436626	0.360264	0.047246	0.444398	0.202252	0.011546	0.291823	2.11114	1.51332	0.644654	1.25225	0.605082	0.997486	3.08658	5.23784	2.03859	5.0372	1.71091	4.37222	1.66021	5.13795	1.35498	5.11386	1.28554	1.38945	9.40298	4.51838	7.24358	5.0128	5.5071	3.56175
ENSPSIG00000004987 ENSGALG00000013604	0	0.823167	0	0	0.252326	1.72844	0	0	0	0	0	0	0	0.52937	0	0	0	0.878187	0.938602	0.200385	1.24043	1.34158	1.5089	1.06485	0	0	1.03434	0	3.03979	0	3.7073	2.5162	7.30351	2.60225	5.95446	2.65419
ENSPSIG00000004949 ENSGALG00000013603	5.43867	7.63721	0.902578	2.14437	2.06501	3.3342	2.07218	0	0.575362	0	0.199654	0.517976	0.976436	0	0	0.80173	0.294999	0	7.41885	8.46206	10.0662	9.18055	6.13327	8.89828	0.261823	0.171217	0.168437	0	0.695722	0.29651	2.94491	0.472232	1.31226	0.395536	1.96403	0.489362
ENSPSIG00000005294 ENSGALG00000013607	113.709	104.008	109.411	71.4704	94.4183	81.2781	64.8472	56.8871	70.9763	37.74	73.0193	48.1897	112.134	69.084	93.7843	57.272	95.8699	70.2468	119.248	125.622	89.9205	88.17	74.8649	88.5506	89.7246	135.492	82.8301	67.0409	79.9097	70.0626	152.425	205.141	123.049	135.781	115.393	131.662
ENSPSIG00000005339 ENSGALG00000013609	21.2051	22.9508	36.806	28.1223	26.051	20.1532	14.8004	9.72829	15.465	11.4002	14.0153	10.9434	18.7603	14.9524	24.6487	23.6702	22.8554	22.0842	24.2186	28.5009	25.3196	25.1178	25.0415	24.901	24.0503	23.1576	24.5845	22.591	27.1731	22.9472	28.2864	25.6877	25.4055	26.6782	25.6982	27.8527
ENSPSIG00000005802 ENSGALG00000026034	0	0	0	0	0	0	0	0	0	0	0	0	0	0	0	0	0	0	5.87262	3.30676	4.75369	3.21734	4.24327	2.94702	2.96438	2.05405	1.12701	1.79141	1.82398	3.00645	9.63916	5.66059	7.72314	5.25677	7.55255	5.70835
ENSPSIG00000005901 ENSGALG00000013616	0	0.140218	0.168471	0.184907	0.71444	0	0	0	0	0	0	0	0	1.19757	0	0.338776	0.674968	0.888708	1.60056	0.693954	1.69662	1.26265	1.67979	1.30404	2.35906	1.79638	2.2835	0.723769	2.33164	1.2138	4.1107	1.80094	3.50971	2.86525	3.56297	2.98118
ENSPSIG00000006391 ENSGALG00000013625	2.55649	1.38629	0	0.51659	0.324765	2.01146	1.9484	0	0	0	0	0.096308	0.291474	0	0	0.252817	0	0	0.775354	1.00565	0.740392	0.982414	0.572106	0.94792	0.249825	0.230729	0.198685	0.106369	0	0.257112	2.19327	0.593838	1.62632	0.081434	1.3684	0
ENSPSIG00000007371 ENSGALG00000027159	28.113	16.5053	28.2236	8.76058	27.8491	10.3583	12.6267	5.09925	11.8608	6.57021	6.74358	6.95306	15.7036	13.4138	6.71839	8.99383	9.96367	10.5971	93.9007	99.7533	58.6841	70.7835	105.388	91.509	74.3279	54.4225	31.1946	22.8089	47.4796	33.9993	81.0338	72.5091	55.3406	43.7562	77.6359	59.2746
ENSPSIG00000008614 ENSGALG00000013635	38.2001	47.6049	38.1968	37.3483	35.2063	35.113	38.79	36.3029	34.0417	27.4225	30.9823	30.7178	45.0416	41.496	20.9448	37.4132	38.783	42.5519	40.0653	32.3736	36.9977	36.5663	33.925	38.9635	29.1123	27.0467	28.8726	27.6789	29.7637	21.6777	52.7801	37.8013	44.0737	34.7558	45.8747	39.7695
ENSPSIG00000009070 ENSGALG00000013659	4.13852	1.48678	0.639689	1.47139	0.405585	1.09438	0.674418	0.51527	1.03356	0.43885	0.861451	0.635062	1.87041	6.85766	3.1835	5.97152	4.85627	4.95634	1.28782	1.32692	0.585284	1.41281	0.692319	0.848652	0.602365	0	0.387911	0.157367	0	0	3.19571	1.04001	2.05973	0.834903	1.97616	0.857865
ENSPSIG00000009045 ENSGALG00000036005	8.50702	8.35359	13.5164	6.47205	8.46932	5.06036	6.86214	5.61074	17.7992	6.69336	4.92619	5.60231	11.2626	15.923	6.65177	16.9687	9.45447	17.3737	7.76675	8.19495	5.96543	7.21211	6.17936	8.72129	3.75855	3.19177	3.28547	4.73187	3.04252	2.48299	17.5512	15.9286	17.127	18.1106	22.0071	21.242
ENSPSIG00000006643 ENSGALG00000013647	33.9872	30.5787	38.0964	26.8757	46.7806	36.7261	30.1225	28.3579	47.3446	26.2673	49.0546	34.32	33.5431	31.8131	23.5295	28.9801	40.7689	41.3261	57.8394	64.8504	55.6708	56.7046	52.6453	62.6321	53.3362	65.1349	49.6437	55.7388	50.2937	62.8521	69.0808	65.5411	58.7176	55.4243	61.7188	61.5346
ENSPSIG00000009413 ENSGALG00000013683	32.9548	27.4573	17.1508	16.0321	14.0972	15.7071	25.6799	18.9969	10.2753	15.4793	15.6465	22.0513	27.3328	30.4238	9.78601	30.9911	13.832	28.9255	53.3866	62.1247	48.9787	49.6019	54.647	46.2719	41.7699	29.9282	36.4636	47.6019	47.1017	25.4725	75.4589	40.939	63.0724	49.6497	63.2301	44.7865
ENSPSIG00000009896 ENSGALG00000013689	116.416	115.939	114.86	112.92	136.844	138.55	130.371	163.275	143.664	133.923	164.066	163.957	110.511	110.508	114.139	96.0686	101.521	114.322	38.4709	49.1987	52.9478	52.4148	63.5255	67.0121	43.5805	44.3935	53.762	66.6486	58.6147	79.9239	47.3663	39.7366	57.1123	61.0716	63.5548	64.8296
ENSPSIG00000010163 ENSGALG00000013695	18.9373	20.4494	17.121	15.8462	15.4682	17.1861	33.734	68.1117	21.9212	50.2234	41.7332	56.6039	19.2832	23.2645	15.3628	21.2463	15.4909	21.0927	12.4733	14.4242	11.4837	14.2699	10.1267	14.0092	11.4786	15.6995	10.1275	10.4178	8.21262	8.49378	18.5036	11.7507	12.4252	10.0558	11.5365	11.1057
ENSPSIG00000011194 ENSGALG00000013710	101.828	76.5352	69.521	75.6405	56.603	59.1319	50.7362	76.4961	43.4809	74.7709	45.669	64.0815	69.152	55.0089	46.1136	58.4459	45.2594	43.9328	72.1468	81.3617	60.4568	82.9451	63.181	74.0665	52.1318	59.34	49.4124	85.7357	45.1213	57.3723	43.8506	53.8359	45.4195	51.3714	46.8211	48.0984
ENSPSIG00000014659 ENSGALG00000013727	6.06518	5.27676	2.82269	3.2645	2.78038	3.16891	3.28652	4.22327	1.05933	2.90087	2.51996	4.13988	2.19605	1.68658	1.54018	1.66189	1.58877	1.31986	3.37	2.15043	3.86856	2.03432	3.47363	3.33197	3.3897	2.33642	3.07607	4.06391	4.31639	3.60643	1.85231	1.44512	2.13701	1.95975	2.36167	1.85832
ENSPSIG00000016316 ENSGALG00000013732	19.6626	24.3535	11.2945	18.2898	10.7903	21.305	28.6787	44.7483	29.6762	35.2308	43.4756	44.6132	20.0225	21.682	18.2008	20.5769	16.3413	22.3554	2.64493	2.67254	3.40973	5.10532	4.2972	4.04368	2.03802	2.89696	1.43754	5.21222	2.50961	2.02819	4.19977	2.17352	5.67377	5.30656	5.27672	3.35406
ENSPSIG00000017396 ENSGALG00000013733	65.7645	52.5132	50.0988	74.208	70.1369	67.4989	71.8957	57.5918	69.144	79.8273	94.7784	54.906	61.223	56.514	72.3767	50.2295	62.1061	70.8709	80.7881	84.6366	95.3339	93.6401	100.026	93.8214	89.3931	91.289	112.521	89.2669	114.815	120.382	95.1222	140.908	130.435	167.356	106.15	145.668
ENSPSIG00000017426 ENSGALG00000037377	1.89941	2.11213	2.02233	1.69223	1.85036	1.47108	1.06172	1.49551	0.52867	0.467527	0.524546	1.22743	2.09826	1.69537	0.787329	2.45434	1.28505	2.90263	6.59819	3.69936	7.78972	8.66741	7.92219	7.43102	3.98447	4.2025	6.85999	5.85902	6.14209	3.76362	8.39437	6.51749	8.32315	10.4026	7.36095	7.07208
ENSPSIG00000017537 ENSGALG00000013737	3.65232	2.86252	2.66593	3.32752	2.31712	1.9601	3.0482	2.51114	6.44248	3.81271	4.95837	4.98283	4.36027	3.16731	2.60115	3.40895	2.70468	3.80497	53.3643	46.2665	48.0895	47.0932	38.4618	43.552	41.9829	47.2515	47.9751	53.7153	34.092	41.4817	44.8651	44.7325	42.1319	43.8813	32.7014	34.4937
ENSPSIG00000017633 ENSGALG00000019979	28.3931	21.267	39.9118	28.6688	39.953	29.9949	19.3601	17.6623	26.0364	20.6859	27.3843	22.6291	31.343	43.9958	100.942	39.7438	47.1497	44.25	10.4424	16.1121	28.3134	20.6899	28.4016	21.6917	13.5476	12.3	11.6989	15.1718	11.2926	7.1293	18.3801	26.2795	28.1107	34.1025	22.0736	33.0605
ENSPSIG00000017651 ENSGALG00000013741	3.64963	7.87346	3.65442	10.769	3.36925	7.76087	8.29659	16.7924	6.49296	22.4586	8.15787	22.1473	3.31617	9.70576	2.93469	10.7992	1.31613	13.4643	0.407582	0.733694	0.717902	0.382343	0.406229	0.444481	0.079663	0.401906	0.722416	0.026237	0.456757	0.103626	3.63881	2.13087	1.64922	1.37835	1.83123	1.13839
ENSPSIG00000017922 ENSGALG00000013742	13.7688	26.0578	14.6173	27.1634	13.5087	18.2344	55.1179	141.872	37.2504	100.576	51.536	132.488	21.5452	41.6671	23.5916	47.5502	22.8024	52.1132	57.4235	20.3459	58.5652	15.027	57.1536	24.0235	174.126	70.8332	121.123	69.551	114.609	73.7903	59.5839	51.5621	53.2598	45.8019	44.9987	48.2518
ENSPSIG00000007340 ENSGALG00000013747	1.50425	1.84559	0	0.675507	0	0.244306	1.11152	0.734448	0	0	0.055265	0.145416	1.87866	17.7566	0.739893	11.2519	0.233041	12.447	0.365695	0.728128	0.409327	0.679176	0.268571	1.78392	0.531392	0.433963	0.217873	0	1.00504	1.05899	2.3352	9.27946	0.830656	4.83678	1.41619	4.04303
ENSPSIG00000007028 ENSGALG00000046008	18.8174	16.0159	26.9625	19.5153	17.0416	12.5328	15.0318	17.688	24.6531	20.2026	17.6033	16.8492	31.9768	41.5881	41.4086	45.5709	32.8165	39.3614	5.14524	3.68884	5.28515	2.83526	5.7229	3.77208	2.0814	3.01872	3.34197	0.78453	5.59416	1.52382	15.3053	14.7728	11.6301	12.7929	14.1258	10.8611
ENSPSIG00000007390 ENSGALG00000011663	1.60996	1.00798	0.730079	0.975831	0.764579	0.829589	17.5054	9.58328	3.85336	8.73577	6.74873	4.72007	0.696135	0.455442	0.632523	0.406344	0.638985	0.411885	3.0769	5.57782	2.09846	9.05466	1.73914	2.95339	73.6806	62.4984	33.3141	73.9341	38.2313	52.2538	0.34796	1.27429	1.03482	0.826454	0.55506	0.522305
ENSPSIG00000007847 ENSGALG00000011661	474.642	402.682	493.887	443.281	353.679	445.73	321.404	333.887	419.52	317.909	298.15	266.985	370.019	323.839	498.68	287.487	317.17	242.005	56.5506	60.1848	54.2308	56.5011	66.6133	58.7238	59.7256	64.812	65.2726	63.1686	71.753	75.6934	48.6555	60.9703	50.0056	61.16	48.6492	66.0406
ENSPSIG00000008684 ENSGALG00000011660	277.994	253.669	251.868	214.519	250.943	249.477	223.494	201.494	216.375	147.641	231.09	188.546	294.37	264.916	251.592	245.213	275.699	260.829	177.578	202.264	153.613	153.541	149.319	176.691	169.761	183.085	136.406	135.786	134.435	142.218	207.987	215.049	184.034	181.228	163.199	170.526
ENSPSIG00000016093 ENSGALG00000011615	0.047623	0	0	0	0.085875	0	0	0.054647	0	0	0	0	0	0	0	0	0	0	0	0	0.031521	0.080412	0	0	0	0	0	0.054143	0	0	0	0	0	0	0.058208	0
ENSPSIG00000016587 ENSGALG00000020002	0.210589	0.288772	0.156886	0.343288	0.245734	0.52749	0.019288	1.04585	0.188913	0.143279	0.303634	1.08721	0	0	0.934412	0.249266	0.379028	0.446503	0.098847	0.05311	0.064281	0.201988	0	0.365964	0.780122	1.44166	0.096223	3.17699	0.495405	1.65847	0.476067	0.058166	0.245334	0	0.278551	0
ENSPSIG00000017202 ENSGALG00000004293	0.476369	0.034172	0.298737	0.292126	0.14934	0.660425	0.280933	0	0.299474	0.058354	0.026628	0.048186	0.067591	0	0	0.051731	0.308525	0.371257	0.512938	0.105669	0.177561	0.252107	0	0.252546	2.15883	0.065064	0	0.080781	0.087761	0.087104	0.358452	0	0.420807	0	0.243098	0
ENSPSIG00000005665 ENSGALG00000011571	0	0.584873	0.264687	0	0.387983	0	0	0.3234	0	0	0	0	1.27143	0.800725	0.157481	0.423727	0.598599	2.33742	33.7068	24.5714	32.9406	48.177	41.3251	38.9424	76.6612	52.0611	49.2278	62.689	56.83	37.3439	98.0223	87.1354	82.2166	104.726	73.9692	71.4425
ENSPSIG00000017964 ENSGALG00000020003	26.0156	28.1314	28.5059	22.8403	27.0166	21.9753	21.62	20.9577	17.6929	19.4819	17.0748	22.4679	33.5762	29.8698	24.8951	33.9144	30.6501	30.0739	20.6467	23.8873	22.1337	21.4308	17.4385	25.0694	14.6198	16.4867	14.945	16.3403	14.0569	9.60204	65.5719	56.4702	51.9497	51.3334	53.4704	63.6198
ENSPSIG00000000709 ENSGALG00000055053	1.91206	1.0044	0	0.434078	0	0	0.175061	0.067117	0.079883	0.195317	0	0.165689	0.248551	0.11153	0.070961	0.219383	0	0.346755	3.19357	2.63193	0.846181	1.93104	0.649901	2.00072	1.59951	0.403288	1.05363	0.135791	2.28764	0.284109	8.83174	5.26726	7.44732	5.96084	5.56562	6.03855
ENSPSIG00000006513 ENSGALG00000015846	0.219842	0.469065	0	0.508883	0.240134	0	0	0.101979	0	0	0.281142	0	0.3292	12.5805	0.133243	10.0803	0.395311	10.42	2.84598	2.3286	1.92526	2.94318	2.41717	2.31726	4.40224	1.89474	3.0302	2.77104	3.96999	1.05006	2.33043	4.22984	1.3195	6.04162	1.64533	4.50565
ENSPSIG00000008221 ENSGALG00000019215	17.896	18.9903	15.9136	12.8895	14.1001	12.556	13.2783	16.0997	14.1552	7.34297	12.1751	11.4331	27.1623	25.4697	44.6332	12.9397	19.0788	13.6271	28.6948	23.011	36.377	35.1449	27.2353	28.2438	19.0792	20.8416	33.2838	21.9967	28.2572	22.1751	47.1229	54.8279	56.8693	65.3494	43.3432	51.5255
ENSPSIG00000005688 ENSGALG00000011562	0.438282	0.547262	0.321942	0.900858	0.146655	0.483944	0.758093	0.891621	0.597927	0.455027	0.882697	0.377155	0.110137	0.707439	0	0.665341	0.401275	0.609881	6.54838	5.56555	4.89416	4.63201	4.43084	5.44196	22.3291	11.0108	12.205	7.7995	10.4384	5.52218	8.57449	7.70611	6.23353	7.22091	4.9442	6.73226
ENSPSIG00000008840 ENSGALG00000011659	233.936	195.852	256.389	222.53	253.89	219.193	312.602	595.123	350.399	582.328	410.631	691.385	298.019	274.912	485.259	268.959	473.208	259.867	191.962	176.169	190.745	136.014	237.901	168.579	187.094	189.322	142.222	161.117	215.469	204.389	229.418	235.054	286.417	228.843	268.06	248.898
ENSPSIG00000010001 ENSGALG00000011637	656.372	537.921	665.042	482.026	735.311	560.727	535.679	395.468	541.399	368.325	649.626	383.047	619.719	474.026	635.097	414.06	589.864	500.855	2975.24	2913.74	3122.57	2809.09	3020.49	2810.57	2188.47	2446.73	2629.12	2280.3	2491.46	2563.11	3253.49	2709.17	3144.36	2548.12	3394.2	2541.06
ENSPSIG00000010990 ENSGALG00000011625	237.261	207.874	255.142	245.477	332.99	308.054	200.51	199.696	259.817	207.971	254.889	251.756	228.205	201.762	356.819	222.515	305.168	229.371	27.0605	27.68	36.6482	33.9643	31.9553	28.6221	33.3572	36.0964	45.9549	45.4388	51.779	50.6409	23.7193	21.0902	38.7904	40.7828	32.733	46.6045
ENSPSIG00000011419 ENSGALG00000011624	3.40474	2.77988	2.36739	0.835445	2.35783	1.74354	0.493017	1.67795	2.58521	0.877975	0.605707	0.810329	2.63907	2.79764	1.31388	2.88518	1.88719	2.37403	4.10225	6.52331	1.65123	2.92116	4.06479	7.23798	6.91126	7.87896	2.23998	2.29962	7.56471	7.4475	5.03432	6.05282	2.42634	3.79194	4.68389	7.20176
ENSPSIG00000011476 ENSGALG00000011621	19.4859	20.7965	16.085	18.1909	11.8975	17.2668	27.0158	35.6587	18.5857	29.0973	18.4338	33.7657	20.4382	25.2656	17.4858	20.8351	16.2563	21.9642	11.8783	14.8632	11.4294	15.4558	9.75407	14.4372	18.5362	19.6911	17.3248	26.0862	16.1658	18.2655	11.0483	9.90592	9.4465	10.7419	8.50215	11.948
ENSPSIG00000008381 ENSGALG00000031183	7.0257	5.23513	3.92427	3.12403	3.15049	3.86701	7.40414	7.63828	8.3201	5.90111	5.43003	6.23577	4.15002	3.63154	1.87939	2.85566	1.65805	2.34019	1.81121	0.144776	1.75403	0.15775	2.15347	1.14842	3.52594	0.316242	2.00725	0	2.21325	0.35241	1.22272	1.16455	1.24483	0.385053	1.90947	1.079
ENSPSIG00000008639 ENSGALG00000039302	74.89	67.0424	73.132	65.3453	63.2052	50.2988	80.4247	89.7558	86.9003	104.646	56.9791	57.8076	55.746	54.9978	47.7158	44.9549	38.2593	38.8326	69.4097	56.2078	66.4808	70.3882	87.2283	73.5595	47.9557	45.5796	52.6179	41.9704	64.2917	46.2747	50.0214	56.2409	53.6677	55.1002	68.6279	62.1659
ENSPSIG00000008858 ENSGALG00000053194	25.643	41.6334	22.4462	43.9885	20.7922	39.8189	71.3681	107.389	46.1018	82.3327	69.1616	107.972	28.3585	37.626	15.6922	34.8472	22.7112	43.6786	26.8787	32.448	31.6566	33.7273	21.1846	37.8602	32.527	22.9063	32.231	24.6328	24.9943	20.6617	29.8738	29.2093	30.8356	29.1223	25.1396	32.1981
ENSPSIG00000008969 ENSGALG00000015437	79.4272	69.4574	99.606	137.395	86.6169	114.751	77.9902	107.816	128.804	159.382	121.22	125.85	87.2965	128.466	167.969	158.913	139.368	133.926	21.7627	26.2627	26.3388	23.0148	23.4291	23.3801	21.5979	20.3248	27.77	25.6518	33.1161	26.5169	19.5181	23.754	26.8536	25.0181	24.5521	26.963
ENSPSIG00000008980 ENSGALG00000015438	13.6548	15.1526	6.86003	4.02378	9.10709	7.39794	12.6767	14.2232	8.67105	5.36563	7.68225	9.63979	12.3604	10.5816	1.9126	6.53673	5.7016	9.3282	5.48881	6.19519	4.52529	6.22456	4.8853	8.26503	5.43644	5.04737	7.72293	3.79307	4.06526	3.60558	3.28474	3.62256	2.90416	2.59358	4.37015	4.47911
ENSPSIG00000009035 ENSGALG00000040275	3.47503	3.95321	0.703517	1.07239	1.0079	1.44056	1.35212	1.47639	1.11331	0.160517	0.193075	0.535687	0.625602	0.428791	0.096081	0.4917	0	0.143653	18.7693	13.3344	17.2515	16.3068	13.1398	15.7916	33.3136	16.7026	17.6074	9.30272	30.3223	17.743	4.47912	1.4093	3.60773	1.2495	2.73386	1.47192
ENSPSIG00000009577 ENSGALG00000015441	0	0	0	0	0	0	1.13844	0	0	0	0	0	0	0	0	0	0	0	1.09729	0.418473	1.26411	0.783266	0.619987	1.39813	1.13975	4.44855	4.22873	0.318682	1.8882	2.01979	1.05446	3.73825	1.40611	3.54746	0.587556	3.90849
ENSPSIG00000009560 ENSGALG00000040426	32.1136	46.5607	26.5086	43.1723	28.7127	46.3345	57.2468	58.4688	23.305	46.6465	49.8891	52.5837	27.6808	38.8833	16.2586	35.0112	23.2869	39.4057	43.1533	31.4944	40.637	27.6656	38.729	34.9214	58.7732	42.7101	39.1941	31.8775	47.4792	40.8878	41.2282	42.5703	33.046	32.6438	30.3696	38.2411
ENSPSIG00000009806 ENSGALG00000044138	2.1918	0.805642	0.792732	0.544254	0.541281	0.179337	0.171557	0	0.288224	0	0	0	1.19785	0.226795	0.987838	0.415989	0.958532	0.120842	0	0	0.088732	0	0.099748	0	0	0	0	0.144359	0	0	0.130126	0	0.21749	0.059882	0.069701	0
ENSPSIG00000009800 ENSGALG00000015453	1.13491	5.39165	0.797281	4.72957	1.09218	3.35353	0.964485	4.66764	0.798519	3.41175	1.6725	3.03803	0.150408	0.126041	0.190278	0.067557	0.173882	0.036541	1.12189	2.13517	1.00814	3.11033	0.82011	2.86887	1.88431	3.87415	2.16658	1.66667	2.38397	1.74319	2.30334	1.6518	1.33117	1.46634	0.705489	0.642945
ENSPSIG00000009813 ENSGALG00000019211	10.2486	9.50964	7.02319	6.96663	3.33097	3.46847	10.6176	5.19106	6.5648	4.19756	5.37561	1.8424	6.07061	4.11856	3.33048	4.0309	1.59823	2.13107	0.316692	0.445313	0.869801	0.416866	0.491429	0.23174	1.72638	1.39946	6.23193	0.62872	5.46157	1.42037	5.03761	2.10294	5.41577	2.49997	2.70609	1.59445
ENSPSIG00000009591 ENSGALG00000015446	71.2972	63.4732	36.686	37.6806	19.1541	15.6259	58.1884	33.1534	34.8425	29.8443	17.0807	14.1662	119.814	71.6199	24.3516	63.4721	28.5098	31.2418	32.8321	14.6092	31.7706	39.0391	37.5702	30.9049	24.5759	23.0221	30.536	32.9234	34.1467	15.8755	73.9911	49.7556	54.0499	59.7131	56.2707	38.8143
ENSPSIG00000010042 ENSGALG00000015458	14.9658	33.8007	9.33146	28.9448	13.4769	31.5442	7.05478	7.85254	10.0223	3.6028	7.17913	5.71798	26.5447	15.7753	19.3143	23.2454	29.7789	19.7249	34.4457	25.5395	23.03	17.8148	37.7701	30.6705	40.9953	27.0678	30.9426	11.1982	35.5249	15.7164	72.2323	55.8638	45.2342	37.256	68.8291	54.1781
ENSPSIG00000000716 ENSGALG00000015459	3.16986	3.03501	3.32457	3.30077	2.61437	4.98542	4.07958	2.62816	5.03062	3.59491	4.50863	4.37603	3.23083	3.73794	1.86335	5.56764	2.14258	4.00317	22.4472	17.9941	23.8319	19.638	24.1528	21.848	28.742	31.456	32.5177	29.7455	25.6061	24.9554	26.4702	25.4651	27.5457	25.463	29.4591	24.4126
ENSPSIG00000010049 ENSGALG00000015461	0	0	0	0	0	0	0	0	0	0	0	0	0	0	0	0	0	0	0.781102	0.490204	0.348973	0.269148	0.07883	0.41724	0.297077	0	0	0.104497	0	0.149198	1.29049	0.163444	0.699864	0.238119	0.571701	0
ENSPSIG00000010268 ENSGALG00000053667	0	0	0	0	0	0	0	0	0	0	0	0	0	0	0	0	0	0.12377	0	0.196364	0.051857	0.288919	0.0895	0.289253	0.481894	1.34266	0.157936	3.5493	0	2.38233	0	0	0	0	0	0
ENSPSIG00000010323 ENSGALG00000015464	14.9951	11.8661	9.85298	8.19753	8.32749	10.1167	21.5261	32.3839	12.5827	41.4861	14.4365	40.4331	16.5938	8.42025	9.18438	6.43971	11.5002	6.60477	13.2539	15.4542	8.71531	14.2184	9.39851	13.5308	8.92821	8.08747	6.27495	6.74667	4.32455	2.33363	17.193	10.3456	14.1618	7.51047	14.7255	6.7385
ENSPSIG00000010596 ENSGALG00000015474	0.147012	0	0	0	0	0.327296	0	0	0	0	0	0	0	0	0	0	0	0	0.272066	0.393209	0.69319	0.99439	0.669023	0.726223	0.71388	2.04144	1.77288	13.6371	1.51298	2.32431	0.713511	0.3453	0.788939	0.840437	0.537889	0.471686
ENSPSIG00000010560 ENSGALG00000015473	8.18435	16.4994	3.42822	5.94095	2.29073	4.16478	12.3716	15.4421	2.80649	12.2726	3.7517	5.3258	11.0789	9.53337	3.00092	3.82478	2.1444	2.64804	35.8269	44.6863	31.0151	37.3346	30.4291	37.0806	61.9316	62.0859	42.3609	58.0899	50.0377	52.7661	38.9926	42.4274	28.9921	30.0686	28.9003	32.7039
ENSPSIG00000010447 ENSGALG00000036738	7.39928	6.50219	6.37186	5.22691	5.21216	5.07144	4.93	2.38215	3.60322	1.89834	2.17191	2.81584	7.67262	6.66551	2.93145	5.17403	4.44228	5.10641	51.4318	20.115	29.7702	27.649	29.2068	24.7639	16.5796	19.684	8.99754	13.8687	9.06343	6.68395	14.8563	9.47715	10.3869	7.36354	11.4997	5.62047
ENSPSIG00000010700 ENSGALG00000024480	114.708	97.1512	122.004	126.951	139.966	149.059	92.87	111.372	104.555	111.513	114.213	138.429	102.316	102.131	113.773	112.161	129.924	110.95	102.93	126.335	96.263	105.964	98.4526	106.416	142.342	143.206	112.042	124.218	131.072	151.721	82.1614	87.0842	90.6485	85.3335	85.5307	98.7608
ENSPSIG00000011148 ENSGALG00000037655	2.81327	5.71047	2.22049	2.70099	1.77335	2.767	3.00813	4.2213	2.45177	1.72022	1.93992	4.1144	3.68796	3.36805	0.512677	4.13562	2.61432	4.2764	27.4477	21.2185	19.7881	20.8987	23.8263	26.6666	19.6182	14.6586	11.3932	10.5917	23.0446	10.5928	31.7757	26.0311	18.0158	20.0193	37.9702	28.2607
ENSPSIG00000010742 ENSGALG00000015480	85.8725	87.3605	102.23	116.75	99.8702	121.002	62.7622	98.0437	90.3661	113.888	77.0078	109.101	68.4378	83.7378	86.7111	91.5227	86.761	84.6091	348.608	377.644	262.068	293.505	288.426	329.669	491.167	450.044	348.741	425.433	382.887	327.504	359.049	395.448	253.08	298.747	281.379	332.158
ENSPSIG00000011164 ENSGALG00000015485	28.0215	61.7161	25.7276	101.696	23.069	96.2923	33.3433	53.5025	38.4403	81.7415	31.9471	51.1535	29.3562	41.9181	23.0047	58.5163	25.7007	43.9355	22.2453	21.4815	28.3476	23.976	26.4949	21.6971	25.9254	22.2129	30.6454	28.6248	29.151	29.7698	22.3389	18.4152	27.2336	24.6685	23.5311	22.4732
ENSPSIG00000011258 ENSGALG00000039452	17.8665	96.0194	0.770937	105.964	1.16349	98.9839	2.26248	1.53723	2.13896	5.1101	2.38776	1.50056	0.429138	0.056783	0.2355	0.268063	0.294683	0.373359	147.811	126.786	50.3049	133.101	61.9338	97.458	17.0653	21.1237	1.01423	1.09494	11.4834	7.17999	1.4626	0.526681	0.462347	0.5615	4.6631	0.796167
ENSPSIG00000000738 ENSGALG00000015494	1.02037	0.638693	1.16635	0.865104	2.06085	0.994669	1.50423	2.83425	1.95169	2.06144	1.67118	1.67845	3.3454	10.7378	1.15522	4.51628	3.19731	5.92227	0.41871	0.908569	0.465822	0.510331	0.264298	0.636149	1.67461	1.11881	1.13424	0.882294	0	0.272375	0.500237	0.324903	0.53914	0.069101	0.385144	0.181841
ENSPSIG00000011278 ENSGALG00000015491	35.2642	35.7815	36.455	32.9003	36.4686	30.2844	31.7333	31.9754	26.4487	22.4805	26.8643	29.4204	40.1617	38.6229	35.1638	32.4798	35.1673	28.8618	21.6855	22.8023	21.4452	23.5348	18.4552	19.9988	18.7191	19.1409	21.5905	17.8142	20.1685	16.8551	23.3927	23.0174	22.9034	22.9896	19.7872	20.5293
ENSPSIG00000011618 ENSGALG00000015492	1.58455	2.4376	0.734648	1.43864	1.72991	2.05366	1.36621	0.357576	0.604092	1.67914	0.766932	1.36164	2.31444	2.02643	0.945407	0.707535	1.282	1.85872	3.96367	2.58447	1.73368	1.79041	1.70676	2.06169	1.85024	2.55941	1.92024	2.03641	1.31033	0.680357	5.61923	2.39467	2.76663	2.88044	2.51666	2.04968
ENSPSIG00000011736 ENSGALG00000014967	0.50424	0.057389	0.102962	0.086228	0	0	0.056299	0	0	0.094702	0	0.097552	0.171844	1.49389	0	1.40695	0.521708	2.50725	1.82123	2.24314	1.30544	2.01264	0.970145	1.96054	0.950598	1.31388	1.8103	1.95917	0.626422	0.716035	3.15933	5.51438	4.75688	7.02361	2.16931	5.10163
ENSPSIG00000012014 ENSGALG00000014960	39.4537	36.1831	36.6842	33.7038	37.2899	36.617	45.6083	38.3421	39.1154	26.7212	44.0967	38.0757	42.602	34.066	39.6603	36.1264	42.1156	32.956	103.355	96.5441	95.596	88.7125	86.6966	86.1615	179.934	234.803	148.592	185.683	141.185	178.03	104.397	131.847	117.394	125.105	87.6406	114.996
ENSPSIG00000012019 ENSGALG00000014958	3.33097	1.81418	2.2189	0.284107	2.0115	0	0.066992	1.79774	0.318801	0.929106	0.17526	0.087083	1.73438	0	1.18345	0.159659	1.18752	0.500015	0.552481	0.270165	1.5192	1.2516	0.752425	1.28848	0.223623	0.670726	0.649497	1.52032	0.903288	0.623114	0.770073	0	1.81066	0.626725	0.830944	0.216171
ENSPSIG00000000770 ENSGALG00000014944	0.204622	0.35872	0.369181	0.131506	0.351629	0.308879	0.064458	0.442231	0	0.139018	0	0.199119	0.071598	0.069318	0	0.05928	0.231127	0	17.6305	18.1101	10.8729	14.9865	5.66251	11.9976	1.83661	3.53596	0.078129	2.15517	0.42059	0.735025	2.41534	0.903066	1.52095	0.866568	0.811477	0.471839
ENSPSIG00000012032 ENSGALG00000014956	17.8004	21.0912	10.7007	14.4844	8.33008	11.22	16.8471	18.9191	15.0871	13.3315	10.1546	13.5002	10.0939	10.4337	8.34286	8.15172	6.64027	8.13385	10.5202	8.72583	8.17751	9.89238	5.78973	8.26258	7.02092	5.78573	5.76826	5.77145	2.98792	2.77558	12.6748	10.52	8.89927	8.71387	6.02267	6.12747
ENSPSIG00000012346 ENSGALG00000014952	52.9541	59.149	44.9163	36.1058	34.1543	40.2325	84.9102	69.7117	70.4835	51.3587	74.8678	52.4933	48.7147	39.0067	34.2093	32.0084	37.0492	40.9365	35.9047	29.7199	29.7774	35.8598	30.3393	30.9386	33.839	34.0211	23.2821	33.2977	23.2434	24.1049	39.5301	30.3105	37.8864	29.7784	30.1065	24.692
ENSPSIG00000000751 ENSGALG00000028149	155.2	125.966	215.656	156.868	250.917	214.267	89.5586	88.9277	130.442	87.0186	135.104	121.128	153.003	150.508	267.596	150.062	255.264	176.65	49.6026	59.0639	63.2781	72.6416	69.0976	78.9382	57.6264	60.2842	77.6665	75.5782	82.0154	99.1124	73.7208	63.1717	85.5681	78.5415	97.4623	87.7841
ENSPSIG00000012607 ENSGALG00000014948	133.338	127.731	125.575	96.1764	95.6334	95.1833	184.414	241.607	136.673	201.949	160.903	178.218	149.166	162.26	131.109	130.823	132.648	148.962	80.2213	92.8261	66.7946	73.8332	69.5479	81.049	131.989	93.7651	68.2713	132.848	71.7116	78.3519	144.172	110.197	186.831	102.622	90.4786	89.0847
ENSPSIG00000012898 ENSGALG00000014943	3.79305	5.31206	3.27577	2.29221	1.00043	2.62875	1.9334	2.75105	0.275885	1.34669	0.513534	2.07114	4.36515	5.01688	0.861967	5.11986	2.31551	3.62026	26.7705	51.9375	21.4682	39.4577	19.7897	35.5686	14.5881	11.5486	10.8823	6.15733	15.0118	4.60848	39.6959	37.0501	31.7551	41.6605	29.8508	33.2073
ENSPSIG00000012904 ENSGALG00000014942	373.584	349.898	460.917	462.963	489.092	433.776	336.411	358.883	410.308	414.906	394.051	354.901	336.113	361.534	569.17	396.763	426.573	382.015	414.817	420.014	492.526	519.809	455.098	469.578	483.07	399.42	632.72	542.596	544.432	543.928	398.283	395.009	498.629	497.508	462.645	466.632
ENSPSIG00000012954 ENSGALG00000014939	59.0603	61.4828	60.3891	50.0399	45.4712	50.0564	56.7761	49.8815	46.3631	44.8899	40.9978	48.7389	67.5517	62.594	50.7095	54.6837	54.0379	61.7094	46.9255	50.6921	39.681	42.0639	38.7739	45.9321	30.6904	26.1266	28.7903	26.3373	26.4779	27.2335	41.883	38.0081	33.5872	32.2592	37.6628	38.2563
ENSPSIG00000013632 ENSGALG00000014923	2.55252	10.3193	0.484298	6.17976	0.598627	8.40319	3.4401	1.67169	4.22061	0.940512	2.15462	1.10652	7.86546	2.62452	6.5519	2.00154	6.9553	2.39814	2.39046	1.96967	2.23769	2.88231	1.64929	1.87484	1.44199	1.74291	1.57074	3.93371	0.961447	1.443	5.72631	1.69715	3.5256	1.84136	2.53216	2.35353
ENSPSIG00000013355 ENSGALG00000014933	27.3031	20.9515	29.4416	24.1426	12.3615	13.7258	25.1074	67.5686	19.7635	64.6147	12.9477	44.4489	28.6083	29.9904	22.3325	22.6558	19.9161	15.2078	14.3505	9.70043	15.4648	19.9298	17.924	12.9274	14.0713	8.78717	14.1794	15.6132	16.1631	9.60538	9.86865	6.44151	13.2301	9.01491	8.32714	5.43292
ENSPSIG00000014028 ENSGALG00000013510	46.047	45.7734	42.8063	34.9171	41.4064	37.6652	42.2504	32.0149	36.0801	29.7308	33.5485	25.2133	46.9099	34.1083	31.5539	30.4303	37.0084	31.494	447.54	426.587	434.405	371.523	508.593	423.41	242.81	330.169	268.273	289.348	282.813	342.351	384.344	372.728	370.548	314.934	446.083	346.917
ENSPSIG00000014149 ENSGALG00000013511	29.1047	28.3184	21.941	27.1789	31.9641	33.7921	26.1639	25.9607	24.7167	20.8254	35.6369	26.6347	25.2108	31.449	31.2747	23.6853	31.3359	37.9387	172.561	169.897	159.699	158.025	162.608	166.071	191.405	282.466	150.033	327.214	157.63	264.67	172.014	196.084	153.253	187.875	152.822	159.583
ENSPSIG00000014205 ENSGALG00000013512	220.337	163.819	260.994	209.347	268.084	195.218	155.94	101.821	174.851	122.991	186.099	110.385	193.127	174.746	308.041	165.869	222.464	165.939	460.893	420.735	518.677	446.407	577.898	478.593	445.389	410.164	526.212	506.895	581.907	554.473	352.818	351.01	389.493	397.728	428.47	416.072
ENSPSIG00000014245 ENSGALG00000015019	44.4433	44.6358	36.6402	31.2331	22.9227	27.9822	36.3399	38.4512	28.326	29.8849	20.1683	35.1686	32.9109	28.4853	26.1875	22.4308	20.374	26.5653	9.94604	11.6331	8.47273	9.10463	10.2552	11.8773	4.36507	5.74532	2.95967	5.21539	5.2391	3.69037	6.87438	6.09733	8.17206	5.26942	7.0623	5.75298
ENSPSIG00000014366 ENSGALG00000015014	66.0808	77.7084	57.2571	54.1911	40.978	52.2215	40.5383	49.6005	28.9877	30.1705	34.8911	42.8726	61.4078	65.5617	65.2747	54.9517	38.3425	60.3954	12.6442	11.1308	11.0476	11.0421	10.6423	9.87506	7.42889	7.06444	5.81075	6.77831	7.69131	5.89233	13.5944	10.8836	11.1057	10.6094	8.99245	9.10049
ENSPSIG00000014530 ENSGALG00000015008	0.828522	1.52027	0.609782	2.01978	0.58263	2.32363	0.718328	0	0	0	0	0.246584	0.102059	0.083715	0	0.218461	0	0.067019	0.503501	0.659873	0.212646	0.744422	0.376351	0.675523	0.259053	0	0	0	0.140574	0	1.41131	0	0.20003	0	0.344141	0
ENSPSIG00000014559 ENSGALG00000038260	46.449	53.354	57.1098	49.1289	54.2071	48.1662	35.9178	33.4054	49.5563	36.5572	34.199	36.9973	52.0024	40.1634	71.2436	35.5813	51.6626	39.2626	28.5945	25.1154	26.6211	23.4272	24.1866	24.985	27.9536	31.5146	34.3278	37.191	33.6143	41.0097	29.4422	26.5277	28.414	25.7583	23.4242	29.4145
ENSPSIG00000014565 ENSGALG00000015002	161.18	141.991	171.121	140.48	182.624	150.909	111.341	95.8431	144.509	95.573	135.412	99.7333	160.23	130.119	212.858	119.424	163.963	123.57	185.137	213.129	190.292	178.025	201.95	194.148	180.165	259.541	207.9	301.901	229.683	329.125	204.748	234.543	208.174	214.408	226.749	217.678
ENSPSIG00000014628 ENSGALG00000014999	53.0916	40.5159	18.7435	23.755	14.0608	13.7421	11.7365	7.18837	4.58994	4.93503	3.18125	4.21945	82.9842	166.86	12.003	102.269	22.7855	93.6525	21.9112	11.6424	17.7182	13.2687	28.8802	15.903	25.4486	31.2645	22.8806	67.0947	34.5976	37.8493	68.0375	85.491	52.7324	135.853	43.3236	76.4689
ENSPSIG00000014777 ENSGALG00000051598	56.5047	40.6906	44.0066	44.8648	58.7339	45.7578	38.9315	30.9554	35.3491	39.1811	43.923	37.7089	56.9633	54.1007	71.4121	45.31	52.5898	52.7966	69.6471	58.6295	93.922	75.6197	88.0516	78.4182	61.2535	56.5904	101.593	72.3414	94.0201	80.929	70.3139	96.8988	90.5076	118.993	77.8555	117.087
ENSPSIG00000014648 ENSGALG00000002529	33.4088	46.5249	28.0613	51.4388	31.6209	53.5359	26.3777	51.8548	25.4965	46.1792	29.6764	46.3746	22.7899	24.5305	21.9505	19.3095	26.1488	24.3641	109.576	111.839	107.419	104.126	83.786	97.0669	84.5615	74.2718	66.1697	74.8973	67.0398	75.7658	86.7162	91.8965	81.8674	96.9614	73.8635	89.8838
ENSPSIG00000014765 ENSGALG00000002439	11.3118	8.29468	6.45154	4.09246	3.38634	2.84275	6.40942	2.93067	3.46392	4.52164	3.98481	1.96223	9.67539	7.04755	4.00005	4.83634	2.92296	3.01371	15.8692	13.1263	12.9882	10.4575	16.7406	11.6818	8.68305	7.02047	7.87355	8.5875	11.2896	6.95227	19.9718	12.6258	15.8289	13.5254	15.5932	14.1287
ENSPSIG00000014787 ENSGALG00000002430	190.494	158.277	209.766	156.423	254.462	176.064	155.586	137.118	173.37	124.853	169.881	118.357	196.199	160.269	238.169	154.239	229.953	169.523	181.039	171.001	191.56	161.896	212.786	169.72	174.189	201.167	193.53	201.422	221.914	208.488	166.218	187.733	180.675	196.667	175.231	210.23
ENSPSIG00000014792 ENSGALG00000002399	45.2563	45.7674	47.9315	37.6548	40.2839	39.4182	32.8968	28.5975	45.5284	26.202	28.8837	22.5413	45.0425	37.7647	36.824	36.0488	36.2976	33.1199	103.032	103.092	108.719	99.8019	97.5914	103.205	90.9247	76.911	103.962	78.3331	82.177	90.386	96.6478	90.3291	100.24	95.3133	95.8052	92.209
ENSPSIG00000015089 ENSGALG00000015572	1.38015	1.97525	1.19584	3.27004	0.304688	1.88574	2.94062	2.95062	4.09565	3.20142	3.26541	2.77362	1.48198	1.74129	1.66323	1.13684	1.62723	0.93098	3.64371	2.97934	3.33812	2.48415	3.54491	3.9159	1.60588	2.65712	1.46097	1.5928	1.45238	0.676806	1.82775	0.59153	1.8555	0.501355	1.90848	0.62857
ENSPSIG00000014945 ENSGALG00000015571	79.7928	89.9923	81.6199	62.4003	52.3989	62.2913	68.09	63.0767	58.9241	50.164	53.7436	54.8359	84.7423	83.5295	56.6364	62.826	57.7103	66.8541	56.4782	56.3195	48.5796	52.6681	46.4897	48.0343	39.8343	31.7554	30.1555	32.0559	36.2833	28.016	50.1675	56.507	51.8533	50.9438	42.5026	46.3156
ENSPSIG00000015082 ENSGALG00000020534	61.3119	46.4216	51.0284	26.9631	49.0974	35.5005	35.8842	47.1648	40.1251	40.6552	43.6129	36.45	53.4004	32.9337	64.8329	17.8151	34.9836	22.1669	107.086	87.1442	97.8926	89.2764	95.8622	92.9229	43.2096	54.0514	48.5891	47.3378	51.2436	33.893	93.9399	78.8377	86.0374	64.9371	85.6599	63.3724
ENSPSIG00000015107 ENSGALG00000015576	20.7664	23.944	16.5901	13.0494	11.3052	12.5161	17.0706	13.1498	7.34651	9.54281	10.3433	9.19146	18.695	18.1557	7.67211	15.6114	11.6797	13.5616	10.3288	11.1233	8.93857	10.7723	10.1181	10.9866	8.05637	8.66566	7.19918	9.35464	7.38131	5.96713	11.4804	9.45203	9.46166	8.04071	8.4747	9.24997
ENSPSIG00000000806 ENSGALG00000044727	3.08575	2.97399	1.54332	1.98906	2.5469	2.81539	3.26704	3.56547	1.3642	2.65628	1.96945	4.87635	2.04583	3.13991	1.75863	1.54587	0.695413	2.65812	0.237361	0.3677	0.135658	0.050186	0.195691	0.206483	0.296595	0.066108	0.232537	0.129445	0.464261	0.748567	0.625779	0.075733	0.296207	0.240869	0.393613	0.131181
ENSPSIG00000015748 ENSGALG00000015602	0	0	0	0	0	0	0	0	0	0	0	0	0	0	0.291408	0	0	0	26.6968	11.1339	45.9505	8.74938	27.98	13.2113	0.981325	0.560107	4.29428	0	1.96071	0.121576	0.84146	0.799913	2.0608	0.652228	0.872813	0.451521
ENSPSIG00000015555 ENSGALG00000015598	1.86333	0.891209	0.649979	0.691895	0.360559	0.51461	4.00413	0.054997	1.00602	0	0	0.049709	0.239963	0.436792	0	0.651523	0	0.309312	1.49423	1.3448	1.12104	0.623667	0.717647	0.754736	0.91677	4.2099	2.74758	4.19817	1.71683	3.88784	1.01043	0.760723	0.43671	0.32886	0.536841	0.122747
ENSPSIG00000015897 ENSGALG00000015616	0.160594	0.130097	0.13002	0.163363	0.042919	0.090178	1.72212	1.18072	1.48185	0.30103	1.4073	0.354544	0.595439	4.36257	0.22876	3.47244	0.379124	2.35024	1.34074	8.43687	0.706672	6.43916	0.772572	4.50847	1.20117	1.58743	0	0.597816	0.5886	0.246967	1.53642	1.43787	0.308396	0.755122	0.666732	1.44484
ENSPSIG00000015854 ENSGALG00000015603	25.6319	20.0479	28.2849	18.9155	27.9339	21.7061	19.4249	14.5685	23.2997	15.8389	19.9899	14.137	18.993	17.8319	23.4503	16.2339	20.0843	18.0715	78.4153	72.9871	86.1801	76.7872	85.6537	69.7439	73.1636	77.4053	85.5218	68.8559	69.7847	59.9937	76.3797	83.2781	83.0956	79.2088	65.4149	72.9129
ENSPSIG00000015226 ENSGALG00000026757	37.7212	34.0219	50.8303	34.9702	56.2146	42.7984	27.8882	20.8569	43.3185	21.4672	51.4626	27.7891	34.1584	25.3452	61.2197	22.7659	47.4711	27.3176	162.991	179.232	195.094	175.621	189.151	187.823	348.234	404.327	450.785	408.079	368.703	456.841	178.434	208.515	232.33	191.626	199.987	216.597
ENSPSIG00000015278 ENSGALG00000015589	30.8513	36.6253	27.7883	26.3184	24.1898	30.0779	26.7718	28.3934	21.2365	19.0072	24.1987	24.9646	28.467	29.3961	18.914	26.966	17.824	30.6503	98.3451	88.8704	81.8924	82.4765	74.201	70.7018	68.3565	74.5986	64.5935	66.5803	48.934	44.9137	107.714	81.2722	93.4547	77.4945	81.8818	65.5928
ENSPSIG00000015983 ENSGALG00000023089	13.0125	21.931	9.3894	13.6851	15.334	17.1499	8.22598	10.5005	6.43539	9.47205	10.2487	11.728	15.6523	11.0329	9.23332	10.0493	14.8554	11.3318	50.8476	87.9343	54.3492	102.81	53.8679	94.6544	32.3897	28.9108	44.7587	27.4426	52.1925	36.2139	55.9022	66.5183	80.9056	74.1184	56.9149	77.5942
ENSPSIG00000015998 ENSGALG00000027714	11.6792	12.9705	10.878	12.5679	8.08854	9.77882	10.318	10.8932	12.3432	9.88199	10.9752	5.96645	14.7584	13.447	14.9116	11.0692	12.0689	10.6279	46.3128	72.3389	46.6492	65.9427	46.7489	67.0344	30.2296	47.9003	35.0237	40.0967	37.7384	50.3246	54.0754	46.8345	59.859	46.3414	57.6739	52.2283
ENSPSIG00000016026 ENSGALG00000015618	4.21652	0	0.375815	0.451296	0	0	0	0	0.619245	0	0	0.431334	0	0	0	0	0.349858	0	10.5878	26.4788	6.64186	27.8673	6.55817	27.1056	2.29739	3.24451	4.12702	3.54406	1.82143	3.29237	6.09844	7.84292	6.53453	9.60398	4.21937	5.6963
ENSPSIG00000016011 ENSGALG00000015617	373.031	299.544	435.285	462.43	408.012	405.688	269.537	270.633	330.38	373.137	357.851	302.351	285.006	365.869	616.217	428.351	365.581	376.635	752.999	637.945	700.701	762.561	986.76	824.654	999.14	737.779	1348.64	737.333	984.061	972.92	594.158	513.896	728.785	705.201	1088.68	1012.94
ENSPSIG00000016032 ENSGALG00000027332	325.568	354.376	418.86	357.088	212.507	291	325.227	550.257	438.304	438.576	352.481	400.273	330.905	421.66	677.737	400.912	279.809	309.778	35.3205	38.8109	41.3661	49.0053	83.9858	43.288	43.9357	62.1094	104.625	68.1976	80.8553	53.6626	42.3936	66.8318	55.9583	64.8157	36.0218	53.2659
ENSPSIG00000016043 ENSGALG00000015620	25.8414	28.0945	17.7441	23.3983	17.115	21.7714	30.1588	32.7732	26.62	28.8541	21.5534	31.5177	23.6904	28.2	19.5264	24.4921	17.5304	25.3905	41.4016	75.37	31.1696	46.8261	22.6504	34.124	37.0761	40.8384	32.4242	31.3837	25.4928	23.3723	32.2019	46.886	29.1834	39.2615	17.9883	36.3894
ENSPSIG00000016121 ENSGALG00000015627	17.3767	4.05609	0.711188	1.00862	0.764973	0.626728	0.338687	7.29441	0.037022	2.60339	0.594584	2.50143	3.45895	1.1069	1.20347	0.735302	0.474372	0.62451	183.327	40.9546	206.662	39.2783	235.231	29.4341	8.37618	16.9005	14.5462	11.4943	11.6778	16.7252	18.2373	5.57519	14.0872	5.00297	10.3079	5.40567
ENSPSIG00000016123 ENSGALG00000015630	0.184022	1.91824	0.508167	0.847072	0	1.54446	0.07838	0.932291	0.655715	0.251082	0	0.075354	4.04873	8.51611	2.03086	7.33776	5.1708	8.87668	2.91269	2.71564	3.07341	3.21396	4.01067	3.57666	0.806256	0.484243	1.95786	1.08728	3.70243	1.23251	1.93636	3.78474	2.08096	3.78518	1.19484	2.668
ENSPSIG00000008181 ENSGALG00000009911	13.8535	19.0472	13.6752	11.8906	6.71816	11.2961	14.2352	15.2819	11.1465	12.7866	8.78159	10.9293	14.6955	16.1296	14.2028	13.5829	7.8828	14.1811	3.99161	4.2051	5.14726	6.399	4.06082	3.69294	3.5968	3.46586	3.28544	4.26517	2.75704	1.72384	7.75242	4.2197	7.91689	5.57033	5.70888	3.47541
ENSPSIG00000016053 ENSGALG00000015624	151.58	189.717	125.549	97.9446	110.098	113.896	145.889	91.1476	95.8455	62.6904	89.2281	85.0888	49.5792	46.9142	34.9646	46.3706	31.5076	40.0239	96.1408	131.57	118.115	100.341	49.7383	82.1175	204.463	165.809	217.511	160.026	149.289	138.855	71.1012	54.1719	68.5065	42.6965	37.7931	35.7375
ENSPSIG00000009755 ENSGALG00000009896	2.60141	3.73155	2.29181	3.5641	1.88352	2.15136	8.06611	8.12964	7.17255	6.40642	5.11361	6.94017	1.84172	2.26252	1.10701	2.42398	1.44506	2.26408	6.75724	3.88037	5.22932	3.9345	3.87915	4.01631	6.43422	6.92139	4.98229	10.6744	7.06947	5.63787	7.98554	5.44018	4.7992	3.77619	4.74464	4.645
ENSPSIG00000009033 ENSGALG00000009906	22.8621	19.7001	14.4426	14.0007	13.4654	13.7905	17.6454	16.4278	12.8944	14.4881	18.1083	16.4464	15.6764	24.1258	12.9888	15.5614	10.0935	15.4749	33.2747	34.4905	32.0867	31.0006	23.7719	30.0737	23.6037	26.382	24.3024	27.0721	19.4804	23.9613	30.5651	28.992	25.8496	25.8385	24.8324	26.6045
ENSPSIG00000010412 ENSGALG00000009100	0	0	0	0.202906	0	0	0	0.143175	0	0.087321	0	0.081012	0	0.292699	0	0.219638	0	0	1.03096	0.763731	0.703807	0.803811	0.198877	1.28201	0.41957	0.073009	0.423103	0.089655	0.357078	0.168823	1.85393	0.617929	1.02332	0.900259	0.883146	0.204326
ENSPSIG00000010092 ENSGALG00000009887	103.809	91.2227	72.2082	54.8929	85.0436	68.0263	68.9739	48.9766	61.8827	27.3299	49.3476	39.8444	114.293	78.534	48.8214	61.8494	79.5867	78.0363	153.061	131.499	167.396	143.162	157.728	145.855	98.9636	102.749	120.358	120.032	109.952	94.3096	133.503	120.783	143.668	130.788	134.251	122.103
ENSPSIG00000010184 ENSGALG00000009092	7.88412	6.58613	6.79713	4.89232	4.32912	4.36668	5.75729	4.33211	4.79231	3.81274	3.53441	4.94891	6.19732	1.92102	5.63439	2.15149	4.12244	1.65932	40.2308	28.3767	38.1603	24.0326	21.4861	19.4904	14.3773	16.7008	11.975	13.0829	7.84262	8.04312	10.3294	11.1655	11.3641	11.2009	7.16273	6.87546
ENSPSIG00000010475 ENSGALG00000009107	3.80697	3.32283	4.10692	3.11177	1.79057	1.97541	0.415154	0.429969	0.623124	0.873333	0.28791	0.239516	5.33055	14.7972	3.42652	11.1141	1.92241	13.9413	10.0547	2.44873	4.81273	3.2	6.52839	5.06423	7.6973	3.58557	8.18619	0.579687	10.2009	1.51193	13.3157	12.4737	7.05437	13.183	6.01053	5.90907
ENSPSIG00000011389 ENSGALG00000027632	6.08276	5.13916	11.6621	9.5605	6.22159	5.63917	9.8935	14.995	15.8064	21.9638	11.3526	14.0031	6.52003	9.95537	17.8106	13.4875	7.63825	11.6705	5.47819	6.986	5.38346	5.43004	5.28059	6.73199	5.75118	5.8464	6.81555	5.5038	5.31589	6.44303	6.62279	9.15686	7.17952	9.09185	5.6842	8.33706
ENSPSIG00000010758 ENSGALG00000008176	83.3515	112.068	81.3982	84.0906	76.2039	90.1282	100.508	89.1896	110.318	75.7956	81.5639	85.5061	89.603	102.399	69.1994	98.2688	87.4867	114.953	60.2255	60.2473	58.6521	58.6659	64.4713	69.0974	54.7277	65.4332	62.7847	59.3859	57.9851	63.9327	71.9438	79.3601	81.6792	82.2755	75.6812	78.6312
ENSPSIG00000010886 ENSGALG00000008182	6.31344	6.61901	3.27025	2.96566	5.46438	3.34428	4.52761	2.59627	4.0485	3.2957	2.28669	5.00348	7.46675	4.16019	3.77708	6.60006	3.31967	3.63888	9.80596	8.89388	9.47365	9.49673	11.5229	9.88994	5.12853	5.7333	7.4602	5.34498	6.09247	7.82114	8.37276	6.32726	8.49845	6.59811	8.98742	6.75399
ENSPSIG00000010984 ENSGALG00000008172	57.0983	48.4908	67.2611	54.487	50.5746	56.0184	75.9006	127.395	141.068	121.985	122.347	115.177	42.1078	56.5857	72.1797	55.3887	51.4396	50.256	73.6739	75.4733	72.6145	66.8691	71.3772	70.2983	138.28	115.183	124.085	113.74	140.876	138	61.7648	66.8425	59.1395	66.4763	54.0844	67.2552
ENSPSIG00000001856 ENSGALG00000008165	2.572	3.90419	1.60921	1.14274	1.38586	1.59134	1.61651	5.06799	2.03351	3.83425	4.36218	3.62207	3.30238	9.09238	1.95179	7.89612	4.16285	8.0235	16.1446	17.5073	13.3911	16.9101	17.2002	16.0137	10.8821	14.6206	7.71236	15.0917	8.94982	9.17374	26.5884	22.5313	17.109	21.2578	20.9211	19.5077
ENSPSIG00000010998 ENSGALG00000008163	5.42507	6.4985	5.0084	3.08978	6.14269	4.36915	6.99834	5.28098	8.40462	3.88811	4.61566	5.09357	6.21955	4.23634	3.74542	4.13131	4.81792	5.93527	32.4286	32.8146	20.6417	27.3721	21.3969	25.6095	25.0688	29.2731	15.4525	23.2371	16.4536	14.2972	39.4115	31.5629	29.7276	28.0091	22.5265	25.6174
ENSPSIG00000011434 ENSGALG00000029512	42.4843	65.4371	37.7	41.3452	27.5002	42.56	44.4747	95.6495	19.7738	45.2118	20.3474	56.2863	17.7558	41.2701	8.44258	27.4751	10.548	27.7101	28.8977	50.0524	26.9785	47.2543	21.8956	45.6372	41.9134	37.0908	42.2071	56.2064	32.1072	30.6708	26.1265	20.2709	23.392	25.0079	18.7017	23.1281
ENSPSIG00000011986 ENSGALG00000008139	4.93522	4.65605	1.46438	2.15786	1.24007	1.2487	2.72371	2.81767	2.16586	2.04422	0.805433	1.89628	5.73539	5.89811	1.09665	3.21087	1.64791	3.45511	1.86682	2.0762	1.08549	1.29833	0.72237	1.5071	0.847715	0.4029	0.657638	0.702769	0.890616	0.225089	3.87175	1.3282	1.75711	1.84536	2.31679	1.36728
ENSPSIG00000012697 ENSGALG00000029261	139.685	187.727	129.768	177.652	138.934	180.366	124.87	143.734	114.789	145.982	122.862	154.108	184.489	326.05	111.421	267.199	140.85	316.511	155.265	161.888	156.012	163.742	137.28	154.971	104.667	150.44	102.553	121.866	96.2978	103.938	179.276	242.257	148.636	199.4	151.837	168.409
ENSPSIG00000012727 ENSGALG00000036790	1334.28	1060.57	1283.39	1467.83	1595.45	1298.39	1166.4	886.134	1222.39	1201.46	1322.92	920.025	1151.11	1236.79	1700.7	1232.5	1359.44	1182.69	709.15	763.912	925.876	872.879	879.681	868.882	985.248	640.203	1113.93	827.558	1111.29	1058.25	757.153	619.692	916.463	837.149	976.515	867.358
ENSPSIG00000012738 ENSGALG00000031265	62.8295	50.4403	53.698	41.3598	37.8018	38.9063	39.8465	33.8665	41.0771	40.2672	33.7344	31.3466	61.2627	60.0535	38.6425	46.5571	43.1424	43.3331	127.481	123.547	115.474	110.712	110.06	115.763	100.7	106.471	102.448	106.564	99.2327	94.3503	115.779	126.181	107.88	114.723	100.781	107.621
ENSPSIG00000013025 ENSGALG00000037504	20.7843	22.942	30.3193	30.0476	9.80548	18.3212	24.4707	32.5639	47.5601	25.7882	17.446	19.0647	24.7881	39.0544	52.2371	31.6513	20.0078	20.3184	99.7858	108.004	111.43	102.364	108.275	105.192	102.974	112.342	123.625	86.8621	143.874	113.968	139.878	143.542	127.634	134.209	124.198	138.982
ENSPSIG00000012810 ENSGALG00000043587	31.2631	31.2524	26.0861	18.2275	12.5857	17.22	20.4867	20.3704	10.5986	15.8198	9.88667	14.3968	28.4941	20.2161	11.4912	19.0525	12.6063	16.5462	64.0932	82.0754	56.3724	78.9065	45.6016	67.3402	42.0661	39.2959	31.387	34.3408	26.3557	20.2131	65.9393	50.4506	55.4257	53.4742	43.9823	42.247
ENSPSIG00000013034 ENSGALG00000030810	10.7555	11.3538	5.33983	5.57082	5.45548	5.9934	4.76066	5.82305	5.12405	4.87259	4.23796	3.38875	11.1341	9.38577	6.85811	6.88075	4.99369	7.5227	456.507	436.329	413.312	380.348	422.707	388.356	323.682	339.324	333.593	284.431	327.863	256.487	487.056	475.696	442.124	437.659	423.184	417.13
ENSPSIG00000013120 ENSGALG00000043545	92.3496	86.5728	98.52	70.267	70.792	70.5932	49.8914	44.3162	56.8089	38.6279	47.0955	39.8747	81.4687	67.6725	78.2993	59.8077	56.1896	56.917	73.0765	47.6503	28.8045	30.3601	48.5354	25.0236	37.5743	40.5686	26.3272	29.6029	25.1626	15.98	64.2424	44.9271	28.5264	29.1194	35.6947	27.5834
ENSPSIG00000013324 ENSGALG00000037901	50.5593	65.8937	70.9892	61.7154	82.8117	39.6266	9.97814	48.8273	5.11599	50.3189	3.1419	47.0301	13.9362	28.8149	13.7271	29.658	11.0885	25.3443	12.0693	27.8882	13.6677	36.8817	8.39681	27.564	15.766	37.999	75.8635	4.02373	66.997	36.3956	50.852	27.5081	37.2281	23.0936	22.7037	30.2216
ENSPSIG00000013466 ENSGALG00000043080	13.9786	16.329	13.6583	12.0075	21.4594	8.92258	7.95671	4.06982	2.11925	1.93403	1.50945	2.90075	14.6334	36.2356	2.30491	35.8851	4.15093	30.1474	17.5221	33.4478	11.2696	17.7163	14.4193	24.8878	2.62364	13.3813	9.10529	5.33776	11.5627	7.13806	14.2239	11.7455	7.26839	6.39813	8.62765	10.1069
ENSPSIG00000013663 ENSGALG00000007853	0	0.1802	0	0.109609	0	0	0.062096	0	0	0.086187	0.141224	0	0	0	0	0	0	0	0.380599	0.209864	0	0.083441	0.115469	0.22915	0.165949	0	0	0.061474	0.056467	0.043037	0.844307	0.055128	0.418966	0	0.299812	0
ENSPSIG00000013644 ENSGALG00000034048	6.30694	11.4414	2.25006	5.59596	1.24974	4.02004	5.17176	12.787	1.96836	11.1226	2.61501	7.545	4.39184	14.9078	1.04534	10.2861	0.43744	11.1885	0.182167	0.115315	0.955475	3.19938	1.13477	0.268855	9.62586	3.8085	7.36712	5.29788	6.45272	4.44613	0.274954	0.511922	0.372371	1.02847	0.241286	0.429576
ENSPSIG00000013499 ENSGALG00000032770	59.7782	55.3094	80.1329	51.4056	50.7738	51.8791	61.162	106.534	64.3728	85.2429	48.002	86.6634	30.2958	29.1664	31.6158	30.0388	28.3379	27.4565	15.1724	15.4696	19.6521	21.7726	15.0954	14.8488	10.4595	11.2763	16.0062	9.27243	11.3185	6.71302	12.7354	15.9351	16.1322	17.7773	12.354	16.3692
ENSPSIG00000013510 ENSGALG00000030022	307.381	289.896	258.579	245.874	251.063	287.398	222.234	200.673	180.69	193.79	208.028	194.848	209.573	157.076	205.755	141.559	203.776	144.207	147.289	193.451	152.397	170.596	160.628	174.235	126.481	142.481	129.721	125.642	136.937	148.456	147.925	153.24	155.9	152.382	151.182	163.346
ENSPSIG00000013860 ENSGALG00000007845	1.25648	1.25541	0.245322	0.569079	0	0.501415	1.11665	1.27582	0.578208	0.512654	0.582338	1.24809	1.61156	0.993571	1.18233	0.491521	0.300993	0.962373	21.9137	28.1418	20.851	20.3482	22.3107	27.3727	22.5213	20.8788	27.1076	17.0551	26.1134	24.1366	20.2387	20.2409	22.2304	18.1504	19.8234	21.6396
ENSPSIG00000013924 ENSGALG00000007835	21.8296	26.5633	13.6975	13.7916	14.0493	15.4014	19.6927	14.7396	7.73779	10.8097	13.1553	12.9798	22.6755	15.3405	10.1177	16.05	12.3917	17.0301	64.9425	60.8258	54.3421	52.9084	51.85	51.5435	31.9469	36.4642	37.8187	39.2302	27.3991	27.8835	59.2729	45.4683	51.6102	48.9117	41.4843	40.4788
ENSPSIG00000014046 ENSGALG00000007832	136.212	133.14	117.595	103.832	99.9308	98.1601	105.268	94.7083	97.2654	94.0947	94.2225	95.6997	145.45	135.656	83.1783	123.247	110.31	120.093	77.1951	75.0596	72.5216	78.6137	78.035	72.673	60.4627	74.8626	58.2933	78.6092	58.0471	60.9561	72.4512	82.499	73.3864	84.6728	61.3073	70.0021
ENSPSIG00000014050 ENSGALG00000007825	2.73362	3.46721	2.05582	2.8772	1.36878	2.56404	4.35111	3.09149	4.92643	3.3799	3.90923	3.13237	6.50931	7.15308	5.93535	8.02463	4.10673	9.38003	3.2223	3.17086	2.97738	3.5405	2.89016	2.42301	2.77103	3.5236	2.80525	5.1729	2.60698	3.32787	4.56315	3.10212	4.55865	4.12533	3.73009	2.64168
ENSPSIG00000014058 ENSGALG00000004483	169.233	148.772	157.811	149.177	115.423	127.857	134.39	89.3674	158.485	75.8131	112.415	78.5373	138.55	168.13	122.645	132.673	100.191	126.109	79.4956	65.5846	85.9261	79.9328	76.0714	67.6467	62.7951	72.8153	89.2568	80.9486	70.8127	62.2005	80.9821	84.9508	95.4464	84.9403	76.6324	77.5895
ENSPSIG00000014068 ENSGALG00000004455	18.5795	20.3539	16.329	14.8228	13.7249	16.3241	15.4866	14.279	13.3158	10.8133	10.5737	14.5363	18.5297	18.7066	11.3878	16.9239	15.9267	19.0925	20.344	21.5182	21.2866	19.6071	17.3932	18.7231	17.2207	12.1568	16.7327	12.9015	15.0715	10.843	26.2803	16.8086	23.0381	16.7917	19.1579	16.9568
ENSPSIG00000011609 ENSGALG00000003582	29.8529	65.1585	30.4678	31.4225	12.573	17.3468	5.9835	6.68871	4.39096	7.34782	0.987191	4.47166	54.8265	38.8234	17.1227	24.9246	12.9951	11.8489	5.46286	79.4371	2.69034	93.7483	2.64873	62.7164	3.24539	49.3058	12.5191	8.08199	8.69766	28.9882	76.6259	108.375	73.7532	144.256	47.3268	101.265
ENSPSIG00000012077 ENSGALG00000003605	33.392	38.5459	25.4262	22.358	19.065	22.0419	25.4794	21.4661	20.5938	15.2477	13.9122	16.3076	34.6141	32.669	18.4885	24.0206	20.7144	24.0248	65.0578	59.9819	49.9055	64.586	55.0253	55.0273	51.0925	37.2943	40.0255	52.7649	49.7353	28.1129	100.038	59.8174	79.5395	73.0665	64.8809	51.6699
ENSPSIG00000016464 ENSGALG00000003631	18.411	21.0511	12.3434	16.2942	11.1301	14.3487	14.7342	11.4439	13.1329	12.8349	6.87553	10.1892	16.612	16.0239	10.6719	13.522	8.77932	12.7848	12.4063	13.9533	11.6632	12.2868	8.61693	10.7668	6.69251	7.07992	8.34635	7.5637	5.88278	5.21016	11.9682	10.2817	13.3856	11.0327	9.6594	9.32128
ENSPSIG00000014457 ENSGALG00000029476	320.335	315.445	270.192	199.545	223.58	208.125	232.077	171.919	173.753	122.77	163.13	131.259	285.936	210.232	196.884	179.678	191.945	197.799	380.653	388.322	436.532	413.231	304.909	371.91	188.184	233.234	282.97	231.915	204.364	210.84	328.859	307.168	408.066	330.048	289.059	308.38
ENSPSIG00000014573 ENSGALG00000008810	1.20131	1.54436	1.41781	0.914183	1.0196	0.917216	3.0688	2.57244	1.02018	2.77466	4.26699	1.86502	2.23292	1.50291	2.07079	1.42603	2.12735	1.49452	2.30144	1.98494	1.55415	2.01321	1.65305	2.02565	1.50426	1.6621	1.69896	2.03348	0.918307	0.9496	2.22521	2.85707	1.86258	2.69786	1.4402	1.25873
ENSPSIG00000014582 ENSGALG00000008812	2006.46	1597.24	1910.34	1344.53	1977.71	1390.91	2135.21	1297.52	2074.31	1074.29	2189.79	1091.7	1939.89	1411.22	1726.48	1203.72	1717.84	1297.79	2025.55	1926.82	1896.3	1666.82	2401.78	2007.21	1282.8	1513.13	1312.75	1240.78	1631.94	1649.49	1885.03	2054.26	1828.02	1732.06	2303.14	2197.57
ENSPSIG00000014724 ENSGALG00000026999	44.463	44.5103	69.0261	55.6162	68.4609	58.6887	33.3962	30.3371	39.7864	28.8021	45.3303	35.0696	42.3669	40.9568	112.272	36.5949	56.7725	41.2281	103.108	104.007	135.295	129.066	114.382	116.608	71.0783	70.0204	100.269	72.0747	93.2108	73.1099	111.501	115.443	143.849	143.311	116.885	113.036
ENSPSIG00000014783 ENSGALG00000008732	131.065	235.392	240.577	384.626	175.723	448.039	182.813	101.521	447.065	106.11	427.501	140.637	71.0236	16.2306	202.484	30.0973	70.0004	14.6912	1.07937	4.19487	2.54899	3.68401	2.75345	6.05472	1.35293	1.96284	3.40286	1.32129	3.86065	2.06368	0.48452	0	1.47906	1.80804	2.00614	2.04863
ENSPSIG00000007480 ENSGALG00000003716	7.77952	1.15723	1.66232	0.962403	0.840004	0.686105	0.388995	0.294307	0	1.34843	0	0	0.974929	0.268103	0.248345	0.244001	0.427829	0.392925	21.7249	0	9.12266	0	4.99281	0	0.913207	1.64031	0	0	0	0.307389	0	1.1575	0	0	0	0.78653
ENSPSIG00000007491 ENSGALG00000003726	16.145	21.3574	13.048	15.8403	9.82239	18.1647	1.47321	1.70608	1.46877	3.15513	1.66659	2.78202	3.39649	8.03147	3.72755	10.237	4.73584	7.28181	15.5703	21.6625	21.0742	16.6027	11.3601	15.9266	8.88152	4.47882	4.6953	4.99734	4.53155	2.54407	3.00653	1.87718	2.88307	1.64678	3.43479	1.82421
ENSPSIG00000008188 ENSGALG00000003733	2.59404	2.13641	1.83733	1.71258	2.25404	1.57185	2.48165	3.75892	2.95933	3.90566	1.90406	3.26453	2.16936	1.86991	1.58187	1.25103	2.89711	1.96648	55.9408	162.345	61.128	152.531	44.9445	130.467	192.013	124.975	125.735	141.984	116.047	106.008	26.2278	18.345	19.9287	17.0859	18.3847	18.4558
ENSPSIG00000009990 ENSGALG00000003747	15.6305	8.81493	23.476	8.77237	17.7976	14.9007	5.61892	4.97432	5.68531	3.97214	3.27862	7.77855	2.89099	2.12607	1.79836	3.64455	2.54722	1.66966	3.97879	4.99078	2.95347	4.77469	2.65357	4.63799	13.7837	5.89336	15.183	7.14394	7.58657	5.72105	3.66124	0.602934	2.2632	0.47618	1.3436	0.413491
ENSPSIG00000017393 ENSGALG00000003688	108.636	125.382	100.311	76.3817	84.8357	78.0534	100.935	75.7371	67.8511	49.198	63.1327	65.8919	125.869	94.6379	73.4129	83.979	84.3194	88.7264	428.904	409.166	369.606	332.386	323.328	335.513	263.021	270.597	243.495	217.231	211.39	198.448	462.144	357.219	394.16	291.897	369.335	307.741
ENSPSIG00000007222 ENSGALG00000003708	100.58	102.055	57.8239	54.1097	83.1433	80.937	93.4789	79.92	63.444	50.9272	63.797	51.4788	94.5303	70.5262	51.2806	50.5225	73.6729	62.3018	138.732	136.56	127.478	119.632	138.733	125.152	102.055	122.458	96.4461	97.7118	99.4209	85.2819	112.853	139.233	120.229	132.457	109.485	129.037
ENSPSIG00000012110 ENSGALG00000003792	0.138383	0.070787	0	0	0	0	0	0	0	0	0	0	0.093703	0	0	0	0	0	1.13871	0.664737	0.671856	0.921658	0.498574	0.632063	0.560009	0.291887	0.068575	0.207717	0.050136	0.146318	2.06468	0.115178	1.17974	0.151841	0.668869	0
ENSPSIG00000010439 ENSGALG00000003775	9.28437	12.7023	9.40499	8.74043	4.82437	9.549	6.40688	6.63381	4.07091	4.95236	4.72449	6.47729	8.18838	9.17033	8.72727	8.04357	5.09922	8.47422	13.8276	14.1023	12.7144	13.9563	10.1786	11.8095	12.6347	10.9792	9.35461	13.959	9.43886	5.07592	17.2147	11.0516	15.3101	11.4809	11.5133	9.00361
ENSPSIG00000013137 ENSGALG00000014824	0.33868	0.663359	0.728702	0.327594	0.134769	0.125936	0.312981	0.279773	0	1.2624	0.479946	0.802412	0.88165	0.121056	0	0.342839	0.228657	0.278874	14.192	6.11933	13.8902	4.67422	15.4937	6.607	9.36709	7.68087	4.59657	10.8023	6.29547	7.76197	5.2356	2.22003	5.78703	2.13736	7.52182	2.8419
ENSPSIG00000013114 ENSGALG00000003803	25.286	27.3971	11.8619	20.2184	9.607	20.3777	99.6881	65.351	72.742	52.6844	90.8272	54.7681	12.8418	15.9328	6.38537	20.6134	10.8791	15.8823	5.41702	31.1315	9.57322	41.9485	10.8582	29.5469	2.05915	4.01278	3.4928	2.71869	1.39089	1.5783	1.02868	1.33651	0.64953	1.72398	0.795577	2.06019
ENSPSIG00000015938 ENSGALG00000014840	0.040353	0.163389	0.049127	0	0	0	1.71946	14.9818	2.65897	10.1965	1.79895	4.6584	0.110337	0.061634	0	0	0	0	0.63677	0.131966	0.27698	0.197007	0.064914	0.395097	0.142187	0.098039	0.064528	0	0.0488	0	0.955108	0.148243	0.709872	0.206494	0.410884	0
ENSPSIG00000017330 ENSGALG00000014845	0.440405	0.599902	0.227091	0	1.24839	0.46565	6.92789	2.28532	6.13055	3.34722	9.55068	0.324342	1.44819	1.09759	1.16954	2.13813	0.755645	0.664444	0.85803	0.949362	0.631628	0.603955	0.202376	0.383624	5.03156	2.74832	5.52712	1.65718	7.41137	3.20419	2.32016	2.41718	3.6501	4.14879	2.17694	2.11374
ENSPSIG00000013178 ENSGALG00000014826	37.8535	49.0999	53.4322	59.419	39.0928	55.7589	29.4953	33.4414	47.6199	32.9457	34.922	39.4282	39.9231	49.2715	71.2961	53.3708	40.978	45.3114	35.4246	34.4223	37.2141	34.6066	30.5519	29.3759	36.3534	34.9629	41.2609	41.9569	30.9516	34.1585	40.913	40.5283	42.7511	46.5368	31.8818	37.6263
ENSPSIG00000013615 ENSGALG00000014832	142.771	135.504	95.4881	87.5384	105.534	114.547	152.843	119.638	101.146	74.9113	126.242	107.516	141.604	116.95	88.4432	90.4418	101.241	131.312	79.9538	74.389	67.3452	63.2764	60.6847	56.9365	40.5288	55.7672	39.3362	43.8455	33.6321	34.153	75.2023	75.5208	70.3617	66.2715	56.9232	53.6857
ENSPSIG00000014221 ENSGALG00000014833	423.494	337.078	477.788	477.182	479.179	384.734	429.219	327.81	471.642	436.242	424.166	367.533	344.799	347.404	714.187	389.89	408.145	333.189	119.458	136.722	163.55	171.681	154.25	175.576	153.368	109.78	223.41	179.635	195.024	168.29	140.487	145.423	170.411	202.17	162.353	193.329
ENSPSIG00000014239 ENSGALG00000014835	0	0	0	0	0	0	0.090933	1.60133	0.29643	0.847503	0.343623	0.513816	0	0.056337	0	0	0	0	0.994289	0.261955	2.63392	1.90218	0.618802	1.50919	0.424516	0	1.21583	0.05745	0.913409	0	1.32447	2.11715	2.18708	1.11527	0.058695	2.59439
ENSPSIG00000018090 ENSGALG00000014851	15.9049	24.4337	10.7413	13.9131	15.1698	21.0105	20.5707	33.6319	7.40767	17.939	14.0406	27.8786	16.1636	16.4887	9.43611	12.599	16.0833	16.1259	14.7304	14.6372	15.3308	17.8258	15.335	16.9601	11.0997	9.62646	12.7975	11.401	8.41718	12.7417	12.3929	7.43254	12.6454	9.74715	13.8942	8.43637
ENSPSIG00000017367 ENSGALG00000014846	267.306	320.854	199.389	217.532	163.084	185.657	285.875	270.801	183.951	188.095	167.276	179.772	280.727	295.748	181.862	252.491	167.055	222.311	38.4644	63.8591	38.2313	65.6355	27.2285	54.6266	45.7082	52.0064	36.9941	56.6144	28.3672	31.4088	17.4766	21.7792	16.9663	19.4805	13.9294	18.4645
ENSPSIG00000018000 ENSGALG00000033098	26.393	20.3792	23.6737	19.3838	35.1453	33.0956	18.8486	24.9074	22.8029	14.9988	37.0019	29.0356	20.3621	20.294	37.0559	20.5143	31.309	34.1646	12.514	11.1729	14.8314	12.8958	12.7062	12.0738	11.5173	12.5312	13.2596	13.7898	14.1101	13.5688	8.10938	12.0067	13.0394	16.5558	9.50336	14.8567
ENSPSIG00000018116 ENSGALG00000014855	1.70328	1.54058	0.981884	2.04723	1.22683	1.72319	2.64432	3.37764	1.08099	1.53001	2.41376	2.97389	1.1795	0.78846	0.896872	1.29351	0.281653	0.708456	13.5437	31.9995	13.4929	29.9164	11.2275	32.8647	10.6416	11.3328	6.95709	10.3973	7.64704	6.52871	24.7048	8.59437	23.1107	6.48354	22.3924	7.57922
ENSPSIG00000001635 ENSGALG00000014857	106.049	121.513	60.7371	106.882	72.7219	130.625	51.0513	31.5425	63.8317	33.5142	41.2777	56.0113	10.857	14.3099	3.23004	16.2323	7.03406	16.0223	8.68199	12.0448	4.82523	14.1855	7.32738	10.4483	34.2335	13.7779	3.7437	9.44368	21.8379	5.60816	2.42913	6.96982	6.08662	6.24252	6.70946	4.20702
ENSPSIG00000018191 ENSGALG00000014859	31.5038	36.2348	34.7437	22.5311	25.0782	24.5832	23.1666	19.1641	22.2201	9.66872	24.2022	13.9561	31.7931	23.7374	17.6132	23.5379	25.6239	27.4218	48.6696	54.261	37.808	40.8138	43.2099	49.399	29.6895	38.6488	25.3136	27.1102	29.9949	35.1376	44.4554	46.3192	36.6673	33.8205	40.5354	40.6014
ENSPSIG00000018228 ENSGALG00000014861	2.04985	1.82056	0.962295	1.3786	0	0.89996	1.22842	2.05475	0.970477	1.51444	0.876999	2.29847	2.79628	5.43076	1.15559	5.81681	1.43538	5.3867	2.4209	2.71224	2.45079	1.88057	2.50642	1.56672	0.945342	1.09563	1.53493	1.91559	2.03278	0.705278	6.05007	4.20639	5.52043	3.84926	3.44675	3.66937
ENSPSIG00000018229 ENSGALG00000014862	21.6142	19.7093	23.5296	19.9034	28.8642	25.1969	26.7442	83.7116	22.1712	83.142	45.9806	111.522	17.6357	17.2338	18.3215	23.6873	38.0572	36.6731	126.638	124.496	95.7315	102.648	108.899	114.318	207.269	184.59	110.138	301.362	109.728	138.053	243.679	196.632	295.503	183.256	154.584	121.811
ENSPSIG00000018244 ENSGALG00000014863	19.9478	12.0814	11.0631	5.84798	10.9599	7.00117	10.9221	9.47527	6.29145	8.87401	9.12763	6.16253	15.8822	10.958	5.11291	9.34814	10.8316	9.26445	46.3743	47.0792	52.5677	43.5956	58.1666	47.0711	39.8124	42.3006	46.0891	42.67	46.0917	50.5084	42.8357	44.1547	48.8561	45.2795	48.2911	47.9447
ENSPSIG00000018245 ENSGALG00000014865	17.0932	15.0738	18.0769	14.6893	12.4894	9.66633	6.37825	6.18828	5.64124	6.37812	6.55801	5.98506	12.5698	9.76502	10.5741	6.94418	6.43537	6.82609	12.2071	10.6565	9.77296	8.34511	10.7753	9.38517	17.4562	19.0848	14.6058	22.4201	17.1592	18.2772	12.1389	12.4556	13.2854	10.8887	10.0022	10.1299
ENSPSIG00000018250 ENSGALG00000014867	64.851	63.0128	50.2464	49.1682	41.397	52.1997	56.0329	59.9332	38.9145	49.0262	54.9442	48.9237	59.1671	62.3309	38.2651	46.9629	40.0345	52.409	148.36	149.381	137.871	133.575	126.072	131.731	104.649	107.665	112.329	88.8597	117.285	96.3583	187.104	197.726	191.772	195.198	168.42	182.056
ENSPSIG00000004248 ENSGALG00000041822	31.3947	1.36977	5.13119	0.206085	1.38137	0.702396	1.61608	0.620997	0.26323	0.612439	1.59465	0.251822	6.30373	0.045988	1.93164	0	0.65597	0.108004	1.02782	0.416579	0.946424	0	0.635844	0.491943	0.467981	0	1.12942	0	1.23728	0.737643	0	0	0.623428	0.371694	0.595412	0.39442
ENSPSIG00000018252 ENSGALG00000014869	122.069	141.842	79.4296	82.4747	71.6891	91.2538	143.998	157.66	97.8954	94.6633	108.937	116.232	96.6153	77.8635	59.6394	60.3043	56.3246	69.3839	164.382	163.16	138.921	157.291	141.514	137.868	106.737	111.934	88.2151	116.371	74.6299	68.7308	148.988	122.155	145.025	119.47	133.436	95.6511
ENSPSIG00000004384 ENSGALG00000014875	1.57398	0.407729	0	0.521292	0	0.292142	0.181531	15.4015	0	10.8689	0.03351	14.1574	0.206771	0.234923	0	0.784636	0.105339	0.437709	0.88143	0.586175	0.167725	0.319474	0.149249	0.285876	0.65422	0	0.260003	0.134842	0.846074	0.142375	1.20607	0.344518	1.12503	0.743165	0.462185	0.374343
ENSPSIG00000004270 ENSGALG00000014874	176.623	154.379	221.711	189.42	200.988	185.604	123.984	102.014	155.591	121.935	108.758	97.2725	180.861	151.012	176.337	161.918	195.139	156.48	181.977	167.098	181.395	141.925	176.536	149.193	153.302	147.877	150.925	130.74	154.245	145.171	177.094	146.848	164.729	130.701	186.869	133.23
ENSPSIG00000004455 ENSGALG00000014880	1.36345	0.910929	0.496467	0.539938	0.623698	0.276035	5.01926	5.6482	4.92923	6.46603	4.33419	6.60207	2.84004	3.82707	0.679876	4.32524	0.565213	2.92273	6.37778	9.36604	5.04689	8.32367	4.52183	9.17682	5.14892	6.26575	7.37221	9.28458	6.62731	5.20613	11.3901	9.84143	10.8492	8.75027	9.31991	6.46645
ENSPSIG00000004449 ENSGALG00000014877	0.841007	0	0.393312	0.178119	0.279125	0.339541	2.31783	1.25442	1.33698	1.70357	2.32933	1.02602	0	0.732525	0.336401	1.25863	0.454853	1.20245	57.5578	121.079	45.0009	172.509	43.2424	127.036	27.5913	22.7297	29.7527	16.3864	29.5372	14.688	30.0853	19.3547	37.0618	19.0477	26.7483	16.8075
ENSPSIG00000004593 ENSGALG00000014884	39.2929	3.69884	1.27598	10.8376	1.91238	4.66816	1.28387	0.379776	0.499795	0.150607	0.520437	0.037019	10.4805	39.7663	6.86524	34.1894	5.64158	31.3991	1.78126	1.35712	1.67367	2.56923	0.575494	1.74209	0.318348	1.41019	0.387366	0.233299	1.80041	0.609027	4.34056	24.6296	3.04952	35.1143	2.20757	26.2102
ENSPSIG00000006995 ENSGALG00000014903	0.100096	0.261336	0.128386	0	0	0	0.295551	0.264632	0.12658	0.532918	0.309787	0.190058	0.449816	2.30424	0.15023	0.245811	0.671306	1.24719	5.57306	6.85527	2.80312	5.91992	2.97394	5.81518	18.9907	21.587	15.7125	26.9146	11.2951	17.3052	17.3902	10.9269	16.4241	12.046	10.738	8.77146
ENSPSIG00000005028 ENSGALG00000014891	1.62723	2.0171	0.063836	0.831388	0.191209	1.01604	0.76163	1.52624	0.168048	0.70266	0.450417	0.582321	1.84425	1.34457	0.049466	0.499064	0.434383	0.154444	145.758	162.828	144.471	156.96	184.925	175.732	203.37	174.206	174.114	195.504	218.656	250.179	118.405	139.382	126.369	156.565	150.231	182.026
ENSPSIG00000008636 ENSGALG00000014906	136.891	160.436	176.755	147.346	118.92	134.9	136.295	146.951	145.52	147.049	117.174	121.868	138.219	87.7016	137.724	77.7121	88.6628	66.3062	60.896	55.4236	65.4797	53.4524	78.5961	63.9664	47.7711	56.1677	62.7091	58.8036	81.3805	77.5119	45.3429	51.5938	47.996	55.6312	56.1214	77.6723
ENSPSIG00000009658 ENSGALG00000014908	142.376	271.061	407.894	206.476	282.662	229.479	54.4035	131.449	16.7335	119.07	17.6241	83.4269	115.084	48.5429	84.9936	46.7192	97.0061	48.7738	214.537	425.055	241.669	241.071	264.392	506.719	55.1316	207.599	93.2745	547.034	53.9591	377.434	66.365	33.8293	49.1899	46.2206	36.5397	21.79
ENSPSIG00000010504 ENSGALG00000028026	88.1899	74.2266	107.736	101.087	133.087	100.884	69.229	86.5962	79.0807	95.6665	92.9535	97.6681	81.5727	71.6444	114.594	65.321	93.8845	66.5789	62.2791	62.2589	72.3296	65.5166	83.9815	78.8585	93.9388	103.522	124.837	134.82	128.193	141.258	59.0326	74.7289	65.2499	84.1778	60.7705	85.0769
ENSPSIG00000010777 ENSGALG00000014911	8.44911	13.3172	4.21734	9.57169	2.91941	10.6991	6.82189	3.98121	8.07597	5.77163	9.0148	5.32012	5.3872	8.15227	5.02059	5.31084	3.05877	6.09826	70.0067	70.2056	58.999	65.3382	59.0624	67.3501	122.207	123.162	82.2548	155.23	68.9116	93.387	66.072	65.7777	58.5352	68.5111	46.2338	58.2363
ENSPSIG00000006543 ENSGALG00000014914	31.199	41.3865	26.347	31.2645	26.7629	35.9053	41.8214	30.9115	50.8766	26.9941	46.357	31.9971	33.7098	34.4606	14.5909	39.9926	35.3693	48.5871	25.2233	23.6369	15.424	27.349	19.7992	24.6405	28.7609	23.0337	11.8698	22.27	18.2959	14.547	24.7903	19.8264	15.3507	20.3744	19.2507	15.398
ENSPSIG00000008557 ENSGALG00000027707	10.9459	10.6465	11.9797	8.50551	10.306	10.8818	6.37154	0.220483	6.80788	1.17359	5.0237	0.110337	1.13505	0.299606	0.335098	2.25957	6.14381	0.468392	31.0097	43.9656	31.2308	39.5518	37.2214	28.5917	1.53351	1.50613	1.21068	0.813152	1.76396	1.00592	6.73913	2.4201	3.76166	1.47565	4.09911	1.63678
ENSPSIG00000006865 ENSGALG00000020561	11.2123	11.7821	10.7933	10.3281	8.55361	9.83594	14.6178	10.0096	14.9229	9.01351	12.8283	11.8186	6.93578	5.27476	5.74876	6.0157	5.8609	5.45489	3.70519	1.28979	3.33023	4.7822	3.2442	3.75142	5.62861	7.22557	4.59012	11.0663	4.26441	4.95228	5.51731	2.82919	4.16837	2.8118	3.22717	2.12154
ENSPSIG00000009347 ENSGALG00000046188	0.317921	0.424704	0	0.217673	0.082555	0.192075	0.719674	0.144228	0.357078	0	0.93997	0.099364	0.225297	0	1.01422	0	0.380649	0.02479	1.65182	0.88246	0.185662	0.869865	0.271464	0.474939	0.47153	0.119562	0.043701	0	0	0.284418	2.94593	0.148654	1.0087	0.222623	0.541524	0
ENSPSIG00000010421 ENSGALG00000026704	60.6991	74.843	117.832	97.6199	64.8975	86.4936	69.6368	114.244	168.181	126.63	113.261	118.37	30.3209	27.9713	95.4898	31.8601	34.2164	22.8424	38.868	57.8265	41.9085	70.6876	32.225	59.7515	108.627	124.973	93.7548	185.338	85.3127	153.32	19.0978	13.0454	16.9846	14.6002	15.1259	14.4999
ENSPSIG00000015895 ENSGALG00000014712	2.1906	1.88841	1.38682	2.54828	1.39565	1.91366	2.41213	2.42447	2.4411	1.35083	1.46154	3.04432	0.417506	2.40813	1.45318	1.92879	1.29088	3.03319	18.1558	19.1579	23.6447	26.5486	17.6697	18.6288	13.7998	19.3631	13.089	20.7212	10.4482	14.2646	15.5181	18.1247	24.0309	28.6522	11.6361	13.7136
ENSPSIG00000017179 ENSGALG00000014713	14.4131	10.2366	12.1139	6.93755	4.858	7.12236	5.10637	3.19163	3.69842	1.51208	2.31075	2.82414	8.07715	3.58359	7.19569	2.53003	3.33946	3.37998	0.066805	0.393764	0.209308	0.310754	0.247867	0.596288	5.83901	5.19811	1.56308	0	3.47633	6.50392	0.229642	0.068597	0.3792	0.206455	0	0
ENSPSIG00000017689 ENSGALG00000030800	4.78988	3.00524	1.96542	1.34561	0.664853	0.933179	1.46199	0.534411	0.346133	0.350989	0.159019	0.19951	1.60637	1.93464	0.913745	1.09674	0.895749	0.782797	2.34626	24.0643	1.10222	15.6953	1.30905	13.7111	1.04652	0.473015	0.348422	0.144459	0.291955	1.42434	2.6278	1.71931	1.20175	1.02889	0.949001	0.945248
ENSPSIG00000017821 ENSGALG00000014716	4.24171	2.63072	1.50222	1.32671	7.67025	7.66202	1.62093	1.81625	1.30182	1.08388	6.27438	8.44034	2.27718	2.48271	1.797	1.24708	7.21783	7.68514	24.1786	24.6553	18.6493	22.9127	16.8075	18.9718	18.2605	19.3979	12.3651	15.4562	10.3922	13.0012	21.4516	16.1759	15.5985	13.5169	11.9908	12.8581
ENSPSIG00000011617 ENSGALG00000028595	0.834782	0.339837	0.17439	0.661941	0.471468	0.535807	0.988566	0.454841	1.54547	0.784483	0.608644	0.265336	0.270924	0.976201	0.394693	1.04624	0.780822	0.760103	7.01125	6.48043	5.49379	5.32098	5.79187	4.63373	5.46388	5.51078	4.83037	5.4229	6.06412	5.14639	6.9534	4.56558	6.63602	4.26943	6.94739	4.93639
ENSPSIG00000011702 ENSGALG00000014700	113.802	112.451	89.3017	77.3599	75.2484	75.7915	94.5328	76.9272	70.7085	69.1163	63.3633	66.903	112.795	95.871	71.1275	80.0226	72.4066	81.5134	17.6295	15.2459	16.4011	17.0243	17.5702	12.4899	12.0911	9.84756	11.3363	14.337	12.9318	8.76259	21.294	14.9441	19.7857	18.6747	16.8815	13.8658
ENSPSIG00000012150 ENSGALG00000014709	263.618	264.644	252.048	180.485	204.946	196.014	177.577	133.18	131.283	99.3504	130.304	121.819	267.127	204.511	179.6	179.495	192.282	201.878	375.065	342.951	315.641	303.479	331.282	314.849	231.053	266.69	226.516	215.223	250.327	210.135	350.571	367.117	318.47	312.344	316.39	332.174
ENSPSIG00000015862 ENSGALG00000014711	46.5932	40.9154	57.9848	47.3977	47.5165	44.1485	124.347	75.1279	120.907	77.3544	172.662	56.2343	44.2645	35.0003	56.3699	36.0697	41.0156	37.7858	7.3823	7.64826	7.08904	6.50514	8.61566	8.80036	7.64487	10.8195	7.32585	7.51836	12.4633	12.2965	10.3001	8.26537	8.95569	7.29336	12.1246	11.4004
ENSPSIG00000007766 ENSGALG00000014718	53.7801	66.4094	27.7082	39.4592	21.5546	29.9023	29.8025	31.8296	20.1216	19.7477	15.5294	16.3667	29.333	25.4471	10.5053	20.2321	10.541	14.4009	17.6316	28.9359	16.6317	33.8477	11.2076	33.855	9.42229	8.71047	6.02456	5.84579	6.17447	7.26959	8.87634	7.8448	5.3037	6.99629	5.68181	7.94123
ENSPSIG00000013812 ENSGALG00000009017	2.07218	0.944283	2.14713	1.26974	1.06871	0.976066	0.705792	1.79841	0.184949	0.659391	0.672535	1.10445	1.46024	1.55992	1.016	0.708338	1.44302	0.453429	1.21521	1.30914	2.19453	2.27956	1.73725	2.15632	1.44411	1.90644	1.86616	1.67054	1.35879	1.13559	2.13114	1.58852	1.89262	1.67716	1.85484	1.34109
ENSPSIG00000013424 ENSGALG00000009004	0.73123	0.149763	0.061451	0.098643	0.124679	0.097249	1.10217	1.30698	0.663787	1.96454	1.39324	2.03814	4.50412	0.908601	1.17726	0.786284	0.496332	0.699387	3.97215	2.33205	2.06382	2.97218	2.12054	1.1703	1.82606	1.92136	1.42747	2.23814	0.914856	1.73321	5.42991	4.01763	3.97174	4.00999	1.99214	2.70354
ENSPSIG00000013539 ENSGALG00000009006	13.9864	14.1657	11.0404	10.5402	12.0581	11.931	24.9644	95.0035	15.6386	79.4985	18.1613	81.9943	11.7854	7.21246	8.7143	7.72241	14.8487	7.72899	4.08861	2.66077	4.46542	2.67936	4.83075	4.17343	5.04263	5.01558	3.50929	5.96371	4.47901	4.99129	2.35419	1.4952	1.36826	1.23092	1.15467	0.423085
ENSPSIG00000014296 ENSGALG00000009026	2.89034	3.37262	2.93399	2.88709	2.21685	1.75022	3.03283	17.385	6.21108	27.2621	5.01862	30.3018	11.1969	6.62957	11.3516	10.2849	12.4808	12.04	6.87856	2.36433	5.40053	2.15752	6.8811	2.39536	3.38721	4.87693	5.12695	1.21012	4.38887	6.69217	23.1358	15.3026	15.9878	12.7819	11.9767	11.7744
ENSPSIG00000014996 ENSGALG00000009035	75.3976	74.7696	82.3038	77.2621	46.4841	43.0123	66.8473	68.5474	75.2248	81.6678	36.1152	41.0679	84.0718	68.2857	102.968	55.8363	45.7487	30.8372	121.375	121.884	120.669	115.1	134.293	127.88	97.0676	115.36	102.182	108.624	123.485	113.114	134.277	151.32	131.478	163.14	135.364	159.943
ENSPSIG00000016363 ENSGALG00000054178	21.4226	30.7997	14.8591	18.8935	18.2631	23.1938	25.6154	30.3965	23.2078	20.8409	24.3231	24.1661	18.2679	20.6828	12.9997	13.6688	17.3007	18.0217	103.07	103.82	97.7878	114.024	99.8039	110.117	62.697	73.9068	62.3755	49.7939	53.0132	58.1561	121.182	113.008	102.893	103.414	99.7421	94.619
ENSPSIG00000016457 ENSGALG00000009044	250.38	185.577	540.179	275.299	310.146	287.229	138.724	197.285	300.356	213.436	204.706	209.05	162.363	164.478	557.333	195.173	234.289	176.42	52.7371	56.1351	53.1553	53.8589	62.1555	60.2883	64.9887	75.0391	66.2168	75.8778	73.3274	82.5614	39.0983	49.4722	40.4663	58.2883	42.5226	65.9876
ENSPSIG00000016488 ENSGALG00000009062	5.93859	12.2726	5.33863	11.1434	3.7711	6.64146	6.77252	7.24354	7.08568	9.68183	4.64477	7.57143	3.17576	5.6013	1.52593	6.56319	2.26785	4.89175	48.5881	57.1996	35.3365	78.0967	20.9731	51.8159	9.91632	5.26331	4.41528	6.70586	2.31195	4.04121	14.6484	26.0734	11.2986	27.6967	8.52082	11.9715
ENSPSIG00000018002 ENSGALG00000042651	21.4765	18.5554	14.2051	12.3908	11.7792	13.7986	16.9951	10.1357	18.3006	9.65756	15.0566	9.13895	15.1438	11.3687	14.4629	6.18977	10.0162	9.57569	75.7196	76.6152	70.9106	72.2574	44.3283	53.7464	46.8415	45.6792	33.7571	26.3137	31.4948	19.4692	62.9354	61.8745	53.2302	49.331	39.6066	37.04
ENSPSIG00000016947 ENSGALG00000040724	4.88311	5.53364	6.61497	5.35576	1.05941	1.71464	4.21526	2.08413	5.51458	6.08493	1.78008	1.80564	6.73368	4.20415	4.09087	4.86313	1.18009	2.77087	26.975	27.9083	23.1192	28.5072	21.2509	21.5522	33.1468	28.6669	27.0464	40.6846	26.3949	20.5096	34.8908	26.2393	31.4017	28.6959	20.5739	24.5984
ENSPSIG00000017532 ENSGALG00000009365	209.108	186.702	131.204	108.938	141.968	126.051	340.961	585.518	205.482	556.517	312.705	400.624	205.325	245.962	149.215	123.031	182.002	160.218	66.0767	69.5673	69.6455	74.336	75.5328	85.8058	216.892	200.152	137.581	350.201	148.503	236.874	91.1157	83.9285	214.762	111.893	90.7272	81.0697
ENSPSIG00000007300 ENSGALG00000031917	36.5517	40.3673	25.1758	24.9688	17.9616	26.2947	62.4645	36.2831	46.9777	25.6502	42.299	27.976	28.0005	36.6556	21.7909	26.6776	18.7447	34.4887	6.46052	6.09725	5.1741	6.70184	5.4969	6.31744	4.94448	5.33205	2.91573	4.41709	3.38116	2.47737	8.04234	7.88715	6.16211	7.58554	5.45888	6.29959
ENSPSIG00000008568 ENSGALG00000009399	127.82	94.5243	177.661	144.298	104.529	104.025	92.1376	111.529	123.187	151.227	92.7902	98.7528	103.673	120.244	194.498	123.499	108.038	86.9476	14.4966	20.5659	17.2571	17.9133	20.2409	20.0973	19.9125	14.7872	19.6101	15.931	24.0085	23.6204	13.8289	18.0693	17.0247	24.2989	17.5821	21.3396
ENSPSIG00000008587 ENSGALG00000035761	26.1736	27.8855	46.8086	37.4888	17.281	25.2552	13.4961	9.9701	12.2891	12.0932	10.4454	10.1586	25.1668	31.727	33.2047	36.1075	20.1886	30.1128	3.77665	12.807	2.88527	15.7755	4.67619	28.6057	1.4241	1.82327	2.22692	0.892381	1.92196	2.14072	3.12718	2.76105	2.66852	2.31933	2.7265	3.19216
ENSPSIG00000009543 ENSGALG00000009410	31.0672	39.8468	21.7293	22.5294	20.1765	22.592	40.255	33.554	25.3591	22.9558	23.7532	23.3217	35.1043	30.2184	18.7841	20.8524	23.2753	22.4681	21.5791	17.148	16.4921	14.0231	16.4719	14.1087	15.7363	14.8575	12.6225	13.3715	13.7394	10.2693	30.3392	24.3495	25.1287	17.2751	19.1544	15.1946
ENSPSIG00000010120 ENSGALG00000009467	13.3458	11.5401	13.5405	12.9862	10.161	12.6918	8.05805	9.75102	7.73823	7.57248	6.26322	6.89684	13.1256	14.3873	20.0921	12.9372	11.8006	12.3202	10.9114	10.8183	9.4509	8.62215	8.2987	8.92581	10.4666	8.87818	8.95449	8.35751	9.06005	7.14347	12.4561	10.9703	11.2628	8.9981	9.21668	9.09384
ENSPSIG00000010125 ENSGALG00000009473	33.8692	44.549	53.6986	36.5395	27.0102	28.821	24.062	21.2234	36.737	19.1611	18.9489	17.2658	68.3287	65.407	150.821	68.3527	58.8232	54.6095	2.06033	2.11087	3.8499	3.84877	1.91605	1.83088	3.64359	3.29384	5.48554	5.0296	5.81164	6.05954	2.88087	1.65832	6.40406	2.7179	4.22863	4.39695
ENSPSIG00000010143 ENSGALG00000009475	20.6366	26.5764	29.6909	31.7888	34.9409	35.9981	17.7339	19.9238	16.1628	17.1939	27.7919	22.5474	22.0148	24.8879	43.6379	24.5188	38.2598	31.92	145.165	137.133	117.916	112.277	127.074	130.291	94.9586	122.318	102.374	74.6637	111.597	104.939	228.057	207.049	174.656	154.562	196.855	188.157
ENSPSIG00000010290 ENSGALG00000009479	0	0	0.038328	0	0	0	0	0	0	0	0	0.146048	0	0.025927	0	0	0	0	0	0	0.010381	0.033442	0.06139	0	0.025164	0.016152	0.015479	0.01547	0	0.012961	0.025964	0.022197	0.036662	0.0294	0.033527	0.015236
ENSPSIG00000010370 ENSGALG00000009482	0	0	0	0	0.105034	0	0	0	0	0	0.715713	0.415256	0	0	0	0	0	0	0.144904	0.17707	0	0	0.040346	0	0.144653	0	0	0	0.633076	0	1.18192	0	0.278472	0.102869	0.624242	0.237257
ENSPSIG00000010284 ENSGALG00000009476	5.36197	5.2886	3.43098	3.45563	2.47205	2.87135	2.66216	7.96725	1.72972	4.10231	2.11332	5.03718	3.74725	2.54507	1.72608	2.41741	1.47047	1.99247	36.7382	51.6214	29.5001	46.2819	30.7001	40.7972	33.2897	37.5291	26.2329	41.8918	27.8967	32.6475	114.82	53.7184	67.4367	48.7677	79.005	48.9189
ENSPSIG00000011338 ENSGALG00000009500	42.5637	41.9112	33.5289	31.8172	26.8352	33.9271	51.7089	92.8977	44.7706	65.4524	44.8018	73.352	49.101	60.9547	30.8626	52.9421	37.9022	61.813	57.9445	63.9235	57.5641	59.9753	52.6591	52.6361	51.9846	54.5667	56.869	52.7534	44.1241	43.7885	75.0394	82.0612	78.0152	71.7086	63.8475	57.2718
ENSPSIG00000013441 ENSGALG00000009509	0.99772	0.997046	0.301511	0.766466	0.227551	0.397949	0.048806	0.825972	0	3.72959	0.240674	1.40673	0	0	0	0.181877	0	0	0.535214	0.016095	0.132027	0.472988	0.522382	0.140099	0	0	0	0	0	0	0.377296	0.17672	0.213176	0.472877	0.313064	0.163047
ENSPSIG00000014164 ENSGALG00000009512	82.1291	44.022	18.8653	36.321	16.1428	48.3061	22.8689	1.94245	20.7966	0.997236	16.4928	2.91119	4.95066	2.15231	2.55548	5.04045	1.15838	2.40458	13.1249	26.3952	9.80821	22.4932	12.7168	31.42	14.7392	12.5912	12.8245	5.10242	9.6245	9.70088	3.68095	6.33279	3.86275	6.23936	4.79986	5.82099
ENSPSIG00000014499 ENSGALG00000035994	68.8219	97.1558	73.4306	108.673	52.0882	99.0605	89.7695	152.155	96.9486	187.989	99.1947	198.092	54.6907	70.1709	62.7391	78.6947	59.4701	76.6736	21.0328	32.9378	22.5073	33.7422	14.6892	25.115	37.6918	37.8304	31.0045	26.7113	21.6499	21.0145	9.34383	11.4759	13.9012	12.2139	5.91952	8.04483
ENSPSIG00000014505 ENSGALG00000024485	294.955	228.847	257.128	226.166	168.971	180.033	420.612	459.101	508.421	452.952	432.242	393.461	278.612	374.887	238.229	299.358	197.933	266.936	60.8695	60.7434	70.5238	65.526	74.229	67.0542	62.379	60.2827	81.9738	71.0451	77.8099	79.0255	53.0524	55.9888	73.2415	58.3541	67.3112	57.9748
ENSPSIG00000014526 ENSGALG00000009641	27.6286	222.581	12.1289	56.9078	18.5916	91.5617	73.3383	121.079	71.1406	94.9552	66.972	111.795	12.499	11.8421	5.44782	16.2263	19.2197	9.99132	253.11	384.56	188.974	481.891	140.47	349.059	196.389	287.045	125.386	334.433	135.912	191.757	56.1646	30.7587	55.2524	36.329	41.9854	31.1321
ENSPSIG00000016515 ENSGALG00000009653	22.8086	33.2528	20.4457	23.3431	14.3581	23.5797	33.5234	30.7685	31.0089	20.5051	26.0819	29.0411	23.9289	32.8685	17.2819	28.3264	15.6233	27.3805	69.5801	71.2842	55.0196	55.5199	45.9828	44.9222	134.937	156.531	95.5497	123.124	71.8113	92.1971	47.3146	59.858	37.71	45.5649	35.68	42.0557
ENSPSIG00000017123 ENSGALG00000009670	27.3349	29.2022	33.4176	24.4994	22.8963	22.7373	55.9064	15.5221	85.558	15.7398	70.0617	17.3253	27.5277	29.5588	32.5749	23.2827	27.6922	24.3075	33.1178	34.7565	32.521	36.9138	31.2755	36.1733	38.5625	43.6094	40.54	37.6917	41.3259	40.3044	32.6093	36.9248	36.8219	37.0583	27.088	37.0777
ENSPSIG00000017877 ENSGALG00000009691	0	0	0	0	0	0	0.19166	0	0	0	0	0	0	0	0	0	0	0	0.093319	0.03844	0.047181	0.143458	0	0.156666	0.129127	0	0.040665	0	0	0	0.270301	0	0.155678	0	0.256931	0
ENSPSIG00000017954 ENSGALG00000009700	8.7133	11.8647	6.46906	10.848	4.58652	7.01304	6.51292	7.92156	6.8356	7.44146	2.72566	5.53143	13.3971	13.966	4.40637	8.7909	8.37761	7.92981	6.45689	7.24064	4.50113	3.60573	7.45023	6.49171	4.47323	2.90246	0.957941	2.43895	2.93842	3.34777	2.92387	4.13406	3.24529	3.71387	4.53019	4.31959
ENSPSIG00000017277 ENSGALG00000009686	1.88499	2.00917	0.584741	1.16275	0.639066	1.47995	13.0524	4.14038	16.1786	2.09468	8.48307	2.53733	3.49313	4.63889	1.8272	3.30236	1.685	2.85445	0.940994	0.990425	0.588924	1.08917	0.732766	1.07881	0.462983	0.973321	0.368455	0.131883	0.546144	1.49649	5.15279	5.14139	2.40346	5.52179	2.69568	4.34227
ENSPSIG00000017556 ENSGALG00000009689	9.22101	12.3113	19.2192	16.9313	16.2196	18.2604	28.7895	34.8274	69.1358	35	46.2298	50.2539	7.88726	13.1587	4.59178	15.2229	9.94423	16.5044	3.63404	4.11759	5.17971	5.74816	8.20735	4.11188	3.45216	3.83588	5.58798	6.38865	3.56365	5.97604	2.18913	4.45652	2.25637	4.63797	3.09854	5.95587
ENSPSIG00000004086 ENSGALG00000009129	2.94079	0.709065	1.86955	1.65244	2.09296	0.758291	3.12966	2.09374	0	0.762508	0.228877	2.10929	7.33673	0.623153	12.7697	0.674009	12.5661	0.343544	2.80823	2.77854	2.11239	2.27253	4.14749	1.96209	0.443345	0.16781	0.426947	0.146109	0.908637	0.807528	6.21003	0.49075	12.1024	0.720331	18.6432	0.739265
ENSPSIG00000004143 ENSGALG00000009737	0.454851	6.61747	1.24653	11.6605	0.160042	6.64758	1.58215	1.7908	3.29993	0.654303	0	0.652743	1.77599	107.465	6.37709	123.032	1.62976	134.5	0.327798	0.809953	1.23221	1.30602	0	0.270664	200.132	301.197	364.267	521.099	122.004	758.83	0.897218	0.684828	0.546701	2.47115	0.542679	0.425244
ENSPSIG00000004136 ENSGALG00000027620	29.6647	25.9566	27.8714	23.3309	16.9228	19.1055	32.1533	26.2133	24.3137	20.5108	16.528	20.9457	30.0133	31.0523	33.4497	23.3974	19.9837	21.8228	8.07289	9.38336	10.6225	9.37033	10.4948	8.8915	16.4097	12.7526	20.4474	16.3077	21.6511	26.2344	9.68966	10.1903	15.2711	11.5858	10.2361	14.2581
ENSPSIG00000018144 ENSGALG00000009722	3.35993	3.70233	1.75625	4.5347	2.02531	3.66714	2.04322	4.1164	0.418643	2.51174	0.638552	2.30582	4.30382	12.3034	5.36836	15.2606	5.14353	17.7614	9.48128	13.0449	6.39482	13.0321	9.02602	17.5819	14.2083	21.7551	21.7432	16.4104	27.2797	33.9083	30.8062	51.7379	23.3341	48.5402	28.6788	44.2053
ENSPSIG00000018233 ENSGALG00000009728	148	105.639	68.2121	52.3218	69.1801	47.3665	98.6826	63.6631	44.634	41.1849	46.9193	40.292	184.876	117.391	67.3106	68.8597	89.9914	71.8485	90.1135	49.9597	86.9297	96.6303	96.664	84.5288	62.9596	77.3066	79.7833	74.8703	66.2549	67.6258	94.3884	111.004	82.1938	99.9409	85.117	74.8035
ENSPSIG00000004206 ENSGALG00000009748	140.921	138.996	115.072	88.1252	107.554	81.0751	90.8554	87.4106	127.532	82.2749	79.5551	37.8934	104.839	87.6864	76.428	70.4533	63.4001	63.9745	133.452	84.8007	134.509	106.199	182.056	111.691	87.6144	81.9229	90.6832	98.5392	109.933	92.4113	131.807	109.18	212.742	102.231	199.024	114.726
ENSPSIG00000004260 ENSGALG00000009752	85.5914	123.038	101.194	86.7155	75.3972	81.7631	96.274	111.669	130.338	125.092	135.212	107.578	78.6954	84.4642	80.4386	94.289	79.6625	90.3452	119.966	122.277	107.74	109.183	84.7147	98.6568	97.5533	93.9543	88.773	77.9313	66.8814	65.6536	109.344	104.858	99.661	84.0782	90.1762	88.8648
ENSPSIG00000004559 ENSGALG00000010699	12.9372	16.2115	2.00528	2.64723	2.71193	2.20987	17.7962	20.5407	2.71082	2.29678	2.55477	3.29783	13.7582	14.1237	1.52391	3.05666	2.48899	3.45526	66.0317	70.862	41.6794	44.0309	45.2732	46.6312	41.3962	50.891	26.3059	31.2162	25.0234	23.0776	60.8593	64.5123	39.0129	42.3269	40.7069	38.0902
ENSPSIG00000004581 ENSGALG00000010700	428.311	394.483	524.724	455.794	422.275	415.117	278.5	347.629	394.167	300.667	365.913	302.109	450.514	377.667	675.174	359.721	449.466	329.062	43.7343	44.2298	51.448	40.0877	48.9725	43.2373	41.5837	38.6157	47.8621	30.894	56.6592	38.2296	59.3451	64.7944	82.2675	67.5888	73.6712	84.7636
ENSPSIG00000004745 ENSGALG00000023189	39.7387	33.8	31.1114	24.939	34.3211	26.4554	33.1179	32.0743	42.7748	24.1695	37.8836	19.797	57.948	58.2073	50.7021	45.0763	42.7658	44.9063	61.6196	74.2518	57.991	63.2769	57.1836	61.5482	46.6437	54.1037	57.2721	41.2577	49.6871	38.3781	80.9857	130.669	81.8885	116.051	58.6463	125.503
ENSPSIG00000004912 ENSGALG00000010711	1.17931	1.52163	0.792063	2.23522	0.318996	0.782774	8.87909	123.302	3.20568	120.923	5.29681	104.266	1.36684	13.8021	0.755124	19.1111	1.55785	11.8651	3.65973	2.75603	3.10999	1.82018	2.82194	2.24092	117.828	88.5505	26.744	19.404	99.6414	55.91	7.45722	1.76344	7.28944	1.79527	3.52484	1.48736
ENSPSIG00000005020 ENSGALG00000025999	304.213	265.877	279.234	321.692	356.332	340.957	335.473	396.855	362.829	393.279	421.854	399.434	271.581	281.502	475.16	294.2	338.392	300.248	65.5816	70.4446	83.1016	79.3096	74.4584	77.9892	92.1639	81.5225	119.594	112.447	111.165	105.379	72.1528	73.0788	94.1914	102.072	81.1465	89.991
ENSPSIG00000004769 ENSGALG00000035239	90.0214	73.7329	52.1491	43.4087	42.2523	51.5166	52.4314	51.2602	48.7272	32.4711	28.2084	40.7299	51.0102	74.2473	33.4949	61.7991	33.6792	69.0848	86.9018	113.849	88.2461	108.895	66.6427	90.158	128.21	104.906	107.729	98.2381	107.163	82.6613	106.182	106.791	90.6855	99.8248	90.1411	98.571
ENSPSIG00000004836 ENSGALG00000010708	40.3703	45.532	28.9575	34.4378	25.8424	35.8697	40.521	62.2966	34.6969	44.4377	29.2804	48.1435	32.1928	37.3547	23.3028	31.7684	30.5762	30.6528	14.0135	35.6665	11.5403	25.9164	10.6596	24.5174	49.6032	48.6305	27.8899	30.8104	33.6005	41.0026	30.8534	32.731	20.357	25.1315	19.4185	26.4667
ENSPSIG00000005120 ENSGALG00000038041	112.303	111.191	86.7216	73.4032	92.8566	95.1825	98.5229	92.8587	81.7656	58.6124	95.1388	77.3097	113.245	104.768	67.899	96.1009	91.7546	100.275	69.3873	77.6983	77.8824	81.635	69.7564	78.0794	46.0638	63.0597	53.4504	57.0373	48.075	47.4011	73.3258	73.6087	80.0561	83.2946	70.7637	82.9081
ENSPSIG00000006100 ENSGALG00000010718	0.439804	0.171352	0	0.045444	0.036532	0.054584	0.118075	0.349024	0.539348	0.121973	0.021631	0.489838	0.242558	1.49411	0	0.466218	0	0.780041	2.03667	3.01101	1.13853	2.8405	1.71799	2.84118	1.50437	0.438108	0.063817	0.092853	0.443968	0.558783	4.00155	9.47521	2.6668	12.2317	2.15121	7.87139
ENSPSIG00000006544 ENSGALG00000035140	25.6164	22.179	22.1437	16.7829	16.4429	15.062	22.1646	15.7903	14.56	13.754	16.3709	15.7386	22.9658	29.3879	19.7226	19.8962	17.8414	22.9451	35.7716	48.2564	40.7986	44.6591	41.0799	49.1205	37.4366	39.9045	46.6349	52.7609	50.9102	52.2014	34.5869	44.7082	42.7558	57.1945	34.224	52.9486
ENSPSIG00000015147 ENSGALG00000055058	4.33174	2.37399	2.01557	2.23221	3.5203	3.8448	2.53409	10.0175	1.92295	8.43876	2.14197	15.3299	3.4372	1.33475	0.618525	1.99844	2.74416	1.06117	9.05601	8.51689	9.71315	9.28095	9.09102	9.34694	8.36027	3.05466	4.47241	1.82441	5.64862	3.02735	6.81815	4.20503	7.50073	6.35878	6.90076	4.76402
ENSPSIG00000009157 ENSGALG00000010770	6.07198	19.4552	2.03548	13.9106	4.71231	19.9975	9.99727	24.5645	7.37972	24.7301	8.85542	28.6685	2.66446	6.46952	2.13954	5.70632	4.88068	8.63027	3.10621	1.99843	3.96761	3.9949	2.70258	2.48317	290.26	445.956	70.9104	305.32	75.989	166.302	8.65803	4.52089	9.79186	7.54797	5.89931	2.87907
ENSPSIG00000015158 ENSGALG00000033772	9.18069	10.5194	3.27425	3.59872	4.66535	4.50925	5.50102	6.4466	2.50726	4.22314	4.25359	6.07359	9.26597	7.1055	2.64116	5.86805	3.25261	6.92334	31.8242	31.141	24.7525	30.6305	34.3965	21.1628	17.1805	9.66504	13.7289	23.6039	20.6783	7.65092	35.0919	19.4967	37.468	30.5684	23.5013	18.1062
ENSPSIG00000015507 ENSGALG00000014038	131.481	129.939	162.587	157.332	190.067	169.105	121.435	143.818	160.631	142.405	162.037	162.99	157.733	143.179	236.514	140.461	193.419	155.267	35.426	45.0773	36.9519	36.157	42.2626	36.3548	39.9951	42.7239	45.6556	46.8091	46.4154	58.2357	37.3764	52.8966	45.6047	61.9975	39.8255	55.0247
ENSPSIG00000015194 ENSGALG00000003674	28.3308	41.5835	25.3351	26.3168	23.9394	29.5614	35.4315	51.0608	25.3997	38.4623	25.5184	48.6193	36.3592	26.8747	20.0484	24.8532	27.5411	28.8383	31.0903	35.3477	31.0568	43.0902	31.7821	42.2094	28.108	29.9249	29.0188	30.4833	26.5894	22.738	31.5662	40.5631	32.5423	37.3595	33.1093	40.2295
ENSPSIG00000015461 ENSGALG00000013967	256.572	308.733	365.656	382.674	275.257	315.54	235.877	268.754	309.41	276.559	276.44	280.14	257.159	234.659	467.325	255.047	252.811	261.225	9.55372	9.53317	20.0676	18.8622	12.2397	11.5622	10.8422	10.6851	25.6852	32.2775	16.0723	18.3843	9.05879	8.68826	18.411	16.8416	11.3619	11.0781
ENSPSIG00000015669 ENSGALG00000033051	1.99979	1.2411	2.70491	0.440053	2.62478	1.99617	1.16631	0.64112	1.63826	0.700196	0.781786	1.02143	2.16995	2.82123	2.48152	1.72598	1.4923	1.60417	13.5131	4.63194	7.53839	3.02741	9.18981	3.61071	2.31154	6.61196	1.91477	6.57218	1.88117	7.27922	4.13988	4.6254	3.87475	2.0926	2.37922	2.23068
ENSPSIG00000015767 ENSGALG00000030140	34.2314	66.0934	37.2009	71.2597	42.8392	58.7879	5.55235	2.00161	6.71465	3.1247	1.97984	2.57044	26.5191	6.69729	23.1835	6.87676	21.9084	6.13647	1.63335	8.65557	0.929759	1.4375	2.17737	1.71922	0	0.211752	0.157854	0	0	0	0	1.40773	0.126667	0.408608	0	0.622907
ENSPSIG00000015775 ENSGALG00000013738	27.0336	30.3715	28.4178	33.4756	20.8278	34.5877	35.5996	44.0415	31.7386	48.7441	36.5589	49.4469	32.1718	46.4663	30.319	41.8327	29.8771	47.8039	45.5215	64.4682	39.9683	59.6322	47.4342	65.3304	116.241	142.675	110.572	158.061	110.089	138.554	43.2001	107.079	46.5452	100.517	48.2537	98.282
ENSPSIG00000015885 ENSGALG00000035636	8.83453	6.408	6.64173	5.74887	4.91072	5.22342	5.97421	5.13086	2.98219	5.78516	2.55269	4.34059	8.14006	7.74397	5.79273	5.90946	5.3538	4.42897	9.95312	13.975	11.1825	16.8927	13.3827	17.401	17.116	18.0274	20.1463	19.2509	17.3264	17.5955	9.12277	10.2297	13.6402	10.6298	11.5779	10.1172
ENSPSIG00000015863 ENSGALG00000034198	91.0197	85.8129	79.2995	54.2516	78.9537	56.5644	63.577	36.5443	38.5522	23.7735	43.8533	26.3701	101.95	49.8117	50.4673	42.0134	73.6622	50.0996	75.9574	78.5315	61.6516	63.274	65.1198	67.1125	51.4623	53.4288	47.1317	43.3326	42.3501	39.5476	100.268	84.6625	80.0535	72.3734	89.3362	74.3192
ENSPSIG00000016036 ENSGALG00000006682	7.55868	7.90126	5.68943	7.21974	5.59561	5.48872	6.88419	8.65618	3.52718	9.81596	5.87169	9.95496	9.66387	13.0044	5.4956	9.63634	8.27595	11.5171	22.6649	23.5802	21.394	23.7185	19.1471	19.5331	26.0968	20.5394	22.8743	19.428	22.3046	19.4905	30.9763	27.8748	23.9969	25.7018	20.1855	24.3484
ENSPSIG00000015980 ENSGALG00000014575	308.913	326.136	287.788	267.385	251.123	252.665	232.408	212.209	209.713	178.489	204.143	191.727	273.122	316.237	246.479	260.434	228.892	267.402	212.574	213.333	229.561	219.804	200.924	214.162	144.448	148.792	175.75	135.521	156.669	126.574	179.297	216.119	218.76	211.247	181.658	196.748
ENSPSIG00000016064 ENSGALG00000043593	64.2617	62.791	66.1902	68.4098	90.5549	92.5989	56.1302	53.2752	73.0632	61.0313	85.6087	73.5789	67.6458	63.7055	99.1278	70.3156	98.1291	87.4729	69.9715	65.8312	74.498	71.8709	66.1028	62.6048	65.4589	65.6433	64.1949	63.9247	56.7772	59.3374	70.3762	66.7727	70.2035	67.6527	55.7041	60.6609
ENSPSIG00000016124 ENSGALG00000034992	12.9415	28.2379	10.6285	16.2431	11.4178	16.6779	10.9771	11.062	5.72828	12.4073	6.11755	9.86116	22.6812	30.2391	9.26413	34.8227	14.4853	35.7875	3.7189	5.01913	3.64121	7.34158	2.09567	3.35476	2.4986	3.22405	1.53238	2.56323	1.68115	1.49887	6.44307	5.73254	4.39202	4.79473	3.27936	2.85636
ENSPSIG00000016195 ENSGALG00000033226	65.0112	80.2708	47.4477	51.9829	48.716	55.9439	40.1607	47.0475	22.999	33.31	32.9879	31.5506	31.4873	38.0217	18.5943	33.1874	24.9575	36.8472	75.6788	86.427	77.103	70.577	67.1737	77.5627	38.0814	48.9011	35.5036	40.0696	37.6491	34.6546	58.716	58.943	54.1762	51.4831	53.1967	47.3343
ENSPSIG00000016426 ENSGALG00000000451	0.154161	0	0	0	0.778931	0.24609	0	0	0	0	0.531759	0	0	0	1.82656	0	0	0.319196	0	0.204848	0	0.269031	0.284371	0.661599	0.551822	0.524336	0.271777	0	0.287876	0.40938	2.23217	0.68191	1.72774	1.04531	0.726808	0.503944
ENSPSIG00000016323 ENSGALG00000013926	0.330264	1.36003	0.915138	0.628923	0.862517	0.804379	0.252951	0.580886	0	0.598459	0	0.257883	0.949951	0.886655	1.15091	0.920745	1.18305	0.735167	12.0977	13.0422	9.74246	8.41418	8.33991	10.8842	12.9701	18.4113	10.8355	11.4647	10.1717	11.9629	16.7931	15.4962	13.6766	8.46964	12.1137	10.6891
ENSPSIG00000016433 ENSGALG00000006633	21.1862	17.0614	21.9964	25.925	22.413	28.9721	13.9244	16.2576	23.6954	13.1852	23.5449	24.4398	27.4001	16.5209	61.6119	15.9387	30.4173	17.6558	4.99221	6.78303	5.16537	6.60017	6.54554	7.6903	12.7313	13.4609	9.54819	19.1728	15.7323	21.134	3.32928	4.2427	4.30011	5.85661	3.76776	6.23552
ENSPSIG00000016443 ENSGALG00000030844	10.4166	12.3391	6.71166	9.66274	6.25131	8.85439	13.0426	12.9353	5.62836	9.99259	7.37836	9.7075	11.9508	12.4286	5.428	11.193	8.9149	12.413	22.1381	24.5381	20.1905	22.3043	15.5974	21.1743	18.1059	14.484	16.4523	18.3852	15.9675	13.8015	26.1194	23.6759	25.1638	21.7436	21.0815	22.0832
ENSPSIG00000016234 ENSGALG00000035201	171.182	159.473	240.342	162.268	150.29	133.477	334.511	400.836	395.843	437.534	379.268	320.509	199.59	175.365	284.315	158.521	158.466	137.945	259.089	253.581	229.982	203.308	226.628	227.905	271.458	447.847	263.668	480.787	261.471	426.71	257.13	228.492	217.705	199.513	220.348	199.15
ENSPSIG00000016296 ENSGALG00000013920	139.045	135.994	112.471	82.7491	108.982	86.098	198.571	213.656	148.084	127.321	172.759	156.149	206.974	161.488	108.496	114.487	133.321	141.687	136.494	125.091	136.158	133.041	112.865	113.015	85.3995	143.062	98.3017	146.284	73.5896	92.922	189.957	168.06	196.757	151.43	152.305	122.445
ENSPSIG00000017007 ENSGALG00000006576	65.2674	1.6377	14.683	1.31927	7.90828	1.06044	14.3832	0.288702	23.9118	1.38041	6.77386	1.98342	118.191	43.8296	84.515	33.0846	148.606	47.7	1.39899	2.70432	0.708402	2.91385	0.35553	2.36124	2.10481	8.44611	7.59101	0.60433	19.3046	6.86562	15.7726	24.8077	7.03701	23.2838	7.51429	19.1004
ENSPSIG00000017076 ENSGALG00000006563	7.90622	20.2448	11.2921	7.72029	6.94389	12.5907	67.5754	15.8507	64.2567	11.0343	104.573	10.0158	31.2619	34.7181	7.49585	25.7122	29.2729	9.455	11.5321	8.51557	8.51951	11.0858	9.78438	10.8188	147.797	26.1999	178.667	14.3996	114.446	17.0118	50.5026	66.3064	60.3606	57.0584	59.0812	61.6552
ENSPSIG00000017229 ENSGALG00000006560	28.0548	82.4386	94.4882	84.6101	52.8481	61.1188	21.6815	43.197	13.1279	37.3478	20.804	46.7547	40.4057	8.57742	54.5857	11.5133	40.4047	6.33318	41.6552	32.5862	38.6464	27.9675	38.3031	37.4329	16.957	60.2171	14.0491	72.8252	10.9855	56.3513	22.2283	10.8835	24.3072	9.60735	19.5068	11.3927
ENSPSIG00000017343 ENSGALG00000038225	0.107303	0.407268	0.190538	0.596447	0.228358	0.142692	0	0	0	0	0	0	0	0.345558	0.046242	0.20349	0.25022	0.228945	1.60009	2.18404	0.502157	2.17068	0.851183	2.09935	18.7894	6.31259	8.00668	6.91292	7.14	5.49549	3.24696	3.34704	2.36822	2.96133	3.42281	2.92531
ENSPSIG00000017468 ENSGALG00000039659	0.187059	0.264225	0.02739	0.214238	0.041162	0.110387	0.55291	3.78182	0.079926	4.48494	0.057354	1.33161	1.45283	1.42458	1.20546	1.23185	0.930129	0.995039	0.843523	0.520042	0.283511	0.63579	0.60803	0.826654	0.369749	0.189858	0.263774	0.087019	0.209397	0.105302	1.68561	1.14561	0.802296	1.11538	0.929929	0.975367
ENSPSIG00000017809 ENSGALG00000033974	0.42841	0	0.020485	0	0.062779	0	0	0	0	0	0	0	0.03595	0	0.036177	0	0	0.037432	1.86768	1.71798	1.94198	2.77183	2.06043	2.221	0.849528	0.504371	0.29154	0.413703	0.385745	0	1.96346	0.160812	1.05771	0.379526	0.77692	0.045298
ENSPSIG00000017544 ENSGALG00000008486	5.81963	11.3651	2.02955	16.8582	3.44663	11.6503	2.46168	2.54483	2.5121	2.81212	1.57699	2.87289	1.28173	2.14548	0.910131	1.40654	1.31118	1.96395	12.5066	20.7742	7.70902	29.7643	5.9187	16.4737	3.99105	2.71563	3.88956	7.0308	2.96282	2.41154	9.52626	4.04954	5.6748	7.17004	5.35592	3.57012
ENSPSIG00000018200 ENSGALG00000008439	0.680785	2.05204	0	1.14261	0	0.115712	0	0.723283	0	0	0	0	0	0	0	0	0	0	0.360901	0.680649	0.201643	0.887993	0.192521	0.451893	0	0	0.066771	0	0	0.076769	1.15434	0	0.454086	1.02642	0.637801	0.068405
ENSPSIG00000003407 ENSGALG00000008427	0	0	0	0	0	0	0	0	0	0	0	0	0	0	0	0	0	0	1.26122	1.05558	0.426335	0.59027	0.309988	0.471936	0.207612	0.177943	0	0	0.100742	0.164727	2.01143	0.287824	0.934126	0	0.869429	0
ENSPSIG00000018011 ENSGALG00000040444	9.59228	55.5662	6.00026	44.6856	16.6373	40.2422	106.308	73.335	53.0399	91.0313	88.1377	109.503	11.2506	64.4419	6.60787	51.6477	9.71608	48.6732	23.4173	39.154	16.2671	53.7864	14.7947	29.7768	216.07	95.0546	110.146	106.761	100.489	46.7789	12.3711	18.7474	15.5034	19.1385	11.6048	19.2501
ENSPSIG00000003502 ENSGALG00000008382	49.2702	48.4129	105.238	72.0927	90.7594	72.7162	89.0938	89.8807	116.593	80.9374	124.553	87.8101	35.8353	56.9445	96.9714	67.565	64.9258	82.3593	219.491	215.157	197.666	224.826	218.891	237.898	191.156	224.554	196.689	173.687	189.419	190.152	258.006	266.372	244.804	256.561	256.813	222.194
ENSPSIG00000003629 ENSGALG00000038834	1.48709	0.881735	0.214596	0.979557	0.456422	0.909029	0.827067	1.30084	0.076903	0.622576	0.501277	1.51985	4.42427	1.92744	1.96677	1.77236	1.98075	1.55155	1.94161	1.92681	1.31348	1.71984	1.33872	1.49964	0.516294	0.912227	0.651314	0.533285	0.51896	1.44525	3.79369	1.84531	4.39152	2.92416	3.06817	2.35816
ENSPSIG00000003714 ENSGALG00000008335	6.08647	8.69301	3.18301	2.00157	2.22044	3.20199	8.74781	5.46854	4.81362	1.05926	1.91565	3.06997	6.99963	8.21725	0.963029	4.18593	2.17877	4.52022	19.3476	17.9976	14.1478	15.9926	16.4124	17.2982	17.5956	15.394	14.6257	14.2884	15.7205	11.7367	18.7619	19.788	15.9022	16.0909	16.6669	17.7967
ENSPSIG00000000990 ENSGALG00000008330	119.399	110.887	152.144	150.291	144.898	152.162	111.408	128.99	133.868	171.861	134.405	166.562	112.644	147.477	184.391	130.064	111.891	130.33	21.6483	17.1048	16.8087	18.1868	25.2149	19.4392	18.7972	16.5083	18.3331	17.7101	19.7178	15.8221	19.7498	26.6987	17.6365	20.5758	18.7677	29.2439
ENSPSIG00000009869 ENSGALG00000025743	43.5136	53.1769	58.7291	37.3054	37.323	36.9782	57.3583	76.9381	47.4732	69.2179	49.6043	63.3317	39.9945	33.6076	22.988	35.5318	31.9325	31.4437	58.4515	58.9592	62.1224	51.0719	54.3388	47.2409	184.177	150.171	193.13	186.577	136.235	128.2	73.2147	68.668	69.1137	68.1158	61.4893	59.3733
ENSPSIG00000010072 ENSGALG00000007030	4.2435	4.56127	5.71589	3.63244	3.93494	4.26261	13.5952	20.5878	10.2933	13.5273	11.1158	17.6779	3.23662	4.9839	2.85475	4.13102	4.08942	2.52678	38.5193	40.5579	32.3649	33.9143	29.9451	31.212	38.7224	43.1075	31.3826	29.3523	35.6752	29.6282	27.2923	28.0082	25.0785	26.0463	20.0091	27.114
ENSPSIG00000009639 ENSGALG00000006982	36.245	47.035	17.7801	29.5845	22.93	28.1875	23.566	33.8175	12.9337	32.0849	19.9606	31.2099	48.5511	45.1265	17.8305	30.4697	23.7058	34.1754	13.5485	14.6617	15.2396	17.5793	16.9559	15.3259	6.16556	12.1332	6.45429	15.8553	7.8251	9.05356	19.1016	12.4147	14.5897	15.3499	13.2365	11.6342
ENSPSIG00000009701 ENSGALG00000007008	96.1517	94.1869	84.3651	68.0665	89.6408	77.7752	69.1498	51.2845	64.2574	45.5144	56.1302	48.5736	88.3895	53.3803	45.4333	48.6281	69.7074	51.6615	105.822	112.489	113.517	94.935	100.376	100.383	76.8586	62.4221	73.8319	56.3618	72.9648	59.325	91.3008	79.8688	88.6971	74.2325	96.0505	80.0702
ENSPSIG00000011150 ENSGALG00000054272	0.563694	0.340207	0	0	0	0	0	0	0	0	0.495416	0.471257	1.11868	0.21235	0.295279	0.571296	0.58442	0.495665	0.391903	0	0.325377	0.990801	0.229373	0	3.04677	0.907043	4.52405	3.6241	0.290584	1.39448	0	0.152629	0	0.211519	0.366637	0.167028
ENSPSIG00000011252 ENSGALG00000007070	1.50713	2.16801	0.530441	2.00776	1.27732	1.36829	1.2624	1.21821	0.474853	1.09789	0.952474	1.7674	2.52819	7.01865	1.73269	4.20131	1.45696	5.7307	1.55929	1.36964	1.64735	2.34138	1.21915	1.67186	6.80921	4.28493	19.0136	13.4145	6.87378	6.12754	0.684059	0.490253	1.87331	1.38668	0.997948	0.818636
ENSPSIG00000010487 ENSGALG00000007044	99.273	87.257	89.7403	83.6917	94.9055	78.5544	76.7938	106.104	86.363	99.3078	86.7596	83.6013	89.5497	99.0324	91.8014	81.9017	79.2196	72.0265	92.5995	102.914	83.8089	82.6619	92.6596	85.5143	464.591	414.289	639.94	550.422	370.499	422.454	77.3399	107.826	76.4266	99.3606	75.3879	103.38
ENSPSIG00000011142 ENSGALG00000007059	0.163407	0.18877	0	0.079136	0.024585	0.02485	0.068492	0	0.221618	0.067616	0	0.022827	0.056954	0	0	0.032621	0.051797	0.041023	0.163876	0.401608	0.347543	0.284519	0.491282	0.248593	1.43643	0.711415	2.12312	1.5283	0.25879	1.01531	0.482107	0.200517	0.333179	0.367388	0.153866	0.149048
ENSPSIG00000012850 ENSGALG00000007149	4.78521	9.06511	1.91839	4.34004	2.35108	3.55204	2.05811	4.89166	2.99656	1.78676	0	3.85865	4.09975	8.23518	0.481676	4.09363	1.17345	4.93359	20.5498	19.3937	13.634	24.2352	14.2006	21.5186	13.5581	25.5062	10.1469	19.5092	11.6415	11.9635	17.5178	16.3969	18.1334	17.5144	12.1688	14.9146
ENSPSIG00000013406 ENSGALG00000037018	40.6071	42.2172	24.6804	21.3325	19.8652	22.7682	24.3462	15.4573	21.3127	13.1224	16.1344	14.0247	47.5613	40.9188	25.4384	33.0088	21.5774	37.7346	16.548	13.8152	14.7943	13.5017	21.3395	13.5027	11.854	7.87273	12.0616	7.75638	11.8588	10.1565	12.6652	9.17967	11.868	8.69557	17.6491	11.9528
ENSPSIG00000011493 ENSGALG00000040793	533.78	493.037	471.744	420.191	441.127	385.955	1045.8	1152.76	1063.72	1128.42	1062.22	1005.86	443.861	395.84	423.307	344.189	319.113	306.993	638.037	558.478	611.944	503.592	757.169	537.859	1104.01	1257.14	1065.57	1365.81	1177.88	1620.23	512.082	505.443	480.86	504.677	542.624	540.249
ENSPSIG00000012043 ENSGALG00000007119	25.1131	30.4396	18.2492	20.4514	18.472	22.3225	28.0871	23.7411	16.8309	17.3627	20.4575	21.6274	25.255	26.1154	15.6714	22.2966	19.277	22.3542	19.816	17.9439	21.269	21.0753	17.8998	18.2077	15.5893	12.7384	21.1425	16.6408	14.0648	12.7535	19.5948	17.5476	20.9972	23.2587	17.7165	19.4825
ENSPSIG00000012649 ENSGALG00000007130	2111.24	1814.21	1461.41	1388.66	1229.01	1176.47	2116.58	1604.22	1425.32	1231.45	1460.78	1085.61	1943.81	1451.51	1080.12	1075.57	1106.97	982.428	604.173	747.258	648.365	647.137	690.795	673.136	665.238	648.23	487.142	600.989	618.315	620.349	588.573	560.728	635.292	540.71	676.815	588.804
ENSPSIG00000013504 ENSGALG00000003430	20.6767	24.1605	22.6353	20.2298	15.2136	18.5179	15.7328	22.1653	16.8977	16.6656	15.7139	14.7387	16.4392	20.3487	15.821	18.219	14.1048	19.1562	96.9966	106.126	91.1234	96.4074	74.9163	79.7654	50.8106	54.2872	55.2279	48.8193	50.3709	41.1639	137.293	151.084	133.623	142.022	101.017	125.315
ENSPSIG00000013413 ENSGALG00000003391	137.049	122.927	131.157	63.537	114.618	100.482	64.9477	52.9861	50.7891	25.1349	68.0918	42.405	116.488	75.0281	96.696	41.3058	95.5719	66.6967	63.6267	79.5077	56.3316	64.8897	70.9391	82.5392	55.1499	53.7069	47.9294	41.4386	74.0058	53.8159	146.861	184.793	108.322	151.279	133.665	181.111
ENSPSIG00000001228 ENSGALG00000051639	0.945685	1.40298	0.317348	0.433263	0.102992	0.327667	0.172523	0.112802	1.1023	0.102514	0	0.991117	1.31924	0.323536	0.439592	0.368062	0.515904	0.770945	4.86158	3.56108	3.73604	5.38719	3.4029	4.39837	1.02707	1.06867	0.992576	1.47176	0.919373	0	13.9824	2.9234	9.44751	3.13762	5.34692	2.02767
ENSPSIG00000013497 ENSGALG00000003400	348.112	283.145	497.611	351.073	420.241	352.282	259.668	266.243	398.201	275.561	371.266	257.586	310.391	288.812	644.036	292.342	378.926	272.351	155.808	149.147	155.48	142.71	180.717	161.252	121.832	116.07	133.69	117.542	170.415	156.309	161.675	159.248	177.546	169.336	182.035	207.481
ENSPSIG00000001236 ENSGALG00000031306	0.836798	2.34663	0.634189	2.23493	2.44498	1.69983	0.38968	2.03423	0.798973	4.54411	0	3.27757	1.70996	0.631259	0.682019	1.09375	1.08336	1.17611	0	0	0	0	0	0	0.354183	0.406819	0	0.295816	0	0	0	0	0.080263	0.133847	0	0.087935
ENSPSIG00000013713 ENSGALG00000047414	0.205418	0.357919	0.058502	0.255235	0	0	0.524285	0.052762	0.328101	0.824846	1.24954	0	5.75242	3.04893	2.59841	1.24665	2.28079	1.39171	6.65701	4.71831	7.30577	3.08161	5.88343	5.6735	2.19182	3.36803	3.01236	2.18713	3.96859	3.52773	14.6765	8.43425	13.0103	6.95733	8.73733	6.77206
ENSPSIG00000014109 ENSGALG00000003458	95.1023	88.6012	98.371	72.995	74.4986	85.8219	81.768	100.003	96.7205	88.976	107.7	89.8061	95.575	93.7535	128.62	70.1884	78.6001	72.1747	91.6795	142.053	105.854	128.753	101.049	123.624	109.924	128.591	112.95	122.256	110.995	133.045	83.2123	106.755	115.613	110.846	92.5222	105.917
ENSPSIG00000014977 ENSGALG00000003462	0	0	0	0	0	0	0	0	0	0	0	0	0	0	0	0	0	0	0	0	0	0	0	0	0	0	0	0	0	0	0	0	0	0	0	0
ENSPSIG00000014979 ENSGALG00000053246	0	2.60458	0	0.935962	0	5.47774	0	0	0	0	0	0	0	0	0.096282	0	0	0.164047	0.668974	0.859538	0.467962	1.40969	0.9937	2.02576	0.19023	0.319694	0.106141	0.44902	0.289524	0	0.182078	1.02462	0.614977	0.726158	0.894958	0.551595
ENSPSIG00000015002 ENSGALG00000003507	1.16317	1.81478	0.649991	1.13024	1.65298	1.76719	2.80948	8.95649	1.36605	9.68152	2.69108	13.1523	0.761082	1.44433	0.702265	1.24949	0.388784	2.19902	2.02547	1.67722	2.41419	2.19104	2.61331	2.45832	1.46174	1.84869	1.78504	1.83842	2.56382	1.47041	1.94633	2.27904	2.87804	1.92915	2.7725	2.13683
ENSPSIG00000014987 ENSGALG00000006901	8.25826	9.9345	10.9428	9.93585	6.03497	11.2763	8.61938	7.94409	6.51555	5.61347	6.92069	7.79532	8.62471	16.9016	12.0948	15.3285	8.65052	16.7979	0.895986	0.864129	0.440198	0.873813	0.6599	0.61325	1.35909	0.709799	0.814699	1.1984	0.731087	0.770131	1.83775	1.36342	1.47334	1.16731	1.33653	0.975746
ENSPSIG00000015097 ENSGALG00000041914	28.2838	22.3375	42.1094	34.525	32.0547	31.1179	19.8309	48.6953	32.3469	75.6773	23.018	58.7286	15.0221	10.3087	42.2557	17.016	22.8497	9.0431	22.3283	19.788	24.1104	18.6553	30.494	20.9373	23.7107	17.1284	22.1511	18.9277	30.5478	24.8665	15.1316	11.6133	18.9399	14.3331	24.7355	17.297
ENSPSIG00000003817 ENSGALG00000003562	0.94281	2.0042	0.102901	1.15579	0.04054	0.518441	1.68488	21.5782	1.72052	16.4442	0.885158	18.8809	0.869125	9.52183	1.12103	8.53285	1.58778	7.69329	10.5668	6.53015	8.48979	5.96439	13.4794	8.34643	14.1421	11.7805	12.5293	5.88547	13.1418	8.99794	5.36769	4.46372	4.67387	3.22246	9.25343	4.79094
ENSPSIG00000003848 ENSGALG00000003569	0.517219	1.15687	2.01659	0.581207	0.587808	0.381848	0.659069	1.33702	0.210375	1.2311	0	1.42019	0.830091	3.65869	0.88631	2.98311	0.412928	1.92561	18.6638	20.4896	14.9253	14.2055	13.3865	15.5037	15.0845	18.7843	12.0383	14.0061	13.4694	13.4424	22.5335	35.0306	21.0511	27.8333	17.3397	24.5235
ENSPSIG00000015327 ENSGALG00000003548	8.53231	6.35971	8.18447	7.69178	5.82296	3.07454	10.3309	32.1769	4.14667	22.5713	6.30401	26.2967	4.71065	4.51039	5.86185	5.32246	7.53345	3.60473	22.5523	9.61139	25.5715	10.2462	31.9549	11.679	58.6368	35.4034	47.4908	29.4829	43.7816	27.5443	6.10551	4.46124	5.76124	4.70963	6.61414	3.61264
ENSPSIG00000003984 ENSGALG00000003596	2.64176	2.55458	0.745845	1.08038	0.516407	0.442613	0.838494	0.165772	0.360179	0.904912	0.512868	0.122568	1.91029	1.28179	0.319356	1.34177	0.181954	0.883214	45.1339	45.1032	36.5099	37.9945	26.6623	27.6923	21.8089	20.4313	21.0276	19.9135	15.8297	10.3431	51.806	35.3055	40.263	34.4788	30.7316	28.1507
ENSPSIG00000004178 ENSGALG00000038768	10.8911	13.2928	8.16779	11.3544	7.75868	12.9031	25.7839	23.8915	20.7751	19.5058	29.1839	24.8415	9.27245	52.8675	5.21559	40.6116	7.26928	38.5405	2.36314	2.42009	2.6128	4.0823	1.79322	2.68523	14.3158	25.0305	21.4177	37.7933	11.5338	19.1546	5.66087	7.02221	5.94619	9.00958	4.50152	8.99276
ENSPSIG00000004256 ENSGALG00000052931	18.5643	22.6293	21.0092	10.618	14.295	13.0058	17.1357	60.8453	9.41647	39.771	12.8276	47.356	12.8048	33.6547	9.49118	23.8865	9.61565	26.4607	10.7342	3.42299	16.769	2.61467	4.56529	1.57485	1.25312	1.64085	3.7619	1.12665	1.00929	0.150857	5.42252	1.01766	4.99948	1.37868	2.12065	0.552305
ENSPSIG00000004292 ENSGALG00000003642	21.2308	47.9792	13.8225	65.5108	20.4891	56.2527	3.80756	12.5152	0.377914	8.56132	0.23631	12.7136	30.5668	14.2767	28.2214	21.1998	22.5988	20.9676	14.4275	15.2739	14.7755	17.0358	15.6505	20.2088	1.90742	1.26817	1.19238	0.812788	2.71148	0.89776	25.262	12.0664	21.9447	12.4869	22.6468	16.8315
ENSPSIG00000004363 ENSGALG00000003675	6.18113	4.13866	6.96264	4.01512	5.00608	3.95932	3.44735	1.68102	4.13665	2.42658	0.93543	1.89862	7.80427	7.93482	5.77755	9.26602	4.84606	7.10488	104.709	101.398	94.1126	111.824	77.6423	90.3908	69.9449	65.7298	68.2212	58.1001	53.6377	38.3645	82.522	84.4248	78.4684	90.0749	63.1006	64.3782
ENSPSIG00000004368 ENSGALG00000003684	42.4664	46.0509	56.4015	41.9057	39.9774	36.6279	29.7906	23.0375	32.153	22.835	22.6067	22.055	57.4645	46.8317	44.3651	45.6358	54.879	46.7568	41.5119	47.4667	55.0418	44.4166	44.5166	48.4515	20.2084	24.8964	45.469	28.0135	36.0873	29.2987	48.579	42.8045	63.191	45.0935	62.6808	49.7691
ENSPSIG00000004554 ENSGALG00000003781	16.9258	18.3077	9.48842	13.0285	10.9977	17.7873	15.4429	17.6359	10.7718	15.4518	20.3303	21.0678	13.1579	12.5999	13.846	8.70536	10.3754	14.3772	81.742	82.9206	71.3171	79.5188	73.3475	80.4029	72.563	80.1824	72.7962	63.5909	67.1024	57.3721	74.5423	72.4674	59.6081	66.8578	62.2395	65.311
ENSPSIG00000005132 ENSGALG00000021238	0.238458	0.214615	0.484342	0.17614	0.323722	0.06427	0.008537	0	0	0	0	0	0.286095	0.047587	0.760348	0.068274	0.562598	0.153415	2.04373	1.22699	2.69216	0.889275	2.94761	2.67262	4.05793	5.54078	2.2384	1.20319	5.1197	2.89049	2.55424	2.16868	3.19611	2.36599	3.02686	2.72738
ENSPSIG00000004894 ENSGALG00000027698	24.1442	16.977	30.7723	23.62	24.2895	19.7859	21.9909	23.7977	26.9071	26.4899	25.6584	20.5048	22.5141	21.9773	45.21	20.9389	24.1439	19.6788	22.3671	25.1337	28.819	24.5738	26.4988	26.3427	30.7236	23.711	43.5365	30.2282	47.5923	41.9177	22.7407	23.2103	26.062	23.594	29.0447	28.2526
ENSPSIG00000004695 ENSGALG00000003798	167.505	153.503	183.205	148.29	180.658	149.076	184.316	154.123	159.599	137.092	174.307	136.908	160.604	145.447	176.879	131.793	156.325	144.727	282.828	288.919	290.411	271.035	256.322	261.375	265.35	263.683	266.348	240.806	232.889	260.455	251.557	256.171	264.359	232.273	252.898	251.581
ENSPSIG00000005388 ENSGALG00000003122	3.14739	2.6406	4.50131	4.22797	6.45271	7.69776	0.819947	3.2303	2.75226	5.2578	2.22555	5.65095	2.06346	1.7548	5.19224	1.88039	4.01799	4.01646	17.5977	13.7689	16.1636	10.7275	13.3345	12.6616	15.1361	13.476	13.5516	10.7138	16.236	13.7686	11.8078	12.1087	10.0188	8.53722	9.3893	9.32408
ENSPSIG00000005438 ENSGALG00000039292	2.35934	5.41852	5.8415	5.42277	6.69576	6.99314	1.55914	0.401881	0	1.82276	0	1.06138	0.35486	2.78082	0.338929	3.7876	0.557928	3.61962	4.27923	2.69026	5.51436	5.61245	6.72792	4.4932	0.568621	0	0	0	0.658231	0	0	0.532675	0	0.735073	0	0.447907
ENSPSIG00000005299 ENSGALG00000004055	13.4395	14.4108	14.8759	14.1636	24.9686	20.4265	11.2491	15.2262	12.3383	11.953	15.8249	15.1677	15.2043	11.6556	30.1014	13.8681	18.9233	13.0522	67.9244	66.8974	68.9342	67.3772	65.0616	74.8528	52.4723	84.7906	64.2005	81.2306	60.3794	91.3446	57.487	66.504	65.8241	67.7713	55.4553	73.5783
ENSPSIG00000005354 ENSGALG00000004058	10.4008	8.91105	3.88114	5.19896	1.69815	7.04425	12.4945	9.63948	13.3805	7.53502	10.5761	9.76831	9.00214	8.06569	11.553	7.11412	7.31817	7.12468	8.05666	8.80359	10.3051	8.64481	12.7607	11.1523	54.3618	41.3709	46.9929	36.0437	59.6025	51.3636	7.61926	12.904	6.22978	11.8944	4.56366	10.4093
ENSPSIG00000001727 ENSGALG00000050332	0.21043	0.106296	0.120407	0.097034	0	0	0.170984	0.098427	0.238205	0.439473	0	0	0	0.271437	0.033688	0.089249	0	0.110014	0.57405	0.932253	0.232192	0.71322	0.609709	0.665014	0.111474	0.263341	0.043426	0.061122	0.233955	0.542211	0.262761	0.041654	0	0.016951	0.083564	0.020315
ENSPSIG00000001730 ENSGALG00000004064	0.188918	0	0	0.081036	0	0	0.044936	0.090241	0	0	0.099926	0.041305	0	0	0	0.074535	0	0	0	0	0.022348	0	0.031558	0.053047	0.319188	0.237125	0	0.060805	0.059022	0.535518	0.038269	0.06357	0.154187	0.141631	0.161855	0
ENSPSIG00000005481 ENSGALG00000004070	26.5933	16.4631	30.2889	17.3825	31.3235	21.8864	20.2508	17.9404	20.7637	20.472	27.0834	27.1761	6.44447	2.4392	7.80757	4.20071	7.05927	3.36708	18.3644	31.639	21.0858	45.2154	16.6234	30.8342	11.3294	13.9911	9.33702	18.4335	11.0275	11.9156	14.8101	15.8009	13.1155	15.0319	13.3698	15.0808
ENSPSIG00000007789 ENSGALG00000039611	0.317587	0.957736	0	0.42353	0.329745	0.187496	0.844205	2.17627	0.90324	3.58805	0.915901	2.20563	0.54548	1.32717	0	0.769136	0.078487	0.154375	1.50074	2.39235	1.61876	3.7437	1.60767	2.97725	4.91208	3.87479	4.69099	3.96837	2.48897	5.09705	0.486003	1.40711	0.637946	1.20582	1.23206	1.52512
ENSPSIG00000005540 ENSGALG00000004104	7.72845	13.4652	8.08913	9.55369	6.90735	7.94367	9.37905	6.23652	8.00369	8.08237	4.68535	8.20012	9.53405	15.0664	3.90016	13.8366	8.94235	13.8777	18.7009	16.9486	14.9306	17.8042	20.4328	16.9536	12.8602	13.538	12.1027	15.5082	11.7885	8.71001	22.7289	15.8206	18.2323	18.0518	19.7487	14.0341
ENSPSIG00000008315 ENSGALG00000004189	3.3867	3.83822	2.47259	1.15371	1.06869	1.27674	1.94354	2.07922	0.26485	0.513299	0.973056	1.66584	2.85309	2.45635	1.5495	1.33854	1.21579	1.73436	6.20771	5.31993	4.5243	4.57819	8.01813	4.25071	3.8756	6.34521	6.61807	3.00674	15.8831	7.14159	6.85492	7.20766	4.56461	3.41689	7.66893	4.81436
ENSPSIG00000008522 ENSGALG00000004199	2.34883	2.43009	0.350356	1.76062	0.646457	0.382339	1.18961	1.89	3.22707	1.0415	0.900767	1.20202	3.38416	5.06666	2.71208	3.82786	3.11424	3.91199	0.955295	0.706587	0.228712	0.846322	0.836879	0.069333	1.17082	0.816796	0.473818	0.548836	1.205	0	1.10861	0.766089	0.616105	0.522692	0.727592	0.411034
ENSPSIG00000009286 ENSGALG00000004203	22.7895	25.0449	23.854	27.0532	32.0948	35.9413	18.2234	38.408	28.8223	33.1159	41.3552	48.7991	22.4276	23.2653	43.3229	24.0813	32.7772	23.085	23.6537	27.0279	83.6517	82.293	33.377	29.895	19.2546	27.4563	85.1997	66.9375	33.9765	31.0166	22.2661	29.7846	75.7909	103.318	31.6086	44.7966
ENSPSIG00000009315 ENSGALG00000004209	3.9873	3.63748	6.48991	2.95399	4.1313	1.59733	1.42148	0	2.71847	0.275322	0	0.08325	11.1824	31.0143	6.36707	28.0834	10.2487	26.3865	8.75088	5.7035	9.29655	8.5258	7.40079	5.65934	1.45111	0.864247	1.35304	0.293624	1.3987	0.517971	2.16792	4.71933	0.815664	3.02408	1.11186	3.2076
ENSPSIG00000009326 ENSGALG00000004224	27.2076	29.0965	22.566	24.3121	26.8933	26.6505	24.2674	22.6849	24.7867	17.3645	22.406	25.8267	29.1859	22.9998	17.699	24.1535	27.767	24.0205	41.0322	31.3719	32.3766	35.9463	57.4833	38.715	65.4799	79.3618	43.8023	62.9673	57.3858	70.9119	39.2855	43.0123	31.496	33.535	39.4037	37.5244
ENSPSIG00000009664 ENSGALG00000004245	20.1975	16.4727	32.6408	21.8388	33.5687	27.2879	16.4469	13.7671	16.1844	19.6744	15.4263	18.1622	20.318	20.2771	29.3997	23.0116	31.4691	20.5998	46.2055	45.7819	51.346	43.8137	56.5184	48.0409	66.9024	58.6455	61.5468	49.9136	93.2949	78.8764	64.9516	67.3008	79.3341	84.08	79.8339	97.6924
ENSPSIG00000006808 ENSGALG00000004279	0	0	0	0	0	0	0	0	0	0	0	0	0	0	0	0	0.183013	0	1.62438	0	3.70969	0	7.96673	0	0	0	0	0	0.117781	0	0	0.090915	0.415434	0	0	0
ENSPSIG00000006785 ENSGALG00000004276	17.5107	19.6316	27.4448	31.4772	20.5721	17.9654	61.2874	44.2323	65.7044	77.0804	78.8396	66.8007	12.6731	13.6735	11.1682	20.9112	15.4057	13.9712	6.70312	3.86797	4.03728	3.26772	7.48207	4.89916	63.2825	38.3717	67.7101	75.4553	70.4359	79.5263	3.62814	5.20754	4.00391	5.66336	3.41027	4.91003
ENSPSIG00000006818 ENSGALG00000038515	81.6979	108.461	133.347	98.709	100.579	78.5478	14.1683	3.69154	12.6694	1.40831	5.98858	1.86326	512.112	527.056	181.818	351.089	350.062	380.524	221.062	72.0334	214.631	66.8541	182.101	57.9485	54.2891	36.3741	30.1479	18.3177	56.0342	16.4329	369.327	432.1	397.973	422.02	295.264	370.078
ENSPSIG00000009684 ENSGALG00000004255	0.415901	0.828712	0	0.740063	0.192726	0	0.19585	0.928096	0	1.18081	0	1.92487	0	0.346121	0.328604	1.57247	0.414488	0.704656	10.2509	7.98371	10.4751	12.7797	10.0025	9.45021	21.655	29.0278	11.6451	18.4646	15.8656	19.1375	6.64953	5.92746	10.4538	9.49082	6.60283	4.63206
ENSPSIG00000009889 ENSGALG00000040999	527.651	520.061	447.058	358.838	401.945	356.756	431.188	355.225	334.075	279.122	310.635	258.827	449.937	329.114	233.743	286.134	314.198	270	1075.85	1034.37	1020.15	935.957	937.916	941.093	931.528	812.179	763.778	652.119	696.233	630.195	955.723	908.422	887.88	787.278	941.404	798.98
ENSPSIG00000007004 ENSGALG00000054164	10.6833	14.1625	9.08579	9.46267	7.26315	10.9446	13.6166	16.3423	12.9918	12.4875	9.66426	13.6475	16.2215	16.1963	11.1796	13.4447	11.177	13.3047	2.16479	2.28163	1.03253	0.813972	11.4504	0.633589	0.645725	0.844935	0.842417	0.596279	1.05533	0.463175	2.76364	0.862455	0.831324	0.65933	4.71521	1.21865
ENSPSIG00000006905 ENSGALG00000004310	107.717	142.838	89.6965	120.522	99.0299	129.381	122.497	113.263	102.844	109.072	96.4983	108.352	87.727	110.307	66.8993	106.133	85.4488	106.876	76.3337	71.3247	66.5134	68.217	96.2101	64.6366	48.5261	22.3436	34.6712	22.1359	50.9559	23.3757	52.5924	44.7496	53.9521	61.7547	52.9514	60.3953
ENSPSIG00000007163 ENSGALG00000004358	0	0.192185	0.342633	0.123252	0.459578	0	0.919555	0	1.15279	0.555185	0.761436	0	0.241419	0.171981	0	0.252301	0	0.336849	0.433944	0.346206	0.183295	0	0.494574	0.106493	2.4637	0.322316	0.328245	0.185531	0.542911	0.351821	0	0.133948	0.598563	0.142349	0.275529	0.200637
ENSPSIG00000007230 ENSGALG00000004398	0	0	0	0.195957	0	0	0.077219	0.363787	0	0.103154	0	0	0	0	0	0	0	0	1.21755	1.15175	1.14559	0.886039	1.1701	0.635336	0.137069	0.078496	0.169016	0.570554	0.047497	0.04215	0	0	0.062067	0	0.206261	0
ENSPSIG00000007017 ENSGALG00000004348	29.4359	30.6087	21.652	22.9622	18.7657	19.5535	27.3224	18.3182	15.2932	20.2217	14.4893	19.3585	34.3438	29.0713	15.1096	28.2785	22.3601	24.8411	41.2394	41.9134	35.7175	34.4578	39.5439	36.4373	21.998	23.349	28.0011	14.8839	25.1897	18.7883	62.4794	57.8085	59.8338	51.2789	58.2804	47.2917
ENSPSIG00000007203 ENSGALG00000052837	19.7177	19.2111	15.7604	14.2483	14.0377	16.1273	20.1247	21.5507	18.5781	17.3551	23.1783	15.6355	26.3418	17.1343	13.1385	14.1181	18.2766	17.2235	22.4488	22.7793	18.6995	18.2354	24.3115	24.077	20.9372	20.0563	23.3187	19.0621	18.0226	23.7857	22.1047	25.184	21.6778	26.2063	23.3315	30.0037
ENSPSIG00000008012 ENSGALG00000004436	0.511014	1.1633	1.12002	2.7229	0	1.48941	3.52105	8.80615	3.67379	6.37126	4.55458	8.17493	0.242326	0.112929	0.058932	0.268158	1.43244	0.681528	7.10787	2.28297	9.83008	2.97811	9.75244	2.17841	1.84861	4.81315	1.75287	1.12783	1.09384	2.40277	0.655664	1.61643	0.734894	1.34523	0.883974	1.85903
ENSPSIG00000009282 ENSGALG00000004449	9.20012	5.59851	1.14484	6.52165	1.84491	1.4768	4.26095	4.9495	2.10383	0.467435	0.732861	0.362798	4.07628	2.95923	1.56091	3.97513	1.27652	3.71175	1.51321	0.760812	2.35609	0.991601	2.3975	0.881005	0	0.783044	0	0	0	0.232984	0	0	0.150825	0	0	0
ENSPSIG00000007622 ENSGALG00000004420	1.31278	1.23416	1.16958	1.1759	0.853329	1.07314	5.0854	6.06964	4.08636	4.28155	3.85667	4.74526	1.55209	0.538857	0.246333	0.37346	0.977455	0.723711	45.5965	67.0572	32.61	58.8297	35.9439	50.017	20.8984	15.6911	13.0221	9.74701	15.1171	9.18438	13.0791	12.7148	10.4202	10.7803	11.0465	10.5201
ENSPSIG00000010095 ENSGALG00000004460	10.7363	11.3083	7.82228	7.06402	5.99159	6.44071	8.38886	7.54676	7.60709	5.60521	3.69892	7.96312	9.34989	9.37967	4.43578	6.80749	5.42861	8.97994	12.3452	12.4471	14.9787	13.1153	16.8206	15.2537	10.9127	9.86257	16.8547	14.1998	16.1778	15.3887	13.9145	13.152	13.5581	15.8833	14.388	15.9263
ENSPSIG00000010253 ENSGALG00000051401	0	0.163901	0.083291	0.183825	0	0	0	0.083862	0	0.038468	0	0.068856	0.089134	0	0	0.105154	0.226969	0	0.109755	0	0.14294	0.318048	0.260136	0.225145	0.20572	0	0.044098	0.166527	0	0	0.006493	0.105974	0.215817	0.167717	0.121122	0.0878
ENSPSIG00000010154 ENSGALG00000040528	33.6848	41.1746	28.8592	34.7793	38.5856	37.799	43.5376	31.5735	33.1454	40.0229	33.0084	38.6051	49.5956	40.0384	21.1122	38.8922	43.4174	41.4068	72.2258	81.0853	77.5681	72.4558	75.4612	76.2879	67.4524	58.699	52.5077	63.8896	55.2476	46.5454	80.3582	69.7737	89.5154	69.6314	82.6043	73.9584
ENSPSIG00000010464 ENSGALG00000004530	0.400915	0.963694	0.359268	0.310682	0.254872	0.275648	0.026848	0	0	0.203574	0	0.034415	1.53473	2.91772	0.634875	2.01645	0.461391	1.37254	32.1619	36.1651	16.6494	38.9088	30.9447	50.8268	30.1368	72.3696	12.8924	15.3789	25.8233	39.7163	83.4474	138.356	56.7248	126.154	52.7328	96.0792
ENSPSIG00000010520 ENSGALG00000004557	31.1571	28.0985	29.1811	37.4826	32.0021	34.8501	23.2316	25.337	22.6404	32.3844	29.2247	33.2175	31.2188	23.8298	23.5741	26.6513	30.5302	27.8235	134.696	165.574	129.232	146.636	130.499	151.729	149.98	141.927	113.847	122.332	131.134	139.097	111.133	130.24	117.886	128.171	119.117	145.922
ENSPSIG00000010626 ENSGALG00000010497	6.86628	11.9245	6.82605	9.43075	8.05858	7.74501	5.32099	2.7796	3.08379	2.04178	2.52352	2.17217	12.9623	22.2333	7.85006	20.8521	12.179	20.0173	10.2511	8.33458	6.7297	8.45327	9.70265	10.0685	12.0002	12.8159	5.20654	12.9375	7.50266	8.535	7.74273	7.77653	4.68251	6.50728	5.77022	6.52791
ENSPSIG00000010641 ENSGALG00000040770	9.15755	10.4885	6.84614	6.8895	6.79953	7.20933	9.06824	4.83811	6.42719	5.32802	4.93429	6.33034	10.7699	13.9411	4.80159	12.1556	7.65812	12.7659	109.196	85.3692	88.9413	107.263	114.805	88.383	69.304	62.5835	71.596	68.9145	77.8678	41.5136	102.671	66.8344	102.894	78.0875	91.5372	65.9427
ENSPSIG00000010937 ENSGALG00000004629	0.922643	0.764319	0	0.347256	0.392778	0.115113	0.247511	0.287569	0	1.71943	0	0.121836	0.313069	0.490792	0.198781	0.202823	0	0.366886	9.42846	8.36021	7.90555	8.26776	7.91191	10.3425	8.0254	6.75206	7.27505	6.73565	7.13985	6.33194	8.02456	8.99196	8.22007	6.14772	8.55683	8.11649
ENSPSIG00000010953 ENSGALG00000004655	7.16709	7.86965	6.57252	4.14093	7.20356	6.9645	7.23619	4.31543	2.99794	2.37437	5.04102	3.24333	8.23812	9.13996	3.41488	7.37453	6.12334	9.87556	3.45933	3.06544	2.74302	3.54954	3.67849	3.24731	1.83104	2.18978	1.69628	1.50317	1.5193	0.78524	5.94642	3.55025	3.9512	3.15028	3.38402	2.60075
ENSPSIG00000010881 ENSGALG00000021128	75.6365	104.891	57.6677	64.7764	63.624	68.1224	15.1599	7.2966	10.627	9.22392	6.01023	9.35778	77.0821	97.5893	34.8351	84.771	31.9222	68.7103	572.178	362.629	444.552	329.296	453.083	383.787	289.363	269.959	198.408	141.084	201.32	152.749	367.065	373.86	274.149	270.483	377.574	274.732
ENSPSIG00000010848 ENSGALG00000004611	1.29107	0.975761	1.03601	0.462633	0.329002	1.03185	1.39332	0.809352	1.16887	0.7092	0.749683	0.748107	1.19133	1.0728	0.287568	0.904486	0.709873	0.81932	4.29547	4.70095	5.4362	5.7869	5.46553	5.39636	4.70919	4.43914	3.66304	6.06189	4.33011	6.67349	4.72868	4.80875	5.56201	4.23582	4.06895	4.71422
ENSPSIG00000011264 ENSGALG00000041285	1.90867	2.49017	0.76899	1.30553	1.93982	2.48359	2.06902	2.54943	1.09975	2.37199	0.492679	2.07502	2.0067	1.38744	0.255001	1.53586	2.08364	1.13346	20.0617	16.1613	14.549	17.8661	15.7894	15.2654	30.7119	23.5943	16.7948	12.4147	16.877	9.11455	11.8642	16.2081	8.52671	12.2597	10.4838	8.5291
ENSPSIG00000013956 ENSGALG00000009759	3.78025	4.92426	0.620411	1.64547	0.980587	1.04161	1.97132	1.63896	0	1.37458	0.174933	0.736231	3.25683	3.24308	1.1653	1.17701	0.791214	1.18681	13.6151	23.9323	21.442	16.13	11.056	13.9095	2.39474	12.5592	2.27189	2.60314	2.06345	6.22482	2.42362	3.11115	2.37187	2.72688	1.87082	2.40429
ENSPSIG00000011034 ENSGALG00000004693	482.497	488.274	465.608	610.983	490.778	550.492	626.465	706.04	527.966	669.401	686.042	672.392	498.348	475.527	557.571	519.134	545.093	470.376	314.244	362.788	322.357	351.182	315.298	337.624	363.172	388.861	354.777	416.707	327.172	394.252	261.609	326.78	291.712	348.947	262.638	332.579
ENSPSIG00000011087 ENSGALG00000036552	13.261	11.999	22.269	22.696	29.7977	31.9026	9.95785	16.8788	16.8305	16.5977	25.6494	22.7448	10.7387	12.0821	28.1324	20.8584	27.6563	23.7271	10.5884	7.83744	19.8628	18.7496	8.46976	6.46214	10.3122	10.374	19.7626	16.9792	8.81945	8.75521	9.70891	13.4226	14.4898	26.7445	9.68534	12.5822
ENSPSIG00000011153 ENSGALG00000004705	93.777	102.162	149.803	158.162	122.078	165.357	67.7704	94.8125	131.908	117.227	134.794	120.605	78.8425	98.0421	338.023	132.51	126.113	114.867	47.8715	53.6187	58.55	59.5862	72.2037	68.623	59.3477	57.1574	77.8262	75.4186	84.0118	84.2248	47.732	60.1297	50.6486	84.188	61.6014	83.7017
ENSPSIG00000011184 ENSGALG00000004711	93.5959	99.6918	93.5564	79.326	90.7442	85.6537	88.3702	94.7231	59.8579	80.8754	81.991	82.377	105.208	83.5553	80.191	75.5369	86.4542	83.1291	85.0768	86.4866	112.858	103.274	101.108	94.5676	70.626	73.1184	75.5109	72.5852	84.1767	62.6299	86.0113	95.4677	115.643	115.473	104.891	103.127
ENSPSIG00000011229 ENSGALG00000004714	280.256	210.263	374.024	286.319	280.568	250.89	221.109	178.139	322.886	236.543	218.257	173.842	297.246	315.105	373.658	335.118	348.055	285.758	304.527	275.144	311.008	248.136	278.503	233.486	236.286	257.664	259.736	227.042	227.328	216.462	269.954	266.267	281.515	252.068	258.852	258.006
ENSPSIG00000011253 ENSGALG00000033001	31.4927	0	32.0641	0	0	30.4845	0	0	9.49484	0	42.3257	0	20.188	0	0	0	0	0	18.8139	18.3047	25.6736	23.8809	20.8318	22.9981	22.9563	21.8664	34.6811	29.2909	31.4877	26.9321	18.1797	19.8074	21.0778	24.2629	22.251	24.183
ENSPSIG00000014641 ENSGALG00000009747	28.4102	22.5997	50.9042	37.1699	42.8708	31.9689	24.3915	18.1102	38.2718	25.5188	32.0846	23.6299	26.7309	22.2929	69.5677	29.4242	45.5073	26.3135	36.5508	37.8314	55.7858	53.2223	53.539	52.8946	35.9294	39.7801	62.3422	49.5792	64.1146	62.7132	36.9258	48.5816	57.1687	65.3936	48.711	68.8128
ENSPSIG00000014286 ENSGALG00000009755	176.694	219.927	226.067	142.823	161.932	132.522	67.8477	63.4775	40.2284	49.6926	44.6046	53.2553	29.3762	22.6045	14.2549	26.7322	12.6422	18.554	300.945	200.274	332.325	185.326	310.893	204.26	92.9775	75.5212	102.011	78.2862	97.0794	65.8343	42.3625	45.1735	35.0133	42.7572	26.8323	45.5945
ENSPSIG00000001708 ENSGALG00000009739	3.14136	1.10231	6.05994	0.085412	0.553026	0.197704	1.28711	1.35438	0.538319	0.795962	1.19293	1.51194	4.80235	0.790691	5.1432	0.512683	5.71274	0.716194	13.2119	17.144	13.6851	14.3502	16.2312	18.6304	1.23773	4.6061	9.88258	1.07469	13.5336	3.75109	23.6998	12.5433	25.3676	16.6022	26.976	12.1316
ENSPSIG00000014827 ENSGALG00000009743	43.277	45.8404	37.6316	27.8272	33.4015	30.2701	43.3057	39.7867	44.8064	26.2941	39.7527	38.2939	48.7651	40.2836	28.5268	28.416	37.8728	35.829	130.459	136.388	156.508	148.547	127.231	123.152	109.44	130.477	140.755	141.629	100.844	138.73	137.639	149.173	161.039	156.795	120.603	119.018
ENSPSIG00000016916 ENSGALG00000009730	17.2435	26.2417	12.5682	12.5698	15.3586	15.1623	5.58369	9.79555	3.70487	7.64241	6.70769	12.2467	8.85206	6.04696	5.27384	4.54777	6.67261	5.55142	2.7916	4.47154	0.91182	2.73276	0.660729	2.5076	0.320278	0.501286	0.898691	0.160956	0.088745	1.27062	2.62607	0.259775	0.855782	0.097038	0.742753	0.211886
ENSPSIG00000017118 ENSGALG00000008497	4.75225	2.52566	1.34912	1.08419	1.93843	2.05944	2.77136	1.53409	0.625393	0.551956	1.06395	1.33811	2.04975	2.95802	0.244612	0.588223	0.737965	0.952092	36.6177	27.9582	24.3452	27.1476	22.5977	59.8727	25.9328	25.5934	63.3783	23.1675	15.1921	14.4429	35.3366	24.2717	32.1784	19.8546	25.3259	19.4045
ENSPSIG00000017990 ENSGALG00000009698	88.5155	53.7005	86.4283	40.7577	91.0658	48.0037	63.0253	86.7596	55.8092	57.591	78.0048	60.6296	85.6713	58.4124	69.2535	41.1278	80.4299	53.1464	45.4043	47.481	71.2508	74.7639	68.132	65.1272	42.3478	36.3156	43.4041	52.2157	57.5932	38.5564	59.142	39.344	100.221	74.9826	78.4116	64.261
ENSPSIG00000018027 ENSGALG00000028849	42.6309	39.5922	29.4573	20.732	20.731	18.5368	34.603	17.4945	19.3293	12.6945	20.962	17.2054	49.7797	30.7745	16.7271	21.0176	19.7457	20.0917	76.5255	75.1562	60.697	54.9078	61.1605	62.5334	64.6132	61.8421	47.1687	46.3339	61.4099	50.3646	89.6568	70.303	63.4084	47.3984	70.1208	69.1018
ENSPSIG00000006686 ENSGALG00000033074	12.1068	14.8235	8.51904	8.65589	5.87827	7.5893	8.11749	7.02559	5.30394	6.13616	4.35244	6.71737	11.2888	11.3015	3.6805	10.5469	5.73732	10.2089	6.2293	7.50911	3.8188	3.54901	4.45347	4.85023	4.48358	3.96643	2.40088	2.69615	3.28447	2.22792	7.86184	4.66858	4.00067	3.76652	5.02375	4.45556
ENSPSIG00000009557 ENSGALG00000009604	1.35428	1.21602	0.3972	0.231142	0.69577	0.761815	0.669745	1.10358	0.611719	0.133619	0.223275	0.266904	17.6674	58.45	2.49385	24.0343	5.16575	39.7233	6.95086	6.71128	3.7231	5.3294	2.76582	7.18447	29.4973	33.3042	144.218	120.648	115.775	137.638	112.453	142.327	130.013	154.696	100.402	150.916
ENSPSIG00000007934 ENSGALG00000009638	1.7889	2.01004	1.80621	1.24313	2.85956	1.67013	1.23174	1.47996	0.970282	0.879501	0.896101	0.151218	2.61759	0.943511	1.57592	0.346465	2.94272	0.6185	1.82071	3.04176	0.554753	3.64101	0.392932	2.01566	0.272055	0.168619	0.157646	0.581252	0.153111	0.771169	0.948016	0.237947	1.27817	0.274807	1.22424	0.44978
ENSPSIG00000009567 ENSGALG00000009603	6.0689	4.67948	13.4108	3.18473	7.05237	4.08953	2.17199	1.19418	3.26198	0.254517	1.09507	1.82176	2.9757	6.79359	7.17779	5.82946	6.70374	6.40156	0.172681	0.135492	0.536594	0.604336	0.344422	0.602603	0.769855	1.32104	4.14658	2.2391	3.0328	2.74276	5.52001	1.9482	7.62341	4.93375	5.48454	4.10174
ENSPSIG00000009574 ENSGALG00000009601	22.8849	25.0576	11.9842	15.3555	15.2284	13.3299	18.5502	15.9897	4.19725	2.15532	6.02604	2.83399	53.1977	112.163	16.213	81.5394	31.7175	80.5616	40.8162	40.5505	30.4456	42.0014	25.3717	38.2386	11.573	8.90653	15.3578	5.46972	12.9601	5.45845	96.355	94.701	67.1644	89.6053	57.2121	53.7574
ENSPSIG00000013012 ENSGALG00000009596	3.83035	9.84911	6.52875	10.6479	4.9501	12.3531	20.8195	28.9895	17.4893	21.6793	27.9064	28.3176	6.772	5.44793	7.31215	8.00152	5.1194	6.4985	0.950992	0.727388	0.49976	0.976433	0.364134	1.077	0.08529	0.577487	0.282111	0.168278	0.120193	0.554037	1.10535	1.27689	1.15731	0.81171	0.746541	0.985626
ENSPSIG00000000090 ENSGALG00000053883	0	0.117725	0	0.076611	0	0.094577	0.071299	0	0	0	0	0	0	0.096469	0.055966	0	0	0	0	0.076695	0	0.058567	0	0	0.062205	0	0	0	0	0	0	0	0	0	0	0
ENSPSIG00000013955 ENSGALG00000009572	2.06876	4.47745	1.45598	4.22593	1.44608	5.81173	2.74636	1.57184	1.45455	0.68704	3.2418	0.619124	1.13482	0.543743	1.19586	0.748914	1.05384	0.646751	0.835162	2.38478	0.502694	3.31864	0.612075	2.65091	0.028741	0	0.102181	0	0.42116	0.052844	0.524438	0.709058	0.684926	0.597637	0.425052	0.750824
ENSPSIG00000013037 ENSGALG00000009595	50.916	54.1124	26.2681	30.1096	31.4281	31.2784	43.8946	55.1203	27.4583	27.8981	28.4306	18.1259	70.1787	53.7508	39.3073	33.4886	34.2088	33.7111	131.523	135.586	128.81	145.163	120.287	129.027	80.9806	87.7484	102.221	77.4291	92.7849	82.6503	114.925	123.036	114.731	121.393	93.6611	105.425
ENSPSIG00000013044 ENSGALG00000009586	70.8523	83.2786	95.8738	75.3466	67.3567	72.8612	61.7613	73.8158	59.8269	64.0303	50.4012	61.1342	60.4876	40.4479	50.7011	40.7774	48.995	42.2353	6.1054	7.17269	5.67203	6.9891	4.36793	6.97204	7.05176	8.30109	3.94708	6.29742	6.49127	4.30882	6.86418	5.33274	6.04981	5.0684	2.60409	3.89663
ENSPSIG00000013905 ENSGALG00000009577	39.3015	31.4636	53.5871	31.0076	47.1074	43.396	38.6153	32.574	28.7971	27.2738	27.8168	29.778	33.3452	28.2173	27.8875	22.7525	33.6038	29.4198	16.2171	17.8812	24.8052	28.5176	22.5005	23.8579	9.06791	10.705	15.5352	15.8915	17.2946	14.6407	15.7748	15.7161	24.8608	22.8709	20.3308	20.7851
ENSPSIG00000015487 ENSGALG00000037014	7.55898	10.2945	6.36911	10.1094	8.8197	12.035	8.18631	15.1641	10.6672	17.8682	9.96963	19.3736	9.44707	11.6694	7.30684	10.5163	9.83686	11.4535	26.278	28.3004	25.0163	27.2959	27.2539	29.1296	26.1089	24.1608	17.2908	17.9246	25.0115	22.2172	32.3992	42.4258	33.4164	55.8133	25.3543	34.0579
ENSPSIG00000000098 ENSGALG00000016154	0.348336	1.39853	0.708619	1.88576	0.753045	2.08502	0	0.547991	2.3469	2.88301	1.2937	4.12665	0.887762	2.47826	0.471924	4.33785	1.57987	1.89511	0.39403	0.404417	0.38111	0.5771	0.134006	0.355996	0.286811	0.039219	0.050273	0.103026	0	0	2.5928	0.112199	0.537277	0.112461	0.488117	0
ENSPSIG00000015497 ENSGALG00000033960	0.105671	0	0.152725	0.232837	0	0.17073	0	0.143776	0.065611	0	0	0.284926	0.199661	0.522815	0	0.858724	0.453075	1.0253	0.682953	1.02761	0.226858	1.0288	0.301221	0.764164	0.18327	0.047063	0.11317	0.319014	0.238378	0.147544	2.75459	2.00046	2.12183	2.09638	1.74151	1.41686
ENSPSIG00000015642 ENSGALG00000010285	75.5678	61.4947	79.6218	75.2105	108.092	88.9482	56.9751	61.5945	61.3672	55.7569	77.3826	79.8769	53.6559	56.6699	129.127	44.0976	84.4849	54.8085	27.3479	26.1963	27.4695	23.6361	31.7631	28.5214	31.1258	28.6976	36.5772	28.0374	39.5335	37.0265	27.0798	30.7965	27.4377	31.9635	27.675	36.6838
ENSPSIG00000015659 ENSGALG00000010282	5.91395	11.8603	7.02474	11.6378	8.40105	10.38	9.60407	9.71575	6.63266	12.2323	7.31792	13.1794	13.5094	22.1453	7.73048	21.7282	17.0362	19.1986	18.5535	19.3217	20.93	22.1599	19.5952	22.8497	17.3383	7.8941	16.5339	12.4712	15.9365	14.2579	19.0367	22.8345	23.0564	23.5309	23.6823	29.6297
ENSPSIG00000016903 ENSGALG00000010186	82.6676	128.262	78.199	83.6783	84.4836	87.0393	90.896	131.856	74.9283	115.431	61.5778	149.052	69.9186	56.7194	27.5477	54.0949	56.1417	53.6534	60.1999	76.1831	56.6064	88.2575	50.8234	99.3478	25.4626	18.5829	30.0144	17.8668	23.7176	21.0223	24.2389	33.8436	23.637	26.8256	28.1907	38.0575
ENSPSIG00000017991 ENSGALG00000010174	171.79	183.634	153.814	141.672	136.872	138.839	207.309	189.545	158.47	248.484	153.769	207.756	192.018	183.847	83.6277	164.991	155.688	149.755	4.57985	6.76383	19.7776	20.0183	9.19557	7.36105	2.12315	3.2107	15.9708	16.8826	5.62663	3.96888	8.47866	7.30012	24.1274	24.7705	10.1598	7.8905
ENSPSIG00000018007 ENSGALG00000044525	20.4681	20.9519	26.3073	21.5262	28.2065	23.0263	12.8377	8.04155	11.4467	8.68575	10.8762	10.5727	22.6795	16.7864	15.8951	19.8789	25.0665	18.3939	4.03301	4.92926	2.87694	3.2504	3.37362	3.99289	2.63081	2.03805	2.12393	1.73057	2.77347	1.86977	5.84705	7.34696	7.23681	8.62213	6.52028	6.20865
ENSPSIG00000000103 ENSGALG00000010169	9.37595	4.89557	2.84992	2.29917	1.50823	0.656194	0.921497	1.44306	1.58406	0.257428	0.466934	0.621087	7.98753	4.5425	0.465676	2.62569	1.39777	1.39449	0.754824	0.611389	0.688773	0.949328	0.853391	0.656152	1.15592	1.13626	0.875066	1.10953	0.950081	0.227259	3.91901	2.78859	2.63894	3.31828	2.20276	2.78257
ENSPSIG00000018082 ENSGALG00000010165	0.144976	0.106242	0.436679	0.123586	0.276822	0	0.219488	0.096275	0	0.659374	0	0.088948	1.02408	0.367752	0.461531	0.548454	0.556883	0.806781	1.10086	1.60847	0.665068	1.23945	0.960646	1.15729	3.40289	3.24671	1.83769	2.10071	1.74128	2.72769	4.09458	5.81255	2.9537	4.15891	2.77644	3.84801
ENSPSIG00000018185 ENSGALG00000023256	13.4598	16.8675	9.18025	6.88985	11.1495	10.4663	10.5012	7.47735	5.37152	4.45867	10.4633	6.81354	17.296	12.0663	5.82073	8.02198	10.4229	12.7549	84.5055	87.2039	72.6798	66.1578	78.4723	64.2076	53.0796	53.2766	38.1766	38.3624	46.3207	37.1386	98.3441	103.589	83.9005	82.055	73.1533	81.7569
ENSPSIG00000018093 ENSGALG00000035337	8.62845	14.8534	16.8946	14.1445	13.0289	11.0968	9.31688	10.2163	16.0552	10.3224	7.89496	10.4216	10.1635	12.4045	7.25211	18.5944	11.6889	13.3627	36.1965	38.8877	33.4846	32.7864	31.5832	34.0128	24.9291	30.1066	20.331	28.471	23.5993	25.1431	40.6839	34.763	33.5604	33.2731	39.4454	35.7578
ENSPSIG00000018204 ENSGALG00000010149	19.9819	20.3749	20.0288	23.0419	20.8722	22.1832	15.1722	17.7258	16.21	14.6182	15.8626	21.6853	19.5767	13.9512	12.1793	24.4606	15.6059	23.2155	23.4422	9.32672	7.54065	9.55294	12.3938	9.45433	12.0568	16.3022	3.8523	5.41705	5.7458	3.92523	33.6825	27.185	9.87442	12.2105	13.2562	10.413
ENSPSIG00000018237 ENSGALG00000010151	3.64948	6.56003	1.13807	2.29686	3.77476	7.82372	4.35896	6.50549	1.11025	2.65185	5.69908	7.92183	1.54375	1.93424	1.00006	0.6984	2.52178	2.81844	26.2207	32.7572	31.0937	27.8314	30.9588	32.3504	43.0029	53.7348	48.49	58.8248	50.0507	58.4444	22.8475	29.7698	27.3827	35.8638	26.1717	37.7839
ENSPSIG00000018239 ENSGALG00000010145	0.826987	0.088405	0.136649	0.064931	0	0	0	0	0	0.056682	0	0	0.415328	0.183006	0.11584	0.432874	0.128425	0.144379	1.34569	0.167978	1.03128	0.111053	0.890173	0.222742	6.53912	4.62449	4.7358	2.50599	5.33286	3.21183	0.25423	0.327702	0.173123	0.897024	0.15128	0.146054
ENSPSIG00000017599 ENSGALG00000010182	44.2566	65.0075	57.4536	53.7868	75.1844	60.8711	41.6564	30.7972	21.3018	32.8405	33.0573	34.5704	66.7236	49.926	40.4453	56.1715	86.5715	70.9884	119.133	121.025	76.5019	99.663	108.134	113.466	258.188	135.677	235.926	87.7382	281.63	89.8944	174.321	164.762	117.929	87.1478	188.609	124.497
ENSPSIG00000017706 ENSGALG00000010175	3772.5	4876.49	3548.27	4328.04	3531.08	3738.05	5917.9	4276.61	4007.65	4530.96	3814.96	4259.82	4596.57	5351.87	2153.91	6278.42	4198.02	5648.52	4050.28	3336.49	3286.63	3507.85	3515.67	3329.09	3937.68	3349.66	3207.65	2706.8	3277.83	2451.41	3879.06	3311.29	3219.1	2720.51	3881.41	2621.2
ENSPSIG00000004080 ENSGALG00000047908	82.4842	83.2339	50.6849	46.5531	38.752	54.9177	89.9041	109.588	54.2107	66.7669	55.4217	86.5855	83.8246	91.9709	14.8772	75.7167	59.6469	76.5319	115.241	120.436	128.177	118.188	103.902	122.183	166.722	233.709	186.983	248.466	147.496	197.89	101.549	116.571	102.547	118.963	94.5342	123.034
ENSPSIG00000004106 ENSGALG00000010131	6.17386	6.1742	5.94111	5.64131	5.09333	5.27059	4.81452	5.02088	2.279	5.05771	5.91769	5.37935	7.17062	5.72197	6.21297	6.1819	8.75032	6.38371	48.9468	45.9758	57.0151	55.7133	46.2782	41.7703	33.5054	31.2469	43.9755	49.8566	36.0662	27.5936	61.1115	46.7305	64.9914	73.5585	46.3679	46.6741
ENSPSIG00000004863 ENSGALG00000010078	0.178616	0	0	0.153795	0.380982	0	0.086686	0.082661	0	0	0	0.164712	0.554955	0	0	0	0.244421	0.302857	4.16264	7.47608	3.33079	5.81561	3.21006	5.20491	5.77323	7.37974	3.59158	5.89155	4.12279	5.29063	5.17297	4.17975	4.857	3.3559	4.12364	3.50838
ENSPSIG00000004235 ENSGALG00000010127	204.806	194.095	133.24	137.386	318.484	281.78	208.13	149.355	137.673	107.336	321.273	242.638	218.588	187	127.48	142.116	317.628	348.426	304.623	333.645	469.265	485.715	319.888	351.843	360.42	314.728	530.872	395.659	373.827	337.826	336.497	364.94	515.859	537.743	356.606	392.244
ENSPSIG00000005242 ENSGALG00000034077	1.42512	1.94119	0.990675	0.836312	1.11928	0.617693	0.857709	0.172814	0	0.06422	0.308173	0.473754	8.78335	5.52801	2.94834	4.58101	6.28595	5.51288	2.8224	4.88577	2.80559	9.30515	3.02124	4.8724	1.87685	4.44245	2.94875	5.10645	2.51464	1.59475	8.51405	5.05693	9.39125	10.6647	6.49278	4.22576
ENSPSIG00000005298 ENSGALG00000010068	1.20959	0.394008	0.994415	1.02856	0.428589	0.38154	0.447381	0.550513	0.548716	0.49414	0.707634	1.05434	0.647534	0.627902	0.718396	1.46311	0.440781	0.828512	0.651106	0.830216	0.238966	0.488963	0.229224	0.405492	0.076419	0.052552	0.131183	0	0	0	1.50346	1.48668	0.984106	1.43846	0.639092	0.276995
ENSPSIG00000000421 ENSGALG00000015166	4.78769	3.49799	5.15039	4.37171	8.3267	6.27944	24.6564	32.2517	44.5638	23.4996	63.8884	30.5831	2.89281	1.73763	6.99958	3.06816	5.74521	3.64144	10.5544	5.44789	9.64019	3.37141	13.2287	15.4006	28.4531	10.4078	20.9992	6.69861	25.0058	12.5642	7.44534	3.73256	12.1669	3.77987	12.5117	5.89877
ENSPSIG00000005767 ENSGALG00000010057	3.80275	3.86004	2.71217	2.17443	2.10957	2.87883	2.575	2.45354	0	0.428585	1.0363	1.05876	8.04083	3.02357	3.98992	4.00192	3.8429	2.24358	0.541128	0.699317	0	0.193285	0.174477	0.244298	0.444689	0.053754	0.031014	0	0.062903	0.187239	1.16603	0.130708	0.533792	0.193476	0.064094	0
ENSPSIG00000014307 ENSGALG00000054345	15.2443	11.8914	18.8832	12.7146	11.6596	11.2302	25.0918	19.4172	29.9042	15.0898	21.2983	17.2174	11.3414	13.3504	11.2719	10.2511	7.983	10.1434	9.63373	9.04108	6.75667	8.19131	10.5415	7.48206	6.02453	4.24726	5.01095	4.94701	4.18335	2.91908	19.086	10.6557	10.1844	10.1876	10.6315	9.05773
ENSPSIG00000014411 ENSGALG00000033256	126.75	131.829	194.013	91.1723	177.015	107.338	133.731	91.2924	112.498	67.0382	136.927	88.9042	24.6905	19.9086	16.2162	18.7033	18.9655	15.9823	563.2	322.67	378.077	265.492	496.139	254.431	159.202	65.5933	110.392	60.11	98.0427	40.1905	55.5947	84.0176	38.0608	61.5628	38.2796	74.5759
ENSPSIG00000005579 ENSGALG00000015150	0	0.116887	0	0	0	0	0.130576	0	0.417021	0.29723	0.499147	0	0	0	0	0.224325	0	0	0.263255	0.802223	0.466106	0.331738	0.152242	0.272785	1.39624	0	1.40611	0	2.65067	0.528084	0.619069	0.315477	0.251467	0.33033	0	0.270646
ENSPSIG00000014136 ENSGALG00000015145	0	0	0	0	0	0	0	0	0	0	0	0	0	0	0	0	0	0	1.86774	2.55135	1.1893	2.16072	0.470293	1.60928	2.24317	2.40025	1.06738	1.46044	1.01928	1.57695	4.15625	2.65929	2.66452	2.16318	1.92969	1.51849
ENSPSIG00000010736 ENSGALG00000015147	0.207828	0	0	0	0	0	0	0	0	0.182649	0	0	0.078609	0	0	0	0	0	1.82194	1.06944	0.527815	0.42968	0.818208	0.534049	1.61674	0.182734	0.039431	0.081869	0.183894	0.151984	3.08294	0.098939	1.31709	0.262524	0.727031	0.055459
ENSPSIG00000015197 ENSGALG00000017447	96.0132	99.6982	82.8728	78.4404	77.9675	72.983	129.907	154.876	189.436	158.829	154.916	131.833	41.6376	25.5676	31.0445	18.4988	25.877	15.1933	101.165	133.914	105.921	133.457	103.863	145.813	97.0208	88.7659	80.2684	84.3799	83.3969	90.0287	62.3383	52.1972	69.5177	53.5485	68.8433	53.6354
ENSPSIG00000015821 ENSGALG00000015156	7.29613	11.2687	8.57676	7.66399	5.33873	6.08551	9.20249	8.26754	18.3752	10.9129	11.3418	9.13626	3.066	3.65067	2.88999	2.76581	0	3.25408	25.2531	56.1246	42.2711	49.0495	45.6749	49.8646	57.9278	54.7069	49.4267	53.1144	50.6681	40.3779	55.1985	54.5011	53.0871	45.0486	39.5567	59.1929
ENSPSIG00000016562 ENSGALG00000015155	154.366	130.428	137.106	103.312	121.336	119.23	99.7351	79.454	126.44	67.3765	105.41	73.7609	111.738	93.9603	118.959	66.0736	74.8218	71.2902	79.1963	86.0416	85.9215	103.236	64.984	79.4695	68.2381	68.9494	87.3982	68.675	60.8345	51.2388	64.2075	69.8926	71.4056	75.5798	50.1289	53.997
ENSPSIG00000017340 ENSGALG00000015154	0	0.062963	0	0.057476	0	0	0	0	0	0	0	0.092292	0	0	0	0	0	0	1.0899	0.959544	0.655268	0.636305	0.376969	0.600958	0.287025	0.23708	0.265667	0	0.210482	0.098137	1.25773	0.093747	0.515297	0.125379	0.73256	0.175831
ENSPSIG00000007481 ENSGALG00000015148	73.2662	39.9507	55.9245	38.4709	30.4887	12.0342	1.54084	1.56015	1.86066	0.3002	1.47086	2.16637	50.8735	12.6182	107.277	11.1743	56.4909	6.19125	35.7395	6.45695	7.58269	4.5895	13.2382	4.20294	14.1165	3.53377	3.22957	0	4.92816	1.13189	1.84561	0.057361	1.01995	1.30724	0.782038	0.136611
ENSPSIG00000014988 ENSGALG00000015141	0	0	0.409703	0	0	0	0	0.57651	0.657367	0	0	0	0	0	0.5285	0	0.139585	0	0.522074	0	0.889494	0.757635	0.172389	0.167699	0.255023	1.28174	1.08025	2.13773	0.277317	1.77502	0.589735	0.168346	0	0	0.249275	0.278312
ENSPSIG00000014868 ENSGALG00000015144	300.815	281.122	249.317	244.337	198.821	203.717	203.387	147.032	148.638	134.688	133.271	119.984	332.462	311.105	160.819	292.957	224.917	263.543	424.777	283.174	356.318	235.413	274.084	228.79	226.316	32.8195	22.553	124.741	25.1072	141.881	402.229	380.797	57.5015	300.574	301.999	289.332
ENSPSIG00000017025 ENSGALG00000026001	92.9848	89.6222	83.0472	68.6436	97.8985	90.2206	72.0791	78.1652	82.8371	61.5854	84.3237	69.9746	102.977	92.2133	128.194	67.8904	97.8112	85.7391	20.7043	21.812	24.6872	22.0831	24.9448	23.3159	55.7917	72.9354	79.0065	104.749	65.881	107.683	20.5969	22.5177	26.0451	30.415	22.033	30.515
ENSPSIG00000017444 ENSGALG00000015138	19.3596	16.6966	16.6949	15.1474	15.4038	12.5417	15.3311	14.2658	11.9773	9.20347	13.4018	13.6525	38.9969	51.4475	27.4718	42.4326	31.2492	50.214	88.8823	73.6072	92.7756	72.1944	76.0839	71.8713	213.217	358.403	215.835	463.966	157.105	357.85	106.353	111.129	105.568	109.638	85.3933	91.8216
ENSPSIG00000009426 ENSGALG00000027374	2.86934	4.39231	0.637772	2.82224	1.26058	2.57571	1.74644	2.87772	0.213914	4.90472	0.530835	4.2412	5.10526	8.77547	1.85334	7.36676	2.23339	7.62748	0.408546	0.50479	0.356987	0.114586	0.879017	0.383553	0.224326	0.123265	0.296743	0.354966	0.358614	0.247469	0.917831	0.914447	1.6863	1.8015	1.42666	0.58531
ENSPSIG00000006659 ENSGALG00000015126	0.203883	0.162076	0.09323	0.056487	0.022347	0.037734	0.418276	0.419048	0.30668	0	0.298211	0.827897	0.775846	0.168761	0.165826	0.250575	0.301037	0.322655	0.36185	0.318585	0.170571	0.199926	0.200249	0.327357	0.237291	0.040438	0.088077	0.238613	0.369166	0.084235	1.00448	0.161353	0.576239	0.234242	0.495063	0.146445
ENSPSIG00000010871 ENSGALG00000015113	2.08388	0.927841	0.95259	1.91886	1.15192	1.37162	1.32487	0	0.487307	1.444	1.13391	0.31293	1.4838	0.537677	1.66715	1.94461	1.82002	1.89784	3.30467	2.93648	2.59866	3.63118	3.42864	3.13631	2.68628	3.59074	1.53192	3.26537	3.00406	2.6556	6.13621	3.89254	4.62755	5.51348	3.84749	5.10187
ENSPSIG00000010992 ENSGALG00000015111	1.92951	1.65614	2.66724	2.16872	3.14761	1.29181	1.39052	1.64802	1.23057	1.43054	0.768991	2.2051	2.26049	2.13714	1.42901	1.8022	2.69334	1.58649	2.98548	3.83063	2.76001	5.49402	3.28984	4.00741	4.27986	2.98771	3.33149	3.10353	3.59239	1.98539	4.3381	4.05126	3.61606	5.08821	3.88008	4.14717
ENSPSIG00000009487 ENSGALG00000015118	39.7146	38.7723	28.8117	29.4872	26.3114	25.9998	29.6477	26.2135	17.1639	17.5398	21.0461	21.5272	36.9551	29.763	21.2852	25.7134	28.0166	26.4435	141.039	131.076	123.93	126.04	110.329	121.432	64.0135	76.0736	80.7084	66.8674	67.2326	57.8258	145.03	129.793	139.636	115.463	122.391	103.154
ENSPSIG00000009692 ENSGALG00000015115	1.68138	20.9753	0.16387	16.9765	1.86156	16.7179	60.5566	59.2169	27.5364	56.8951	106.696	65.7599	0.591038	3.30742	0	1.68335	0.161136	2.39879	5.75008	72.3253	5.18838	72.4537	4.02791	66.2967	1.55137	3.29742	1.69693	3.08987	0.661127	4.0743	0.580011	1.55075	1.18079	2.24715	1.68639	1.61123
ENSPSIG00000016282 ENSGALG00000014995	29.4315	73.9908	15.9418	84.2027	15.8388	61.6658	18.0539	14.3676	7.54903	8.97416	8.8353	16.0412	11.8504	6.35601	3.94076	5.07102	3.85865	2.70955	19.6617	18.4767	7.6788	16.3507	19.406	20.0258	0.878515	6.7763	0.128121	2.33707	0.697977	3.82097	3.83624	2.25629	1.73066	2.24907	3.31558	2.21269
ENSPSIG00000011516 ENSGALG00000015110	3.48152	5.46841	2.44163	3.30085	2.16615	4.81755	5.59589	5.70566	6.55437	3.41761	5.27383	2.61596	15.7615	15.9365	4.64599	12.0712	13.2237	13.1788	6.6283	11.5047	6.98265	7.70287	5.81353	9.50731	21.4072	13.0483	20.0135	19.1263	20.1657	16.1544	5.10114	3.52928	3.94747	4.34038	3.40915	4.61267
ENSPSIG00000011823 ENSGALG00000015109	36.5053	39.0677	33.8313	32.1853	33.9687	32.5644	42.0321	91.1386	44.977	92.0334	49.1713	138.605	49.6023	47.7657	43.8889	46.9195	48.8588	56.2439	57.0687	37.3844	48.7925	32.1769	33.6633	39.2354	345.051	364.966	228.75	380.771	241.554	326.914	47.8288	34.1858	33.4324	26.9413	29.6631	28.2696
ENSPSIG00000014478 ENSGALG00000015108	135.573	107.485	165.488	99.2571	87.3018	85.1008	86.1859	76.9518	90.8929	62.7275	58.3193	52.5445	133.122	144.156	159.32	111.285	94.4112	106.206	48.7388	39.3616	44.5466	42.1003	35.8759	34.6725	37.6088	43.8943	45.7782	42.0526	36.261	32.0167	41.9789	47.6918	41.4529	40.5749	34.0645	34.5241
ENSPSIG00000014991 ENSGALG00000015107	14.0121	9.18127	13.3768	10.5151	7.31286	6.87231	12.3156	18.9167	13.3204	11.391	10.6702	17.377	16.0796	24.2407	15.7689	20.9869	11.5324	22.2674	23.7593	26.3897	20.2023	21.5483	21.7508	22.8378	38.9209	34.0228	25.4374	29.2347	27.1936	24.476	38.2186	44.7686	28.7937	35.6253	23.0355	32.6685
ENSPSIG00000010032 ENSGALG00000010156	0.327454	1.19794	0.859068	0.539298	0.396194	0.707863	1.388	1.5957	0.269365	1.22221	0.45127	1.44494	0.207516	0.092365	0.460913	0.116283	0.416837	0.149704	1.04476	0.430581	1.00487	0.489117	0.890976	0.989368	0.1812	0.039027	0.213741	0	0.153479	0.100998	2.01075	0.30273	1.25239	0.357371	1.63329	0.229825
ENSPSIG00000017206 ENSGALG00000010147	57.3719	75.31	68.1724	91.1108	71.0341	85.379	64.24	69.0457	91.0322	72.5723	71.8316	66.1314	78.2745	93.1911	132.271	92.1221	84.4863	84.5688	41.3219	46.4126	53.9844	49.1944	48.0462	42.3503	38.258	52.7541	53.3571	50.7155	42.5842	53.1097	46.0013	54.7867	55.6913	61.9714	44.2384	48.9591
ENSPSIG00000013048 ENSGALG00000010160	0	0.249892	0	0	0.457439	0	0.274242	0	0	0	0	0	1.07951	0.318728	0	0.107783	0.91034	0.316206	1.44677	0.187803	3.01362	0.24191	2.85741	0.247861	0.579769	0.848533	0	0	0.543156	0.547164	0.604481	0.104967	0.32628	0	0.97358	0.169178
ENSPSIG00000012412 ENSGALG00000010158	55.9882	37.9101	33.9812	34.4954	37.4159	27.9905	106.68	58.0573	97.2345	43.4104	85.2274	56.4701	57.7878	52.0077	39.0447	42.7713	54.3137	45.0355	59.7751	35.8053	52.0304	32.0579	62.6207	50.3915	33.0081	64.5188	19.9527	31.4657	20.1457	41.409	75.2569	65.868	50.9966	35.1296	48.4911	64.8054
ENSPSIG00000013753 ENSGALG00000043976	5.68242	1.45199	5.79495	2.64573	3.28891	1.71316	5.0746	0.289401	15.2503	2.3942	6.51168	1.24701	53.0828	37.0598	91.2605	46.5893	36.3843	27.9779	0.331753	0	0	0	0.218952	0	0.522272	6.32613	4.09505	0	0.953239	3.89925	3.13868	4.407	4.20407	7.40571	1.30504	2.92858
ENSPSIG00000013862 ENSGALG00000016185	0.310468	0.061272	0.21158	0.05959	0	0.071576	0	0	0.166299	0.300636	0	0.174795	2.4015	3.67062	0.634545	1.46533	1.01183	2.88824	3.30249	2.40322	2.24428	2.23725	2.50832	2.69623	11.0281	12.5952	12.8063	6.26743	11.7392	8.43561	23.467	19.692	19.3709	16.9913	12.4814	13.4884
ENSPSIG00000013575 ENSGALG00000026790	95.7087	173.847	227.644	208.205	145.416	118.792	10.7912	0.379046	3.74954	0.64322	1.23711	0.577009	24.7597	15.3561	16.0959	14.4987	6.22152	13.4345	56.8366	20.3819	28.0785	11.7784	46.5139	21.8338	18.2668	33.7268	14.8737	42.5447	14.6247	31.5001	1.25595	0.906209	0.656117	1.11005	0.886224	0.391675
ENSPSIG00000015118 ENSGALG00000016186	6.37527	16.151	5.14989	11.1041	3.28934	11.6359	5.52836	0.168442	21.8008	2.05593	4.44113	1.36349	28.4227	29.8853	44.795	24.8723	25.5599	26.641	13.3542	14.0092	12.6746	13.9812	11.0398	8.85097	2.21639	5.62665	4.06779	0.393755	3.55577	3.05919	42.3427	22.5955	41.4752	25.7458	22.7001	14.8984
ENSPSIG00000017660 ENSGALG00000022813	43.7011	41.7287	61.1375	49.1818	27.6308	38.0496	43.8765	55.4999	53.8876	93.5398	39.7802	54.8137	35.9361	47.5304	73.0334	49.0131	37.0426	32.8674	29.6441	29.1574	35.3657	34.378	37.7995	36.9842	32.7099	28.8871	42.7923	29.0005	35.0208	37.9794	24.3873	27.0153	30.5405	34.6987	33.3129	37.3918
ENSPSIG00000017237 ENSGALG00000016187	100.784	79.1343	133.042	70.5476	84.6543	69.5759	56.9606	48.7216	63.1879	35.6313	43.424	32.8058	95.865	68.003	101.472	57.0559	79.3783	58.5893	158.374	156.643	164.56	154.79	131.76	136.458	83.2966	81.5575	91.3813	66.6858	76.7809	66.9254	128.767	123.332	130.557	115.149	119.491	101.668
ENSPSIG00000018134 ENSGALG00000019175	0.570832	0.423905	0.408241	0.482999	0.280078	0.55687	0	0.045746	0	0.083148	0	0.081857	0.130854	0.088489	0.178109	0.115969	0.308717	0.136096	0.668478	0.239166	0.250076	0.183719	0.34171	0.58339	0	0	0	0	0	0	0.326777	0	0	0	0.083639	0
ENSPSIG00000017680 ENSGALG00000016191	42.556	25.6031	9.19574	8.96456	11.2467	11.0854	25.0622	17.8639	15.987	12.265	12.0082	8.34557	41.3552	38.9261	13.3359	8.69032	15.9308	14.1753	12.2043	7.6067	13.9239	10.7279	11.4522	9.47255	3.45029	5.10551	4.64493	4.67235	6.9072	2.80069	11.8193	12.3071	13.0523	18.2576	10.0178	14.7495
ENSPSIG00000018147 ENSGALG00000016196	52.5201	37.9526	45.558	25.9348	55.0585	36.89	32.3976	39.9392	43.2695	28.427	38.8073	33.9526	53.5888	52.4121	32.4946	45.7269	49.5672	60.3075	54.0688	30.5034	45.0651	37.6426	65.5449	28.7881	11.3462	13.7063	11.01	10.4846	9.60934	8.63742	53.9831	38.9292	54.233	37.8635	49.9372	30.7207
ENSPSIG00000007456 ENSGALG00000041988	9.45185	6.56552	3.85011	4.16886	4.43326	4.37464	7.07394	4.00389	8.20953	5.37072	9.91728	5.4113	5.6949	5.38815	3.72831	3.98962	3.8543	4.46105	29.6947	9.56596	35.2208	8.00271	26.6526	11.383	12.392	10.165	7.30618	13.4468	8.23797	7.98039	30.5524	30.2196	24.247	28.0616	16.4237	30.5163
ENSPSIG00000008160 ENSGALG00000016205	11.1476	23.0664	12.4982	17.0802	13.9923	22.5369	14.8045	17.6147	15.8731	13.3419	21.5188	18.407	16.1127	21.718	14.8322	15.7837	18.0479	24.6463	4.43766	3.76573	4.28218	4.77336	5.19933	5.31382	5.94426	5.47878	4.33996	5.18217	3.21285	2.8968	8.81948	7.77007	7.16519	6.64622	6.60685	4.48623
ENSPSIG00000008152 ENSGALG00000035696	70.4763	60.3693	60.4662	37.8118	32.7892	22.8161	32.165	30.7416	40.6179	19.171	15.1567	11.2653	56.6937	38.6945	43.9821	31.4781	24.0712	19.8647	195.322	164.746	169.768	151.563	168.5	153.995	75.1207	74.7789	84.2101	50.9558	78.2229	52.7524	187.744	173.923	175.209	145.958	158.991	141.53
ENSPSIG00000008828 ENSGALG00000031932	12.5765	18.74	8.11626	11.197	9.36704	13.2125	20.4935	35.7955	14.0615	20.6327	16.9124	20.3787	19.4265	28.3482	10.9719	13.9718	10.083	18.5168	26.7006	21.5407	27.5584	28.9735	35.325	20.0686	32.3352	25.1305	34.4968	40.1317	37.8583	25.9732	33.5307	25.5669	30.5859	35.8809	26.6481	24.8531
ENSPSIG00000010840 ENSGALG00000031637	6.52775	5.06138	1.89565	2.29728	1.84118	2.61694	1.45846	2.49974	0.491454	2.05564	1.00395	2.09778	1.05144	1.06167	1.1999	0.895243	0.983717	0.761796	20.5449	34.4712	23.4276	41.7909	20.9428	28.8606	22.0995	24.3159	27.7431	25.6176	26.6114	26.995	17.6854	24.9847	13.2964	22.2917	13.8397	22.0668
ENSPSIG00000009311 ENSGALG00000022804	17.2292	19.3701	4.40371	3.97509	4.6665	5.06616	13.3706	5.31889	3.19124	12.127	8.96734	4.78865	16.0853	6.65193	3.43129	4.50535	4.38947	6.7082	6.90465	6.5227	7.95588	7.06431	5.84691	5.66092	4.43407	4.90772	6.90698	7.79888	4.09649	2.92236	6.9809	5.15852	9.12278	8.56649	5.75042	5.4612
ENSPSIG00000009783 ENSGALG00000045726	161.806	145.575	165.068	102.473	144.192	107.608	96.7176	55.0996	62.4026	37.1219	62.716	40.9119	158.374	98.8933	88.0196	83.9167	121.873	100.95	229.208	174.575	175.284	176.689	233.313	152.22	96.8611	99.1582	96.1638	81.2073	100.296	62.1511	204.648	206.501	172.151	177.503	186.674	133.108
ENSPSIG00000010691 ENSGALG00000019171	258.564	328.679	248.044	325.031	182.678	274.792	133.508	203.082	130.558	178.464	99.7043	146.467	206.954	251.93	195.468	238.189	152.945	213.757	156.549	191.038	160.961	165.158	159.512	169.378	172.02	175.589	143.09	178.571	148.126	184.596	116.795	163.18	113.815	150.883	115.49	173.383
ENSPSIG00000011247 ENSGALG00000016215	22.371	12.0269	2.95221	11.5335	5.20901	11.2257	2.81697	1.51784	2.09693	0.978443	5.98309	1.26787	1.27239	0.310848	1.52498	1.8668	1.30044	0.650716	53.7752	61.7193	42.5471	41.5876	46.9797	51.755	2.42794	7.58083	5.27388	0.547204	4.45709	4.20161	6.01331	6.52401	2.6433	3.58592	4.99209	3.68001
ENSPSIG00000011316 ENSGALG00000016217	28.2344	32.8671	19.5995	25.8867	15.2838	22.7821	21.2996	19.7261	15.0981	24.3383	20.1724	23.7019	29.0175	36.5817	10.8109	33.6281	18.346	34.05	45.8194	44.1992	35.9479	39.4889	39.9425	45.9301	31.5178	29.8687	22.7201	28.4734	30.83	25.0982	40.5946	33.9111	33.8471	34.5239	39.4853	42.5061
ENSPSIG00000013793 ENSGALG00000028187	48.9424	46.3914	56.2179	54.2684	44.5562	46.303	34.0284	51.9016	47.5968	55.61	40.8886	47.1799	46.6363	49.8536	84.56	45.2579	44.0016	41.3982	57.7383	53.7664	64.8803	59.2404	63.2865	65.3276	44.133	48.6647	58.5395	47.9543	57.6563	62.5166	61.4078	68.7157	72.6501	76.9461	71.2878	77.1724
ENSPSIG00000014254 ENSGALG00000016222	11.3395	0.364322	3.30124	0	3.03527	0.917871	1.02747	0	3.62335	0	0.83493	0	6.51781	1.94977	7.0225	1.91745	7.08653	2.08682	18.8996	4.17345	17.14	2.75136	35.807	8.8392	1.93392	8.35699	7.56191	0.162679	29.5811	7.76322	119.807	126.211	88.3537	124.28	119.652	145.942
ENSPSIG00000013800 ENSGALG00000016221	11.0038	8.31603	7.67241	7.07326	5.67519	4.55728	10.531	5.30712	18.0759	5.56285	12.0525	5.10663	71.5774	43.7791	52.7274	39.6699	49.5031	41.7332	1.65599	1.96599	0.647982	1.57531	1.28649	1.2424	0.605848	1.2509	2.19762	0.181575	0.682833	0.201474	3.3069	2.11525	2.30711	1.33272	1.52993	1.79302
ENSPSIG00000014322 ENSGALG00000032836	0	0	0	0	0	0	0.737178	0	0.651186	0.88947	0.478773	1.18527	0.456093	0	0.207179	0.573688	0	0.318361	4.52242	2.24167	2.78069	1.85365	3.4412	2.07872	2.78772	3.34921	2.86767	1.12595	4.32369	2.25431	15.1561	5.74477	7.44532	6.08864	7.65531	6.572
ENSPSIG00000006363 ENSGALG00000007702	4.65324	11.0994	7.63846	12.4117	6.72609	10.9283	11.2945	11.9502	10.744	12.7563	7.65474	10.5088	5.67691	10.0053	2.74197	10.0105	7.17313	10.8735	8.69575	6.12108	8.62833	8.10074	5.78643	7.22971	7.98554	6.68826	10.7354	7.64433	5.10295	6.75251	5.67203	5.75591	5.73342	5.04088	5.72217	5.9141
ENSPSIG00000006901 ENSGALG00000038812	13.7386	14.0398	17.7601	19.3719	18.5507	18.4955	10.6368	12.0726	17.3782	14.9327	18.4638	15.1845	21.2983	19.1269	29.095	19.3831	21.9005	19.5229	17.4139	13.8552	20.902	16.3277	22.6571	17.6418	10.8237	11.6687	20.0024	12.3898	23.9528	15.3749	17.3438	21.6425	21.2009	24.9641	20.976	28.5594
ENSPSIG00000015999 ENSGALG00000042400	57.6093	64.3898	46.2558	43.4775	43.3632	48.8399	102.711	204.996	87.3068	121.978	117.935	190.061	50.8289	85.8967	32.2813	64.5189	38.5466	86.6852	83.2877	81.9826	42.2554	34.1263	42.2022	25.4354	33.4129	33.6188	21.0586	26.8019	22.4579	15.3836	43.3822	41.0194	27.8357	36.3347	23.1083	20.4527
ENSPSIG00000000471 ENSGALG00000016227	0	0.186104	0	0.160255	0	0.005259	0.088457	0	0	0	0	0	0	0	0.193835	0.078129	0	0	2.24964	0.848445	0.816765	0.857656	0.337774	0.756866	0.513053	0	0.48164	0.266895	0.052463	0	3.36423	0.377935	0.582102	0.577609	1.25319	0.3751
ENSPSIG00000006907 ENSGALG00000007673	15.272	13.0527	28.6956	30.413	24.0325	23.9546	20.6588	34.4693	38.8891	45.1617	41.8284	51.3409	15.7558	14.5379	38.2986	23.3602	24.5582	20.6911	73.7442	77.9868	84.6924	75.1022	87.7846	87.218	99.8905	126.897	124.943	98.5189	104.141	150.187	44.124	71.1192	56.3876	74.0582	61.5751	88.6764
ENSPSIG00000007036 ENSGALG00000019768	16.1031	32.8473	11.7557	37.2201	11.2724	34.832	15.8785	28.5795	8.12944	32.31	13.4212	29.7671	8.38133	8.40249	5.4401	11.2791	7.91826	6.54659	53.0462	76.281	53.0133	79.5881	52.1761	81.7097	31.8554	35.0732	24.7944	32.843	35.5452	35.5448	49.2333	24.5779	42.7528	22.932	52.6427	28.3962
ENSPSIG00000007780 ENSGALG00000019761	0	0	0	0	0	0	0	0.122991	0	0	0	1.10705	0	0	0	0	0	0	0	0.208935	0.094234	0.120036	0.201647	0.255758	0.36204	0.319077	0	0.251802	0.20865	0.183618	0	0.20363	0.19956	0.054797	0.153693	0.300928
ENSPSIG00000008046 ENSGALG00000023279	1.32341	0.43038	1.618	1.03247	0.415235	0.500024	0	0.20019	1.88596	0	0	0.121618	0.541688	1.32775	0.41834	1.56168	1.79791	1.75491	2.37904	2.62456	2.13783	1.99499	1.67362	3.03872	1.43673	1.47856	1.06828	1.90192	2.9801	1.8095	3.32974	2.23549	2.95168	1.76432	3.60631	2.42143
ENSPSIG00000007837 ENSGALG00000007661	24.4344	23.3922	15.6528	18.5295	17.9785	18.1638	16.0223	18.5709	11.597	15.2188	13.4498	15.9031	43.1985	34.4227	22.3552	33.4711	32.0373	31.9794	3.2766	3.74642	3.66112	5.3136	3.40125	3.88339	1.90547	2.01008	2.10151	0.98819	2.65109	0.899695	4.05906	3.29835	4.40515	2.78683	3.06543	2.97234
ENSPSIG00000008376 ENSGALG00000006857	7.41291	8.90202	7.47453	8.34369	6.47743	7.28821	9.55232	8.56798	6.25563	15.2666	8.70116	19.9924	10.7201	13.1394	4.02708	14.0318	11.3617	15.1486	25.1069	23.8522	24.1287	26.3157	23.8306	25.8723	20.9199	17.8337	17.5522	18.6413	20.3718	17.0615	20.9625	21.4385	20.244	20.9847	23.6684	24.7001
ENSPSIG00000009148 ENSGALG00000007623	1.28808	0.778054	0.734505	0.400381	0.858564	0.195487	0.104402	0	0.057545	0	0.124451	0.057094	0.807327	1.47981	0.850491	2.25772	0.908334	1.67545	3.05641	6.13108	2.52144	6.39139	3.79146	7.25734	1.45375	2.05958	1.66433	1.63661	3.08154	1.55987	4.15196	4.81627	4.8301	4.29985	6.19152	5.54787
ENSPSIG00000011887 ENSGALG00000007522	9.20754	6.95608	9.68519	5.27213	7.82294	5.31528	14.5437	17.6581	4.72798	18.7957	8.90502	18.8642	8.18502	6.53915	3.61301	6.90814	6.05557	7.66382	32.3013	21.7744	20.6617	14.2781	19.7808	14.7828	55.8159	20.7393	51.948	16.8547	48.1561	18.6355	8.57332	5.28737	5.7854	4.39774	5.67406	5.17118
ENSPSIG00000012830 ENSGALG00000007389	31.1211	39.9092	27.0759	28.1796	23.7465	29.2058	46.6928	37.884	35.2599	30.0792	32.9983	33.4597	26.5976	16.5894	21.4813	9.91121	20.6919	14.1286	12.8937	11.7521	11.5411	8.96013	13.3973	12.516	10.6905	8.15388	11.0792	6.97232	12.0155	8.24703	13.9701	11.964	12.8027	11.8262	18.3006	14.8696
ENSPSIG00000012888 ENSGALG00000007386	148.219	182.886	174.838	165.877	155.771	181.08	153.805	124.459	136.191	136.209	150.125	127.21	147.193	133.95	168.389	147.24	173.096	177.762	242.873	221.11	251.675	221.726	214.416	235.426	189.756	202.383	221.459	120.317	208.226	201.407	219.526	231.18	197.614	191.409	206.807	231.481
ENSPSIG00000001910 ENSGALG00000007364	112.652	130.776	85.8287	165.175	87.7241	118.965	1092.27	1009.58	1013.02	945.279	893.553	828.367	106.382	121.354	59.3429	109.621	77.1984	97.7831	66.5785	78.281	43.9994	50.4844	46.532	59.0922	308.358	263.691	95.798	164.018	80.737	122.935	85.9647	114.208	40.5992	71.3088	47.0112	90.7814
ENSPSIG00000015190 ENSGALG00000003011	7.84983	6.05477	5.21504	4.97378	8.40802	5.65824	8.4814	16.1981	1.93351	21.0354	5.18443	25.1781	2.03039	2.37586	0.684076	2.81664	0.892795	2.2846	2.35121	10.3104	2.33832	9.56147	1.16698	7.86262	0.654914	0.561611	1.22169	0.293434	1.60591	1.32337	1.09058	1.02046	1.76957	1.85443	0.571862	1.42044
ENSPSIG00000014709 ENSGALG00000002993	1.99661	7.23916	1.53308	16.2697	0.838485	7.31857	40.0317	14.4813	35.2645	9.54376	40.9237	14.3177	3.1667	17.3531	3.53633	14.6986	2.20284	11.9265	2.82855	7.06328	4.46243	5.30155	2.5738	6.58183	9.20512	4.29331	100.013	14.5202	36.9536	10.9825	6.19847	3.46191	7.29806	4.04204	7.20862	4.75047
ENSPSIG00000013074 ENSGALG00000034001	15.585	19.7534	9.62482	8.89109	6.65368	9.1021	19.1328	23.2794	19.1785	20.2566	25.5398	26.5653	27.6256	42.6845	5.9553	21.3711	5.49429	33.0215	16.861	30.0079	22.1789	25.9814	20.6516	31.8527	14.07	30.8801	9.04121	19.9774	17.5616	11.5845	84.1194	79.3791	44.3305	85.126	28.3246	60.0312
ENSPSIG00000013988 ENSGALG00000002932	908.267	674.109	1401.56	1130.76	1346.93	995.057	757.794	535.853	1112.51	801.675	1119.82	613.296	787.248	710.626	1840.97	869.552	1175.2	833.738	474.623	529.741	607.814	659.331	607.593	612.512	731.493	617.042	1026.38	900.554	834.239	973.256	543.88	462.71	649.12	621.406	673.69	617.359
ENSPSIG00000014082 ENSGALG00000002954	5.54361	3.28869	5.33717	5.85601	4.28263	3.21123	1.65517	0.422401	4.18735	1.33796	1.43234	2.28628	4.11006	2.1227	3.63077	5.84553	3.93735	2.5652	136.004	136.948	115.932	115.493	85.6762	100.667	72.4552	62.3188	57.4166	45.9141	54.1098	32.8627	163.942	118.007	131.5	102.845	105.353	88.1546
ENSPSIG00000014449 ENSGALG00000002985	64.2811	49.7687	61.7764	54.7841	61.627	58.1693	39.4366	34.7515	45.1193	30.3224	42.7413	35.1933	63.7662	48.1945	56.8096	45.6367	71.6118	50.4335	190.162	181.12	186.954	147.131	215.732	188.019	163.108	141.956	142.286	121.438	178.035	188.632	184.697	160.971	188.377	142.972	232.369	183.469
ENSPSIG00000015982 ENSGALG00000027190	243.486	234.364	471.386	316.584	227.427	224.681	184.795	211.143	332.447	309.329	218.212	195.86	198.442	233.196	430.68	277.705	226.666	186.938	89.3825	92.2295	89.6942	84.6784	98.0996	96.1845	74.565	74.2729	78.0007	64.8056	80.1429	82.908	72.6941	75.5943	72.0965	60.59	81.078	78.9675
ENSPSIG00000016103 ENSGALG00000003033	15.9893	27.1859	9.78314	18.9587	6.81293	14.0118	15.7987	20.446	5.27661	13.7441	10.2953	14.4674	18.3267	22.5564	6.75666	15.5128	7.80487	15.3919	31.8947	35.9955	20.6708	31.4802	18.8167	28.8287	16.3113	25.6049	10.4158	18.8692	10.0646	10.4621	38.1513	34.5525	30.9765	29.1966	25.8279	21.1296
ENSPSIG00000016356 ENSGALG00000003059	13.6597	16.7906	9.3577	10.7166	9.07183	13.6574	5.96071	6.99445	7.94502	5.6123	6.94488	6.10222	5.98599	9.39428	4.18816	8.25858	4.66627	9.67434	19.0554	17.3584	20.5562	19.7478	22.0875	18.9531	16.8848	12.7066	14.8165	12.6345	16.1976	12.0846	15.9609	14.7755	18.6502	15.1825	22.124	16.4069
ENSPSIG00000016516 ENSGALG00000003078	12.8551	5.19851	3.47257	3.1994	1.62834	1.18988	1.75764	1.12263	1.31759	1.52215	0.425936	0.784988	3.67555	2.81271	0.779309	1.91122	0.276024	1.05934	672.195	502.628	571.488	419.486	628.687	401.115	206.267	196.856	236.491	138.935	221.204	167.407	290.953	262.377	317.056	249.265	277.361	242.536
ENSPSIG00000001914 ENSGALG00000003114	10.2599	0.762192	25.4983	1.5771	2.28616	1.22097	36.8076	9.72278	70.2524	9.98282	47.0277	9.00998	10.5275	3.71503	11.8458	3.93727	6.58963	1.50258	2.9609	0.80369	5.44474	1.0413	5.7039	1.23634	5.93757	2.05916	27.1107	6.0716	17.8898	5.9323	4.00184	0.69218	11.8865	1.57577	12.2876	1.11817
ENSPSIG00000017061 ENSGALG00000003105	0	0	0.556012	0.09596	0	0	0.714294	0.520145	0.645687	0	1.03684	0.635362	1.57822	0.902236	1.66122	0.960149	1.98678	0.907832	0.063029	0.178475	0	0.215309	0.039055	0.460942	0.796241	2.67372	4.78445	0.371706	2.93291	1.34307	10.2229	6.40414	7.6805	7.57068	5.75517	4.6867
ENSPSIG00000001911 ENSGALG00000026465	36.013	66.2448	49.8232	106.889	59.4927	119.298	18.4254	22.164	17.7374	34.37	11.2569	39.0495	8.82851	7.75451	14.2095	16.391	13.5677	7.71136	105.145	25.5083	104.843	41.4941	157.366	35.8519	6.97613	9.0696	4.02386	9.35	10.452	8.16196	17.3545	11.3772	19.345	15.5242	22.4878	13.6607
ENSPSIG00000016941 ENSGALG00000003099	193.101	147.989	188.852	133.572	170.246	143.782	156.106	117.15	159.753	112.477	148.885	95.1863	78.6326	122.742	48.9076	111.525	57.5914	116.884	118.506	76.6252	94.4266	56.0854	146.035	57.8248	83.5224	91.695	55.7473	56.16	63.7202	73.857	97.2773	138.051	75.9233	100.294	81.6734	105.952
ENSPSIG00000007437 ENSGALG00000003131	9.74973	11.6687	11.202	9.14592	5.60837	8.08808	15.4935	12.5323	17.9196	9.78745	11.2953	9.09922	13.7561	22.258	12.628	17.9616	9.16537	18.0801	5.65286	4.56078	3.0805	3.30437	4.12349	3.52205	4.02672	2.32713	3.20879	4.1262	3.3384	3.90508	6.29094	6.10929	4.96085	4.4231	5.02885	5.3202
ENSPSIG00000011271 ENSGALG00000003185	26.2048	36.6263	17.5203	33.8547	13.5257	26.9095	35.0351	93.3194	30.005	92.1476	23.4192	67.5344	13.2921	16.9768	12.6292	20.2236	10.0934	13.879	38.9364	36	35.2223	42.9563	37.6927	41.7594	53.9107	62.5017	53.8252	75.1281	44.7866	58.1572	35.3571	45.2139	31.2798	41.639	29.0698	39.8557
ENSPSIG00000008687 ENSGALG00000003144	1.31797	2.20331	2.00372	2.38307	2.04202	1.49803	5.16586	1.44169	4.17685	1.65107	3.89968	3.04208	2.14246	1.5153	0.682017	1.8632	1.75931	1.81177	4.32534	4.6647	4.10271	4.8104	3.23442	3.41088	5.38115	4.56536	7.84919	23.645	2.02424	5.13026	3.06651	1.28318	2.12606	1.90712	2.16613	0.952082
ENSPSIG00000010602 ENSGALG00000049473	59.2641	66.1104	56.3096	52.1698	44.456	48.4087	46.4554	41.2296	47.7991	31.4497	37.7424	29.7962	60.0383	56.1324	47.1663	49.8986	44.2498	55.9964	34.1636	33.8246	44.4961	36.2844	39.0815	45.2832	25.9378	26.4874	40.5972	33.2793	35.6398	45.9092	35.9178	42.6583	46.4016	46.9812	46.6935	53.636
ENSPSIG00000012210 ENSGALG00000003227	53.3774	23.0474	70.9704	16.6849	40.4601	11.5427	34.7234	11.5971	24.1552	8.59382	18.2342	7.39617	27.125	10.8201	15.7075	12.3583	18.7008	7.71828	26.2432	14.9596	24.7935	16.7303	34.8189	18.4044	6.71648	10.3978	11.7982	11.6074	9.70565	11.6148	21.3164	18.0199	24.6878	18.3277	24.5778	21.9275
ENSPSIG00000012435 ENSGALG00000003260	91.6018	74.0594	93.851	76.0411	86.8774	73.7773	74.3786	61.4262	76.632	55.652	71.3511	51.3143	100.512	76.5564	77.4693	73.5421	88.391	71.1753	187.653	200.383	208.948	180.047	210.766	179.254	137.039	142.143	154.401	118.96	166.993	138.97	181.369	207.163	192.112	210.968	189.284	220.035
ENSPSIG00000014727 ENSGALG00000003284	112.09	111.486	74.7325	70.5573	62.2057	79.5308	72.9903	64.2705	44.7431	37.8578	38.5839	41.6076	79.6496	36.9123	54.0904	33.5778	51.2946	31.6449	232.058	212.618	189.978	179.512	181.509	183.218	143.355	148.994	123.868	139.948	112.673	103.661	170.828	129.367	149.135	112.488	152.349	116.011
ENSPSIG00000014922 ENSGALG00000003294	53.137	45.7762	38.5651	22.9501	19.6338	22.9905	32.1462	15.3987	21.2556	13.574	16.1542	12.5679	46.9143	23.5928	28.3085	19.0022	20.5414	20.0327	28.8752	30.5174	27.8707	30.4741	18.6106	20.5781	15.3354	14.9356	14.5048	16.0298	12.0591	7.22383	35.3834	29.1689	36.4991	32.2415	21.7269	20.3644
ENSPSIG00000015433 ENSGALG00000003319	0	0	0.295284	0.151393	0	0.169006	0.789545	0	0.132249	0.809907	0	0	0	0	0	0	0.198621	0	2.02218	2.65044	1.57913	2.55587	1.49028	2.37699	1.1762	0.893684	0.909113	0.768109	2.13846	1.54895	3.07952	1.60155	1.9273	1.6138	1.95801	1.71605
ENSPSIG00000015772 ENSGALG00000003397	104.12	90.7301	75.0996	56.3556	56.9005	59.3235	81.1689	59.0615	60.0677	43.3775	50.2858	44.8779	126.209	112.298	67.1815	69.5639	76.5469	85.4951	63.5016	63.4743	66.4771	63.3529	55.702	55.462	42.4723	50.9823	44.1002	45.6123	39.5494	42.2651	59.8592	68.2321	65.5963	62.8624	53.3346	58.1698
ENSPSIG00000017320 ENSGALG00000003476	9.937	13.5585	10.0756	10.7268	7.41218	8.84309	7.30588	3.91128	7.25752	7.94502	4.96175	5.83428	8.78821	7.80571	3.16608	7.60953	7.01527	7.85991	36.3506	41.3352	31.8535	35.0741	24.7155	30.1486	25.1397	20.1691	23.7474	19.9842	18.1988	16.558	27.4005	18.3265	21.6799	15.545	19.5106	13.8628
ENSPSIG00000015947 ENSGALG00000003426	0.707188	0	1.07128	0.838732	1.33785	0.465149	0.578096	0	2.02251	0.216067	0.273846	0	14.3791	11.9388	17.158	14.7662	22.9484	13.9619	0.435623	0.048841	0.228369	0.194354	0.16541	0.495925	0.10748	3.0781	0.249633	0	1.11853	2.02932	24.7335	17.1471	21.4761	21.4259	16.9261	14.4391
ENSPSIG00000016591 ENSGALG00000003434	21.6382	15.1599	3.48686	6.46026	3.98933	8.91049	9.53486	8.04462	10.9086	11.4104	8.04518	7.8793	25.6853	25.3304	13.5527	10.1786	9.34809	10.7365	57.8839	55.5115	62.8628	63.1455	48.5244	56.1089	32.9558	43.4754	46.8266	45.1562	45.3562	42.4604	153.019	95.0945	126.236	111.368	101.924	91.6294
ENSPSIG00000017296 ENSGALG00000003454	954.171	888.208	841.637	772.715	992.507	901.28	828.721	717.566	766.032	606.492	773.055	687.692	1019.37	848.631	729.238	850.787	1069.24	963.945	534.844	516.771	602.552	540.028	644.111	534.083	483.043	520.133	590.516	498.848	593.949	500.455	659.864	609.149	729.903	695.466	794.444	626.03
ENSPSIG00000017484 ENSGALG00000003496	36.907	39.5799	29.6864	19.3585	20.3707	21.6512	28.9519	22.9894	23.6461	14.0087	26.608	16.8835	28.5789	24.2517	17.1236	19.9377	23.5888	21.3279	23.5218	29.3872	29.226	38.9955	20.2573	30.6319	15.6201	18.9804	14.5994	21.638	11.3921	15.5224	16.9011	15.4213	22.0102	18.3884	16.1945	14.4497
ENSPSIG00000008063 ENSGALG00000005554	0	0.357847	0	0.33667	0	0.169341	0	0	0	0	0	0	0	0	0.046928	0.112708	0	0	0.103361	0.127485	0.149973	0	0	0	0	0	0	0	0	0.065813	0	0.075137	0	0.080137	0	0.076979
ENSPSIG00000008113 ENSGALG00000041744	0	0	0	0	0	0	0	0	0	0	0	0.226062	0	0	0	0	0	0	1.19928	3.56985	3.2609	3.89262	0.997761	2.33069	3.10173	1.86788	2.25396	3.77006	2.21293	4.49545	1.13391	1.60575	3.41854	3.07123	2.36208	2.39407
ENSPSIG00000017778 ENSGALG00000046125	14.5886	11.3701	2.40599	7.71344	1.53089	7.52188	1.65612	0.794535	2.06644	0.143143	0.270398	0.459825	0.955186	0.322362	0.808028	1.15395	0.287957	0.630652	24.077	46.3729	27.853	49.3061	24.6494	43.8544	14.2434	10.7085	22.1305	15.6028	20.8233	11.9184	11.58	8.11302	18.2157	15.8112	14.7593	15.0868
ENSPSIG00000006600 ENSGALG00000005550	10.9882	13.5763	8.76698	6.70601	10.0783	8.37753	5.85971	2.55827	2.75792	1.75081	2.61984	2.00251	13.7452	19.557	4.40579	14.3881	11.3417	24.0511	22.5555	20.7717	16.9405	13.3286	20.5482	18.3476	10.0822	4.75754	5.27074	0.830133	16.2032	2.59392	44.2614	64.8916	29.5883	40.7131	36.3917	31.5694
ENSPSIG00000008264 ENSGALG00000040316	12.2667	15.0306	7.18771	8.6482	4.78645	6.32916	20.411	28.3811	10.5702	19.9475	8.07624	29.5537	8.64367	17.7083	1.43714	15.8901	10.4471	19.731	183.616	115.49	186.088	116.348	238.069	111.394	159.051	116.661	161.927	108.19	186.197	119.574	98.0722	124.502	105.861	140.387	109.25	143.941
ENSPSIG00000008211 ENSGALG00000006724	5.59288	10.1016	3.99296	6.57536	4.09305	5.98859	11.5892	22.24	5.71303	30.7944	7.73231	22.0159	6.85995	21.2723	4.13122	18.6767	6.7364	13.0027	14.9594	26.662	15.42	35.1917	13.4726	26.0651	14.5386	25.0474	15.9624	33.889	18.1587	29.9193	16.7143	12.2266	15.163	18.1611	12.3648	11.5482
ENSPSIG00000009519 ENSGALG00000002277	15.5207	18.4635	7.08495	11.9473	7.18194	10.6185	12.8888	10.298	4.59122	12.3623	9.69209	12.1059	9.88101	14.5609	4.0514	14.1908	4.77529	12.8191	105.23	99.5874	100.536	83.2719	100.906	86.2331	46.4438	34.9214	41.1797	27.5869	46.9453	21.4902	104.436	74.7647	95.1672	45.4383	108.409	47.4583
ENSPSIG00000009845 ENSGALG00000002263	6.40697	5.70889	0.668165	4.85643	0.921922	3.89066	1.87298	1.50425	1.9254	0.65659	2.99497	2.34282	1.19187	1.16046	0.888744	1.25478	0.438964	0.779713	3.23386	4.44162	3.85687	4.88305	4.30512	4.55135	0.337433	0.39756	0.287428	0.143249	0	0.024489	0.181186	0	0.032576	0.170028	0.061334	0.083553
ENSPSIG00000009352 ENSGALG00000033920	0	0.367152	0	0.389563	0.057339	0	0.189332	0.143304	0.574131	0.083871	0	0	0.492512	1.27021	0	1.01104	0.487318	0.509498	3.30931	4.37714	2.65897	3.74248	2.22069	3.13007	1.67865	3.04132	3.01635	2.40739	2.68201	1.4112	2.80721	3.42544	2.79006	3.10131	2.44706	2.4674
ENSPSIG00000009370 ENSGALG00000000399	0	2.09111	0	2.92672	0	1.07232	0.252811	0.517184	0.541919	0.383371	0	0.251785	0.322129	1.39018	0.302413	2.10594	0.275708	1.11141	0	1.73553	1.65343	1.06276	1.27891	0.503051	9.55593	15.9025	8.19559	16.5445	10.0133	12.7523	0.406837	0.101029	0.301927	0.276743	0.212514	0.151278
ENSPSIG00000009371 ENSGALG00000038964	0	0	0	0	0	0	0	0	0	0	0	0	0	0	0	0.101451	0	0	0.78137	0.594044	0.282759	1.27787	0.091937	1.18466	8.12972	1.67169	4.12613	6.37716	2.80921	2.04692	1.28058	0.911475	1.67178	0.7681	0.115347	0.837558
ENSPSIG00000009376 ENSGALG00000002315	334.162	307.074	430.482	357.644	337.951	341.482	257.858	264.38	359.044	257.893	345.121	253.592	299.11	318.355	524.387	301.809	338.812	290.303	72.7797	89.4052	56.305	76.8608	64.7499	46.6235	98.407	73.7216	80.9042	62.2526	77.6398	65.1723	63.8706	49.6294	46.666	64.0637	61.6039	78.0939
ENSPSIG00000009385 ENSGALG00000036356	63.2217	57.1071	43.0214	37.7216	46.6508	42.1478	39.8897	27.0378	27.5189	23.2365	32.7987	32.8214	66.9005	55.9491	32.5278	49.9013	48.9804	62.4838	55.0835	53.6396	41.7504	40.6833	45.7835	53.8101	32.4891	29.6615	26.1538	24.0582	34.2789	25.9287	56.9314	49.7911	42.5892	40.3387	55.5738	50.8699
ENSPSIG00000011438 ENSGALG00000002169	1.41482	0.510004	0.648729	1.2006	1.8497	2.02718	2.14178	2.76695	1.46542	4.36855	2.21017	5.51713	0.688645	1.87922	0.688021	1.36248	1.17176	1.59169	53.7568	56.6528	39.7939	46.6417	43.3914	54.235	63.3133	91.4237	55.9729	62.5549	70.9918	49.6032	56.8491	67.4772	44.0236	60.9166	41.7679	58.0486
ENSPSIG00000008951 ENSGALG00000015795	0.195359	0.346332	0	0.30485	0	0.081994	0	0.068693	0	0	0	0	0.207438	0	0.144473	0.051106	0.164925	0.051529	2.31706	2.15273	1.73236	2.82647	4.36349	1.8373	3.13435	0.88742	0.906759	0.921777	2.6466	1.26622	4.2319	4.89765	3.59462	3.63659	3.04999	3.55776
ENSPSIG00000010458 ENSGALG00000002193	18.7558	22.2019	13.9814	17.6519	18.0443	18.2904	45.7064	69.7947	18.8046	43.7846	47.0328	57.7132	26.1156	59.572	10.4187	46.679	20.2893	55.8396	1.68194	5.2187	2.17862	2.46835	1.04911	4.55603	22.6453	11.3844	26.6878	8.25708	13.442	9.51196	4.68222	7.84172	1.82845	8.57302	1.48292	8.23821
ENSPSIG00000011106 ENSGALG00000002172	106.573	115.876	87.82	97.8485	84.1702	91.2998	116.881	132.984	105.985	122.309	92.5196	126.985	103.344	101.911	71.4054	102.578	77.3925	96.1585	200.625	156.455	175.661	164.101	188.508	176.593	140.68	145.937	140.249	117.241	134.43	113.116	266.368	202.255	211.762	192.147	222.837	182.683
ENSPSIG00000011598 ENSGALG00000053764	5.2943	3.49713	8.6808	4.32035	8.24542	5.08791	2.04506	1.6554	3.79524	0	4.96936	1.0354	8.70882	5.38046	5.96887	10.9473	7.40292	14.7113	43.0188	48.8944	41.7639	40.8843	50.4315	42.3867	40.7114	21.061	13.7514	12.4723	26.2137	10.4343	45.5493	25.2047	43.0559	18.0259	44.3195	22.3481
ENSPSIG00000010293 ENSGALG00000040342	72.449	33.607	47.8456	17.9415	20.5558	15.5043	10.7649	11.8161	5.96629	11.3278	6.03708	10.4232	41.9396	42.0822	30.4182	37.4127	31.5593	39.4677	12.5034	14.2059	6.88622	13.2526	5.46169	11.6487	11.6079	18.438	11.3028	17.6156	6.62107	17.9542	4.66896	3.52526	4.46836	2.99994	6.24126	2.33987
ENSPSIG00000014557 ENSGALG00000015742	58.0669	48.8588	111.053	60.2108	64.9144	54.0257	33.8786	39.8385	67.4553	43.6782	43.1288	33.083	52.9219	51.9315	127.667	54.927	55.3115	42.3295	61.8709	70.742	71.0323	77.1779	84.9752	82.6911	48.3538	48.0041	51.6651	46.6623	73.5138	67.1357	60.368	76.2203	69.5238	86.5429	72.2455	94.7679
ENSPSIG00000011806 ENSGALG00000015763	190.297	212.03	201.939	143.134	108.147	125.998	143.077	131.208	141.296	115.077	102.668	98.114	157.441	154.054	129.949	133.522	95.4699	129.274	288.915	284.447	270.69	266.917	232.907	256.233	153.268	184.731	156.089	150.746	131.656	138.391	245.302	274.693	251.586	241.318	208.977	218.135
ENSPSIG00000012660 ENSGALG00000015751	220.906	227.016	346.178	336.448	276.211	346.597	234.2	451.696	451.055	614.099	440.317	553.41	181.655	242.575	601.012	320.28	295.443	306.617	40.5338	34.0626	44.7284	41.7231	48.2373	42.8452	49.6642	36.1693	57.7878	51.7275	63.0352	53.6214	38.9025	40.1407	47.2735	54.7991	50.8524	50.4876
ENSPSIG00000013446 ENSGALG00000015746	143.76	140.296	226.339	164.979	91.7971	122.075	123.207	196.873	179.196	222.396	99.3957	149.558	126.749	175.541	194.771	174.341	104.554	127.343	10.7156	7.66188	11.8354	8.92317	11.8247	11.9504	9.8911	7.03381	10.7254	6.10159	19.2761	6.45039	45.531	58.865	50.8365	64.1274	50.1194	53.0742
ENSPSIG00000014681 ENSGALG00000015737	0.81549	0.991603	0.088126	0.88842	0.094307	1.57719	6.34613	0.616932	3.4844	1.37916	8.86827	1.28149	0.369183	3.29265	0.320826	3.00277	0.233457	2.78252	2.19332	1.63019	1.42844	1.04359	1.50933	2.16178	1.56672	1.15729	1.07161	0.940219	1.87135	1.06939	4.48041	1.30755	2.91297	1.53804	2.25412	1.41156
ENSPSIG00000016555 ENSGALG00000015730	0	0	0	0	0	0	0	0	0	0	0	0	0	0	0	0	0	0	1.00216	0.603856	0.245567	0.216533	0.076247	0.161105	0.431241	0	0.015525	0.049978	0.047169	0.038835	2.50467	0.05452	0.368841	0.051974	0.362621	0
ENSPSIG00000017800 ENSGALG00000015720	11.9297	3.83509	13.6904	6.10469	7.05387	2.86752	11.0058	2.58382	19.5743	4.65874	7.69622	3.56678	47.872	127.562	64.4597	130.472	46.9127	113.722	8.53948	17.2897	6.37326	18.9362	10.6926	16.3455	4.26298	5.90199	5.71606	6.66897	10.2011	9.64486	10.7937	16.5915	11.1488	23.2725	8.71591	21.4198
ENSPSIG00000001581 ENSGALG00000013660	4.08951	5.47774	2.76337	2.39279	1.89631	2.25944	1.85791	2.17381	0.57755	1.07007	0.886181	2.44263	4.23477	3.07795	1.2535	2.71532	2.47989	2.85675	13.5712	8.94515	16.3026	9.04146	10.3215	7.81767	1.89627	1.22374	2.6027	2.09321	2.96658	0.681718	16.4697	6.84214	17.0041	11.3462	11.2968	7.46007
ENSPSIG00000017811 ENSGALG00000028290	108.697	105.462	111.317	89.0903	121.987	116.74	73.6493	73.4932	67.7666	55.7777	82.9678	75.935	113.167	98.8969	110.057	77.5234	101.734	122.085	39.267	43.8661	47.5392	48.7686	42.8782	42.4736	23.6745	20.8272	26.1214	23.0677	25.5808	21.6132	49.8051	41.6404	63.5891	52.5489	47.7706	41.0133
ENSPSIG00000008551 ENSGALG00000026011	6.72059	8.69359	6.35872	4.80382	5.19994	5.87545	5.72639	8.77781	6.18084	5.56202	5.48279	5.66042	3.59336	1.97574	1.81635	1.85025	3.50061	2.56704	1.34503	0.489982	1.03072	1.16671	2.4349	0.947064	0.376184	0	0	0.117512	0	0.160195	1.47997	0.350864	0.763769	0.584318	0.356629	0.611516
ENSPSIG00000017900 ENSGALG00000013657	13.7736	13.9524	9.40859	9.84204	6.63857	8.81184	7.91746	7.78219	4.26707	4.72556	3.40658	7.26245	10.3487	11.1215	6.87405	10.4111	6.47119	9.61601	9.71264	10.0164	7.40655	7.72617	7.90688	8.30358	8.05812	9.54635	5.47096	7.68202	4.93589	4.42418	9.25935	8.9477	7.42106	8.45885	7.21792	9.2236
ENSPSIG00000008456 ENSGALG00000013640	0.540705	0.642352	0.512802	1.01649	0.609771	0.761269	0.479207	0.393686	0	0.478718	0.478792	1.0126	0.582343	0.378122	0.522501	0.60009	0.601757	0.598122	2.74091	5.44458	1.80916	4.99603	1.3725	4.1923	2.10828	2.82046	2.51667	5.89226	3.13086	1.11194	4.24396	1.00892	3.34028	1.79862	2.20151	1.70891
ENSPSIG00000008556 ENSGALG00000041404	18.1836	6.30065	7.88627	4.88051	8.7273	3.0566	17.1032	6.14152	8.63887	6.70858	3.22079	8.49338	37.3538	30.2819	8.23458	25.5854	18.8017	31.5482	27.5659	33.6381	17.2836	36.8874	21.173	35.7808	9.15035	13.7363	25.053	2.66104	28.9907	8.65866	227.187	88.684	147.242	80.5379	142.145	84.3356
ENSPSIG00000008663 ENSGALG00000031323	6.64701	9.38729	4.08159	5.18834	4.01948	5.36319	10.147	12.042	10.1563	6.75988	7.61259	8.13933	9.42189	14.3642	3.39358	11.728	6.67442	11.795	24.3232	26.4977	20.8334	22.2511	23.9916	23.0524	20.1634	25.8226	26.1251	22.3446	20.3853	23.5105	24.2089	25.0244	22.1918	24.5893	18.3396	20.3177
ENSPSIG00000011711 ENSGALG00000042534	9.61213	17.6401	4.71296	7.25792	2.8898	7.95072	4.15787	10.1449	2.4229	11.5091	0.787732	12.4807	7.3586	1.78476	0.530913	1.45636	1.24544	0.61754	4.08084	4.19918	2.96257	2.70522	3.23765	4.65762	2.10099	1.68587	0.675579	1.73509	1.00862	2.98635	3.59311	1.53886	1.90503	1.70735	2.10937	1.49656
ENSPSIG00000002385 ENSGALG00000015590	18.6603	20.2243	16.4476	10.3273	11.8439	11.6184	31.9874	20.8516	26.7911	16.5775	21.3092	10.2882	27.1084	22.1283	16.6237	15.9329	14.7513	19.5962	12.8854	16.2367	14.7088	15.0602	15.0639	15.5993	8.50548	7.96374	12.9106	10.1426	10.3237	8.56672	16.9947	13.3206	21.2066	21.6894	12.859	13.2557
ENSPSIG00000001412 ENSGALG00000042116	1.30327	0.472317	0.162658	0.598229	0	0	0.311037	0	0	0	0	0	0.695493	1.27239	1.07447	1.69512	0.239776	0.723423	0.956513	0.784034	0.384775	0.56157	0.337188	0.605358	0.314131	0.235946	0.1263	0.143522	0.430812	0.217027	4.05262	4.76879	3.18424	4.94532	1.64031	3.26549
ENSPSIG00000001421 ENSGALG00000015570	4.20712	2.6744	2.71807	0.689859	2.26339	1.96034	1.20173	1.00907	0	0.326903	0.220773	0.608603	2.78771	3.85913	0.958082	1.53895	3.27298	2.58203	2.75913	2.71518	3.1276	3.17135	3.33332	2.06509	1.81092	1.27964	0.747279	1.44799	2.0002	0.826012	3.35087	1.70282	3.62956	1.5962	3.0929	1.05098
ENSPSIG00000001424 ENSGALG00000019921	25.0858	18.9055	41.1031	29.5945	29.2193	30.2344	20.4059	29.6668	31.9836	32.8407	29.575	24.8241	20.8921	24.7209	55.3203	24.1785	30.057	19.2556	50.0268	53.3212	41.4435	38.8022	54.009	51.2665	42.3784	59.3241	39.1216	32.9067	47.7769	44.4305	68.0307	81.6058	53.8335	62.1539	69.2742	75.6548
ENSPSIG00000002403 ENSGALG00000015580	103.17	119.578	110.745	81.8113	70.5398	77.2803	112.675	92.2356	87.9497	67.768	83.4456	68.278	91.9341	86.6307	76.4077	68.067	59.0309	76.0408	36.4037	39.6972	47.3628	48.1114	26.0911	30.2043	32.6726	37.8228	41.0097	43.2941	22.4328	25.8443	32.7772	45.4155	46.3907	52.5684	21.4989	31.5221
ENSPSIG00000002471 ENSGALG00000015517	3.39093	7.22402	4.11927	5.14305	2.91954	5.47288	5.89684	3.56526	5.37647	2.64985	1.13087	3.78315	6.66481	5.62852	2.0754	5.04442	7.36886	7.5056	0.560893	0.793568	1.17931	0.952601	0.539584	1.17544	2.72614	3.19152	2.04763	5.16005	1.75293	4.43339	4.75561	4.79486	5.13317	5.72001	4.37607	4.05434
ENSPSIG00000002486 ENSGALG00000015513	20.9106	19.3992	15.3539	10.0543	13.052	12.1883	13.1618	14.7364	10.3446	11.1625	7.28709	9.74391	14.4349	12.0066	6.23292	11.0217	11.5103	12.1506	24.0235	19.5039	21.6441	20.5379	14.7559	16.4502	14.8295	15.7409	19.4355	20.796	11.2851	11.3041	24.916	21.4745	24.0957	23.0787	18.4849	15.1145
ENSPSIG00000002517 ENSGALG00000015490	3.91417	4.33453	3.27854	3.04374	3.61165	2.35088	8.61719	11.0137	4.26844	8.18695	8.9006	6.0402	6.25695	7.79796	2.67025	4.27549	3.74747	5.37625	5.14209	5.04592	3.89215	4.376	3.36525	3.83028	3.92369	3.79292	3.86021	4.65787	2.87383	3.41807	10.0772	4.5236	7.82207	6.60367	5.08736	4.35799
ENSPSIG00000002534 ENSGALG00000015489	0.277509	0.271778	0.061572	0.031697	0.024858	0.042729	0	0.121278	0.153241	0.142896	0	0.063338	0.268029	0.252709	0.320234	0.128527	0.056408	0.334854	1.94252	1.51493	1.93385	1.8973	2.54942	2.26455	1.674	1.12439	0.944128	0.688693	1.33255	2.26913	3.01466	1.82942	2.83112	2.10181	3.06774	2.12645
ENSPSIG00000002536 ENSGALG00000015486	226.823	172.047	216.398	168.404	175.35	163.614	181.275	174.818	190.244	147.634	202.707	155.974	202.766	169.377	218.323	137.288	166.692	136.679	38.6651	37.5633	55.5735	47.1464	55.2985	48.412	38.4404	35.7753	43.3449	44.7752	50.1924	45.2375	38.4382	45.8399	44.8824	57.7295	48.8068	62.9111
ENSPSIG00000002567 ENSGALG00000038476	0.057698	0.072951	0.167861	0.053394	0.046013	0.136171	0	0.072029	0	0.217497	0	0.030013	9.34211	17.9362	4.61416	14.5127	10.8118	16.4327	0	0	0	0.127873	0	0	0	0	0	0	0	0	1.3311	2.15544	0.922575	1.63875	1.12327	1.74401
ENSPSIG00000002547 ENSGALG00000015483	99.7302	99.4138	92.859	92.4775	97.2141	99.5547	82.7732	65.7051	61.945	71.5126	68.4905	77.6	115.361	88.496	85.4096	93.6452	106.595	106.507	96.8287	53.63	90.5865	91.0311	101.784	72.6022	46.615	60.638	84.5664	55.9577	68.9375	41.8049	95.0245	97.3549	72.606	103.707	86.9642	86.3483
ENSPSIG00000002556 ENSGALG00000015478	15.0594	21.5722	15.7694	13.2015	10.1575	14.1699	20.4028	24.0602	12.2018	24.6163	18.6114	26.9947	12.5509	13.2906	7.79278	11.8428	6.91752	12.9031	48.6496	25.442	34.2234	42.5798	32.4321	50.9059	29.1205	38.6037	31.706	43.6129	25.9827	27.6373	44.3246	41.5509	32.6341	30.7351	33.5238	26.125
ENSPSIG00000002560 ENSGALG00000015468	6.85393	5.20454	4.60429	7.28009	6.07775	6.45617	5.74375	16.8389	10.0612	21.0027	11.7935	21.4879	3.403	5.56423	6.2233	5.03049	5.46726	5.24715	8.0258	5.18954	7.72557	5.00675	8.06232	6.55939	11.459	5.84754	8.12033	6.14033	8.58524	7.26351	8.12541	5.63356	10.0454	6.7983	7.95097	8.43634
ENSPSIG00000002562 ENSGALG00000015471	60.6362	54.4318	45.4796	42.7342	37.5696	36.5535	63.3183	49.8936	55.7592	49.9658	51.1433	51.4965	69.9686	62.1266	48.0538	40.2649	37.5021	40.3447	169.93	189.624	177.837	166.778	138.989	144.966	145.775	150.516	168.023	138.695	137.409	150.141	168.535	171.434	173.84	164.701	151.858	142.425
ENSPSIG00000002579 ENSGALG00000015466	2.14046	1.95234	2.49044	0.663135	2.40403	1.77434	0.722316	0.143362	1.21903	0.354131	1.14235	0.509628	0.055191	0.153501	0	0.310308	0.180866	0.187878	64.4109	35.2972	52.8827	25.7519	39.0851	22.0571	11.7552	0.695479	9.89149	0.672712	4.35394	0.040981	2.98061	0.551024	1.63128	0.48842	2.20669	0.156948
ENSPSIG00000002620 ENSGALG00000015465	21.3542	25.489	17.5188	18.3566	19.1861	18.9917	27.9422	27.7451	25.8246	25.601	20.4768	25.8694	21.4764	25.321	17.9196	23.3831	16.3744	24.879	28.143	29.6892	22.4143	21.3944	17.0397	20.9358	22.1358	22.1451	17.4217	19.6912	15.9775	15.4897	27.7853	23.3926	23.8814	19.092	18.426	20.8417
ENSPSIG00000002627 ENSGALG00000015434	0.280511	0.316516	0.03379	0.557157	0.22779	0.096131	0.333547	0.06765	0.545965	0.409121	0.097492	0.289386	2.09833	18.8491	0.249818	16.1034	0.769009	20.178	1.27481	0.854361	0.351987	0.411769	0.409035	0.791643	0.104956	0.158549	0.4361	0.085556	0	0	2.95126	0.171516	1.60606	0.193585	1.097	0
ENSPSIG00000002633 ENSGALG00000015415	12.9348	13.7448	9.93852	9.40873	7.26265	10.147	14.4889	12.6027	10.6971	10.5733	13.0358	11.156	16.6727	12.4805	7.49237	10.8695	11.6941	12.5245	19.5234	14.2779	34.4137	40.8597	45.1663	54.8765	14.7378	15.9303	29.2672	34.0021	29.7807	34.1185	21.8821	21.7106	38.5775	42.1444	48.5695	44.7426
ENSPSIG00000002635 ENSGALG00000026761	10.8093	11.7901	8.24478	9.34275	5.58142	6.15857	1.85028	0.472153	0.789775	1.31962	1.10774	1.09996	8.7233	3.64	9.33055	6.51104	3.32047	5.02571	11.2623	4.76583	19.4948	20.4781	26.0222	11.1776	4.43141	1.98589	5.77948	6.84867	8.0152	2.05084	13.383	7.55765	18.0961	22.715	15.7	8.95905
ENSPSIG00000002639 ENSGALG00000015410	0.832879	2.75706	1.18955	2.83359	0.46757	1.79486	0.882559	0.681397	1.78875	1.53844	0.177379	0.763167	2.52653	2.71669	4.39967	4.56958	1.79337	2.2666	5.28282	11.8126	5.24191	9.91254	5.63933	10.4946	30.8924	35.7268	33.8239	38.4554	24.9586	37.7186	3.35291	4.36807	2.88083	4.10094	1.4175	2.08291
ENSPSIG00000002661 ENSGALG00000015388	4.85569	5.34373	1.52661	7.42673	1.62761	3.52206	0.232599	0.649516	0.995001	0.045979	0.224532	0.049999	0.62153	0.085071	0.427201	0.433185	0.154806	0.252898	2.47983	2.32236	2.11459	1.90508	2.31521	2.09476	1.72513	0.237088	0.476274	0	1.01073	0.075633	3.78784	0.393653	2.98155	0.446843	3.03903	0.182822
ENSPSIG00000002644 ENSGALG00000015405	258.132	242.517	183.703	164.447	218.882	189.823	223.342	164.691	155.685	131.054	149.537	142.309	249.343	237.835	143.257	171.581	185.467	196.987	259.731	265.747	224.711	239.946	230.632	242.744	228.198	251.799	203.268	201.766	187.765	187.499	260.783	283.15	223.692	260.385	214.627	230.826
ENSPSIG00000002700 ENSGALG00000015345	1.0092	1.93153	1.43709	1.37462	0.699199	0.553351	0.86553	0.602964	1.18487	1.33264	0.356688	0.575902	0.936434	0.866023	0.450104	1.03136	1.3877	0.772167	1.2781	0.405139	0.640164	0.418442	0.869874	0.572285	0.712426	0.244771	0.084778	0.344157	0	0	1.16203	0.343771	0.619344	0.255845	0.809758	0.354765
ENSPSIG00000010166 ENSGALG00000041327	3.30666	26.0074	1.95915	32.0852	8.07172	29.264	0	0	0.216031	0	0	0	0.641123	0	0.143576	0	0.064009	0	0.760562	23.7647	0.146163	42.3816	0.260553	40.8451	0.347928	0.119366	0.199836	1.10001	0.304072	0.423262	0.158891	0.081221	0.117285	0	0.050424	0
ENSPSIG00000010928 ENSGALG00000031860	3.28559	5.07554	2.47492	3.29425	4.51722	3.48645	4.17766	3.80923	1.4276	5.16812	4.74438	2.92461	1.48551	1.59961	1.98201	1.94767	2.90033	2.25506	5.78961	5.58803	4.52631	4.26857	4.99275	3.91274	9.77179	7.17935	6.33279	9.28126	5.95673	8.61475	5.26132	4.16624	4.35786	2.8331	3.60601	2.94548
ENSPSIG00000002664 ENSGALG00000015387	46.8767	59.7489	52.4981	46.7829	37.6401	45.982	46.3353	55.6728	43.8386	41.8767	32.6736	35.6183	48.9357	59.998	55.8883	50.0965	40.0543	51.6459	44.2599	51.2507	53.2172	50.9264	46.3838	55.4403	41.9543	81.7796	50.8105	47.9606	50.5128	85.7064	43.7949	56.853	55.26	95.8095	50.5046	94.0778
ENSPSIG00000011919 ENSGALG00000034224	0.110097	0.463729	0	0.446078	0.252552	0.125433	0	0.451967	0	0.066092	0.030504	0.063562	1.6259	50.5941	1.17771	38.4117	1.4149	37.9484	0	0.363005	0	0.574303	0	0.507578	0	0.209717	0	0	0	0.166164	0.925777	24.6121	0.284703	29.4533	0.143958	18.1857
ENSPSIG00000011935 ENSGALG00000033304	8.82243	8.65285	6.27832	5.55533	4.5753	5.50872	4.65867	7.47906	8.76207	5.43922	3.18233	5.69752	9.84347	15.8925	5.21809	11.5181	5.82314	12.9684	6.82573	3.91139	2.99849	4.6989	3.80309	3.15872	11.4663	11.0678	10.4291	12.2331	8.82649	8.94892	5.2844	11.9893	8.15051	11.9546	4.92857	8.84425
ENSPSIG00000012722 ENSGALG00000042883	8.54517	8.08713	6.82115	5.76075	5.98991	6.7574	7.3787	6.78158	7.23362	6.24249	5.59789	6.6637	9.78806	7.89945	8.47469	7.08113	5.64317	8.45431	27.9711	20.8218	17.7704	18.3839	13.6072	16.7054	18.1747	18.3443	11.2992	11.8304	10.4563	10.4736	24.6191	25.6381	20.0205	18.0185	15.5426	14.6131
ENSPSIG00000013927 ENSGALG00000031863	0	0	0	0.184281	0	0	0	0	0	0	0.584615	0	0	0	0	0	0	0	1.67866	1.62687	1.84225	1.70095	2.01108	1.54247	1.36309	0.960483	2.36259	2.01384	1.1745	1.58325	3.1558	0.664298	2.8597	0.983677	1.57113	1.09079
ENSPSIG00000013349 ENSGALG00000043570	28.6809	25.9177	27.3153	18.961	21.7764	21.4387	21.4995	24.8471	22.379	19.3045	22.713	17.3466	14.7453	8.21998	13.0153	5.90914	12.2301	5.05687	40.5838	60.1492	54.5026	64.0593	53.8424	57.3459	91.7965	170.786	169.151	265.664	125.279	243.084	33.3122	57.74	47.0285	58.3044	45.9614	56.7563
ENSPSIG00000014305 ENSGALG00000040355	0.12592	0.730754	0.16543	0.260687	0.21966	0	0	0	0	0	0.48595	0	0	0.141591	0	0	0	0	5.46296	1.63224	8.91133	2.71342	5.072	2.50142	1.76783	2.49723	1.94585	1.8322	1.43661	2.12865	2.17685	2.83314	3.89682	4.45726	4.02081	3.80348
ENSPSIG00000014311 ENSGALG00000034424	9.95129	9.12005	9.49254	7.70719	8.58564	7.60715	6.91461	3.71639	11.2914	2.38926	5.98029	6.50866	36.7454	20.2233	55.3547	19.2453	28.4606	16.5758	0	0.086176	0	0.096324	0.115848	0	0.3541	0	0	0	0.132654	0.328995	0.648117	0.336956	0.287383	0	0.103814	0.220389
ENSPSIG00000014373 ENSGALG00000030843	507.424	421.976	425.488	366.972	417.046	349.281	448.622	366.116	465.622	278.893	410.596	276.807	519.496	425.391	505.825	320.111	417.079	330.291	183.18	167.415	197.945	170.467	198.675	168.718	169.336	178.913	190.528	176.711	185.294	185.893	178.177	193.648	199.482	181.26	194.304	193.763
ENSPSIG00000014633 ENSGALG00000031167	12.6163	13.4992	10.1106	10.2099	6.72022	8.29492	7.0857	5.8015	6.45023	4.00949	5.4276	6.81258	22.4716	18.612	19.4019	17.679	14.0159	15.3679	4.83106	3.82249	3.471	4.00776	3.72547	2.56129	3.09927	3.9948	3.28331	3.33777	3.63729	1.50599	10.4948	6.2055	7.09331	7.33107	4.27835	3.84473
ENSPSIG00000015444 ENSGALG00000034610	16.0204	18.2696	14.7803	13.8408	9.65199	13.1181	21.489	21.0755	19.1171	19.863	19.451	18.9242	19.5922	27.7522	14.8365	25.3917	13.6955	27.5313	18.981	19.7595	18.4287	16.6572	18.0405	16.539	19.9623	18.3254	26.1139	14.8549	20.3044	13.4949	32.0637	29.7825	28.1109	27.79	22.5234	28.6604
ENSPSIG00000016910 ENSGALG00000041918	78.6618	44.3293	53.1682	31.4481	77.7588	38.273	15.2172	0.714898	3.68066	0.366092	1.98868	0.607824	8.53345	1.68169	6.56491	4.18335	2.8167	1.94219	0.42905	0.70275	1.00395	0.440698	0.543313	0.245302	0.065201	0.135075	0.787829	0	0.921594	0.540271	1.01317	0.746461	0.913643	0.599099	1.302	0.313584
ENSPSIG00000017094 ENSGALG00000042354	3.49148	2.47616	2.16491	1.96826	1.55863	1.69469	1.90181	0.076222	0.747736	0.14211	1.06773	0.416015	3.53824	3.17596	1.99932	2.44286	2.73456	3.51861	29.8755	36.2216	20.7268	30.3405	21.1217	33.1196	2.40883	3.16213	2.663	3.40436	2.80497	1.78198	11.0694	14.4148	6.65449	12.4709	5.79405	11.5721
ENSPSIG00000017678 ENSGALG00000034561	0.55629	0.288341	0.301776	0.173575	0.253159	0.148299	0.028769	0	0.014053	0.014556	0	0	0.966094	0.561471	0.32301	0.55758	0.673544	0.53522	5.98922	6.52597	10.118	8.919	9.11251	7.96704	4.97314	8.62135	4.29733	12.0322	4.98046	12.0597	8.03337	4.06342	3.71732	3.78395	6.0141	4.35928
ENSPSIG00000017903 ENSGALG00000033439	0.100451	0.077507	0	0	0.082192	0	0	0.105262	0.06742	0	0.056059	0	1.94341	1.02957	2.47093	0.456918	4.03611	0.856228	0	0	0	0	0.101887	0.096291	0	0	0	0	0	0	0	1.1508	0	0.506076	0	0.520651
ENSPSIG00000017837 ENSGALG00000039553	49.771	36.5452	37.7412	23.575	43.389	18.5815	232.338	269.746	169.794	170.352	212.885	198.593	23.6513	65.0271	10.8086	39.9027	6.95348	48.9209	60.3605	58.0974	86.6329	52.2953	51.8165	55.1615	11.2965	16.3225	11.9893	7.06552	6.99477	12.2117	12.71	22.9535	10.0062	23.0964	7.14496	15.5579
ENSPSIG00000017847 ENSGALG00000048280	9.51161	3.80622	5.49059	3.20397	4.4994	2.36709	1.97775	0.526352	2.24465	0.68814	0	0.522663	13.3142	9.79219	5.00523	8.42799	5.65416	8.70049	2.84382	4.15884	4.85628	4.35269	2.99819	2.76761	1.29482	0.881183	1.95678	1.43193	2.24956	1.68359	3.2878	2.804	2.92144	3.67101	3.10028	3.21106
ENSPSIG00000017907 ENSGALG00000036017	1.37985	1.23268	0.310625	0.523495	0.593465	0.321605	1.47931	0.59371	0.543177	0.545399	0.434752	0.979173	1.48788	0.970237	0.338839	0.251007	0.402002	1.0877	3.23167	2.94139	2.81322	3.98936	3.24438	4.80844	3.52315	2.57624	3.56464	4.36628	4.06533	1.42257	4.85694	3.84058	4.20609	4.74765	3.72993	4.40448
ENSPSIG00000018062 ENSGALG00000038745	10.0128	8.25144	12.3236	10.0482	7.19967	5.41341	4.87444	6.10288	4.1737	4.37074	3.82142	3.63394	8.76668	9.00946	11.2362	6.85282	7.05899	7.38165	76.7689	71.3264	66.0398	49.478	75.1352	61.2048	61.0131	75.7348	57.6265	67.6222	64.9441	80.1855	65.1814	73.859	65.6847	63.5292	55.424	65.7667
ENSPSIG00000018091 ENSGALG00000034675	4.41514	2.99506	4.10189	5.25816	2.40331	2.78477	3.31829	1.00858	3.77083	2.41448	0.988747	0.45688	4.12063	4.97257	4.84069	3.60737	2.00664	3.99987	0.193141	0	0.247033	0	0.381606	0	0	0	0	0	0	0.480183	0	0.181856	0.095244	0	0.151985	0
ENSPSIG00000018042 ENSGALG00000041112	448.779	374.091	473.679	323.254	326.335	267.125	517.526	581.503	574.773	537.341	470.671	398.732	370.738	297.864	341.49	247.743	258.814	208.296	438.329	398.361	398.94	317.515	420.169	341.788	447.108	505.082	431.129	454.581	399.446	552.311	301.621	302.535	278.42	260.843	289.753	262.091
ENSPSIG00000018094 ENSGALG00000043033	54.0686	35.3767	29.4395	34.6661	31.7381	36.248	3.76933	6.35682	2.24843	2.52128	1.68963	4.53597	3.90644	2.46912	0.896395	6.36186	1.06365	3.64935	35.2323	12.1478	66.151	22.5849	78.6916	30.4961	0.134115	0	0.211234	0.084892	0.27942	0.33512	1.79761	0.609557	3.49837	1.65275	3.61162	1.60362
ENSPSIG00000018137 ENSGALG00000034751	2.32258	0.568664	1.50829	0.673131	1.22289	0.596893	0.753272	0.180087	1.14948	0.094875	1.23696	0.217698	1.46769	1.43945	0.504418	0.514816	0.658436	0.776597	1.10339	1.75999	0.660034	1.60128	0.764232	1.45174	0.480786	0.288014	0.30034	0.200325	0.230433	0	2.27881	1.65316	1.77249	0.60807	1.54518	0.318455
ENSPSIG00000018169 ENSGALG00000031693	5.00803	2.25326	1.13489	1.18544	1.84553	1.04787	1.02278	0.319208	0.282423	0.082311	0.255245	0	4.21201	6.16176	0.604794	4.95432	0.341234	4.39701	3.40596	8.30475	0.574125	5.54622	1.0659	5.93785	0.919398	1.2843	0.342633	0.802167	0.494578	0.424125	17.9458	7.4859	21.6485	9.81784	14.4427	5.67058
ENSPSIG00000018172 ENSGALG00000037453	52.9496	36.0492	51.7663	32.658	42.2415	42.3571	39.0043	36.7276	44.7692	27.4868	47.2092	29.9529	59.7899	52.8942	53.2643	37.0312	56.6158	49.3462	124.805	116.512	116.852	106.62	93.0727	106.373	82.9815	130.407	94.367	90.1123	73.7932	97.5817	167.363	147.616	157.765	128.099	115.3	105.151
ENSPSIG00000018206 ENSGALG00000043532	0.329605	1.19492	0	0	0.548894	0.985837	5.18526	33.2959	0.979603	49.3741	1.74983	32.7867	1.54924	1.71708	0	3.48539	0.615689	2.24042	0.358307	0.611794	0.434293	0.487871	0.356706	0.348248	0.139257	0.175957	0.429679	0.169994	0	0.372571	0.51092	1.00371	0.553807	0.380396	0.433476	0.132519
ENSPSIG00000003711 ENSGALG00000035845	5.14916	10.1124	9.61274	9.98077	5.13698	9.31499	2.42525	3.14138	2.78169	2.49064	2.26447	2.9372	2.11265	0.831937	2.18135	0.888065	1.69735	1.20684	17.2589	16.7032	15.6783	14.9726	13.8207	13.8349	19.5413	24.379	10.7595	38.4076	13.3316	24.8291	6.19764	5.44283	4.2608	5.70841	4.23018	4.84645
ENSPSIG00000003715 ENSGALG00000042798	14.4652	23.8679	15.2486	14.3401	11.5791	15.1036	4.92089	6.75393	3.22241	4.94683	2.68446	6.03284	27.4604	66.7296	21.9112	54.3694	19.0262	6.78872	3.04205	2.62725	1.16023	0.534723	2.64103	3.48956	4.79681	3.45385	0.627218	0.723053	1.36476	1.99937	7.36485	6.80996	1.55442	3.43146	3.33084	3.63775
ENSPSIG00000003725 ENSGALG00000029264	0	0	0.315899	0	0	0	0	0.601586	0	0	0	0	0	0	0	0	0	0.34574	0.421399	0.63743	0.214396	2.63625	0.678882	1.21108	0	0.576202	0	0.834642	0	0	0.708502	0	0.258448	0	0.088075	0
ENSPSIG00000003727 ENSGALG00000033880	80.2437	100.136	88.1378	74.6785	102.289	104.64	26.132	105.772	25.3573	84.9163	22.8493	98.7049	27.456	19.0433	27.7851	27.0766	21.2612	23.0666	43.6605	49.9826	47.3198	53.6092	38.5956	55.0281	32.6271	23.7531	35.1995	19.293	25.2329	20.2175	38.4917	40.5608	41.3214	43.4369	30.3637	33.5306
ENSPSIG00000003765 ENSGALG00000037164	13.6213	32.2281	9.6505	22.8827	6.89373	19.4565	16.762	40.1231	13.9226	31.5663	11.7943	33.9872	13.7931	39.0786	6.66761	29.3123	7.42281	30.4304	7.17657	2.21044	6.89831	4.17927	5.39474	14.7751	6.42168	1.36465	8.07004	13.3179	6.86446	1.60568	7.87813	4.76268	10.2952	31.6936	7.50819	29.7066
ENSPSIG00000018209 ENSGALG00000035252	356.264	348.008	390.149	417.187	497.097	454.814	292.65	287.101	326.891	326.033	410.121	326.849	311.25	336.406	517.351	348.934	405.623	406.682	1951.19	2125.76	2396.65	2359.4	2657.5	2640.89	2043.46	1771.43	2349.55	2135.41	2609.31	2798.38	1909.18	2092.74	2292.05	2546.02	2581.1	2671.08
ENSPSIG00000003683 ENSGALG00000034346	213.24	98.0535	114.904	104.711	112.89	75.602	56.6118	24.016	33.781	22.8405	38.1592	22.5164	58.8373	61.6313	20.2138	72.9868	35.5404	45.2966	406.904	93.1404	505.615	110.343	408.92	141.634	9.80252	12.854	4.12797	12.853	9.62514	11.4658	19.8782	14.9826	21.833	19.9563	12.4977	18.7337
ENSPSIG00000003686 ENSGALG00000031390	45.8247	62.8829	22.015	41.8686	30.2651	47.7031	41.7722	48.5824	29.7604	36.2042	37.1125	40.134	45.2642	68.8055	16.594	52.1453	35.1742	64.4204	223.416	251.989	224.146	260.836	209.694	244.702	118.979	131.248	107.129	115.947	125.075	103.886	195.951	237.445	203.298	231.129	189.336	206.141
ENSPSIG00000003696 ENSGALG00000040097	50.2225	49.8749	54.9919	48.9223	36.0798	42.7815	43.6728	60.8221	41.7924	47.2348	43.5414	50.1188	39.8434	57.9943	59.2067	51.0019	33.3322	46.9258	24.4023	21.9194	23.0179	19.6538	18.4289	20.1203	19.1528	20.2241	17.804	13.5332	18.4709	15.5712	25.0328	29.3935	21.3508	27.4711	18.0936	21.6982
ENSPSIG00000003701 ENSGALG00000035417	72.7297	71.0478	57.1988	54.5747	51.5591	57.6409	65.2773	63.0675	74.1836	46.8753	69.1749	57.3505	61.7176	62.8356	72.6902	45.1834	47.691	54.6119	58.4452	64.463	72.4309	58.3544	57.73	60.5279	56.4795	61.4374	74.2681	68.5135	63.62	74.2203	54.829	56.3056	69.9028	69.6304	48.4096	58.6717
ENSPSIG00000003707 ENSGALG00000033568	47.3168	43.5223	52.5626	60.7773	54.5708	61.7359	37.4256	59.4041	90.2027	56.9269	40.2683	53.8506	63.7857	51.9912	87.2177	55.2079	70.7048	65.7078	200.126	207.472	199.875	189.659	200.627	189.374	139.529	142.586	133.131	133.563	149.874	155.797	169.432	175.362	168.861	172.644	167.21	167.331
ENSPSIG00000000016 ENSGALG00000035752	139.349	126.192	188.892	139.027	142.485	132.822	109.065	148.785	133.806	135.555	143.654	114.721	127.951	129.826	164.472	117.2	118.573	110.595	51.2062	58.7722	57.482	66.735	39.8076	50.3561	52.6183	51.0247	66.5472	49.7755	47.3623	49.0258	53.7131	52.5691	65.4191	55.2316	44.8913	43.0626
ENSPSIG00000003774 ENSGALG00000053281	90.766	105.573	79.5986	92.9466	80.6567	88.9086	144.905	158.747	130.902	149.247	133.863	115.733	122.288	222.7	95.0028	167.375	95.079	176.82	31.8728	130.043	30.451	140.603	22.6712	106.203	95.8753	205.341	114.873	233.588	72.7974	198.153	30.4897	54.8963	35.9839	65.4429	20.5404	43.2255
ENSPSIG00000003787 ENSGALG00000039690	0.467584	4.29118	0.246641	9.00748	0.454578	4.47961	0.959591	1.41251	0.57376	2.55083	1.27899	3.05555	2.55726	171.241	3.82958	154.244	4.76678	195.547	3.92936	2.5181	8.99735	2.70802	3.49544	5.12629	0.464327	27.4376	1.15114	1.21002	5.09628	12.6386	1.89039	79.3041	2.91329	111.752	2.27572	69.5301
ENSPSIG00000003778 ENSGALG00000035932	59.0929	55.5044	37.1034	30.9983	41.1607	31.8641	46.0422	33.5042	31.0304	42.6706	32.988	36.2625	62.9094	69.0867	32.6396	50.0972	32.6147	53.2014	5.1688	3.87472	4.61346	4.49658	4.67985	3.92263	2.89817	4.54659	3.04797	6.49022	3.02833	4.02939	5.84017	5.96581	5.48777	5.50387	2.23616	3.98439
ENSPSIG00000003791 ENSGALG00000035031	103.453	105.027	53.0259	109.979	74.2089	122.471	110.834	60.7386	138.628	61.3653	112.272	65.8619	95.0099	119.582	63.4208	99.1463	73.8347	100.551	128.685	71.1827	125.777	54.7612	102.025	51.4541	52.9649	46.3375	34.8237	44.6448	38.3047	41.4543	45.3539	29.6449	34.5588	30.6665	40.0582	23.1526
ENSPSIG00000003802 ENSGALG00000040167	58.3069	61.725	34.0651	49.7308	40.0853	52.0983	134.526	234.914	148.547	222.9	212.326	290.471	38.5797	57.1258	34.5466	41.8449	34.6686	49.8047	145.516	103.076	182.484	144.461	134.95	118.974	158.114	138.692	258.457	189.123	209.739	142.91	50.5469	66.7521	73.1308	84.3385	57.6446	59.5132
ENSPSIG00000015256 ENSGALG00000015344	11.4908	15.2625	10.0206	8.24254	10.7639	8.12408	7.05628	6.99593	4.90035	5.61982	9.81813	5.30479	15.6502	11.7322	7.02862	12.2125	10.7154	11.9543	18.1731	20.7061	17.0754	16.1431	15.3375	16.7873	11.0944	10.1838	11.5313	10.463	9.63936	7.21714	17.8106	17.4347	13.0317	14.7248	15.3847	14.1662
ENSPSIG00000015425 ENSGALG00000015346	28.7459	13.924	24.1563	10.0312	19.6484	9.59689	17.0525	5.44348	4.63078	5.37652	4.08715	4.5923	15.6324	12.0629	11.7676	12.0902	13.9693	12.9846	9.03019	6.24703	5.73104	4.37901	8.1278	6.45064	2.15019	2.10344	3.33184	3.2171	6.51383	2.5336	5.25252	3.91149	3.00365	2.58316	5.21055	3.66199
ENSPSIG00000015483 ENSGALG00000015348	39.9009	51.0583	8.21505	40.7006	7.30051	33.5917	270.201	105.331	353.378	95.2529	258.96	98.6912	36.5965	81.9675	20.7259	68.0155	20.2067	79.4454	79.0841	47.9065	66.3791	48.0288	63.2531	54.8321	308.175	392.968	400.062	420.36	242.774	290.295	19.3822	105.743	17.7323	115.061	13.7717	74.0574
ENSPSIG00000015530 ENSGALG00000015351	18.1037	18.4343	15.567	21.3223	10.9101	12.3446	9.82914	5.75054	7.99196	4.59513	7.17287	5.48731	13.2605	12.0445	7.40376	9.48758	6.60921	14.2638	12.6236	16.3487	13.7009	13.8121	14.1095	17.0359	76.1679	89.9852	65.4793	86.0374	67.1074	93.9047	9.18759	10.2182	10.0788	10.7887	9.6226	12.1849
ENSPSIG00000015872 ENSGALG00000015353	33.5591	35.6418	25.7812	29.5432	24.4271	27.3849	25.6426	31.9057	12.2678	25.381	23.5141	34.7946	35.6696	37.3546	19.3303	37.4868	22.4343	36.652	18.5857	12.0136	16.8934	13.0066	16.8494	13.11	16.7256	12.0721	13.2976	16.2717	15.8993	11.0501	23.663	17.6076	24.3678	16.8653	15.1017	16.9925
ENSPSIG00000015881 ENSGALG00000015355	72.5262	69.3949	50.0089	51.2658	30.8292	38.8879	151.826	110.929	98.0736	82.5876	99.0465	86.093	50.2319	46.9862	24.8602	39.0851	32.9987	32.4131	194.812	186.755	167.693	194.305	178.977	229.997	568.279	683.881	432.417	502.764	467.13	594.358	159.442	202.888	134.179	196.125	163.711	186.684
ENSPSIG00000016326 ENSGALG00000022871	0.11456	0.11929	0	0.290861	0.068667	0.159087	0	0.178384	0.710088	0.551642	0.584195	0.556353	0.12012	0.12931	0.044802	0.189893	0.062746	0.148789	8.8559	8.76589	4.06696	5.39703	7.7106	10.7918	33.2881	27.4673	14.0896	19.9501	24.9284	34.1997	11.7639	7.86365	4.27062	4.23643	9.53051	7.47114
ENSPSIG00000016330 ENSGALG00000015358	0.737694	1.65307	0.801713	1.02634	0.865255	1.0791	1.05336	0.157263	0.549294	0.318742	0.308841	0.189917	1.24419	1.50818	0.117028	1.38499	0.718225	1.59376	9.22266	121.559	7.02048	286.314	4.99429	115.396	14.2786	14.7908	11.3803	26.5012	7.22507	3.97209	5.59095	2.05294	2.47795	1.33258	5.24973	0.789858
ENSPSIG00000016273 ENSGALG00000015356	31.2737	30.4682	40.8016	34.8395	23.7552	23.8357	32.5252	42.8418	36.4186	44.6396	32.079	39.9651	35.1761	32.4005	55.2252	29.4342	22.6227	19.1405	22.1945	23.1189	16.8736	17.393	24.0132	26.2094	21.9976	25.1242	19.2864	11.6816	28.7525	25.7747	34.2656	42.5349	24.0906	34.1637	29.0562	39.2068
ENSPSIG00000016898 ENSGALG00000028448	0.333412	0.268804	0.413102	0.208415	0.20915	0	0.092215	0.079019	0	0.036551	0.116967	0.771391	0.044648	0.170666	0	0.077849	0	0.10502	0.817792	1.53378	2.12558	0.839793	0.695612	0.672183	0	2.89591	0	1.44231	1.89527	2.44361	0	0.931611	2.43609	1.74861	0.184485	2.53199
ENSPSIG00000016895 ENSGALG00000015360	24.5196	27.683	29.0099	19.7442	20.7521	18.5041	23.2202	25.9296	17.0481	14.4958	19.7856	19.854	22.9965	18.8707	19.6135	15.1379	20.8811	19.028	84.0987	88.1411	92.229	79.9243	65.174	72.0242	61.6086	85.8827	71.703	73.053	51.3556	75.1875	89.5633	72.8366	91.9406	69.996	63.7123	63.675
ENSPSIG00000016902 ENSGALG00000015363	205.187	166.674	184.283	98.844	136.928	115.498	141.013	181.019	90.5123	93.3601	97.8007	116.772	164.613	87.1703	100.887	68.1819	115.928	78.8647	109.011	68.7655	121.999	126.504	107.184	97.5146	94.2829	134.267	96.8416	111.678	83.4696	94.1984	101.08	95.6995	103.01	109.934	76.8363	71.3274
ENSPSIG00000017326 ENSGALG00000015375	0	0	0	0	0.041124	0	0.186032	0.127631	0.179725	0.326611	0.199882	0.31407	0.099636	0.098537	0.582787	0.120897	0.276901	0.099536	0	0.177978	0.184488	0.187321	0.244965	0.157393	0.454267	0.707132	1.25012	1.10439	0.728742	1.51263	0.621636	0.422982	0.9938	0.472491	0.996954	1.23435
ENSPSIG00000017397 ENSGALG00000015379	3.41944	11.3657	2.52413	25.4228	9.67737	16.1829	23.0964	5.42287	41.2909	8.14011	23.8901	3.46771	47.5511	313.47	101.616	332.356	81.6601	336.761	2.56419	1.50786	1.30144	1.71903	1.21547	2.83597	0.772447	2.334	6.0802	0	10.064	1.16556	24.2283	50.34	24.2619	61.2636	18.3357	55.5915
ENSPSIG00000017683 ENSGALG00000026299	0	0.54237	0	0	0	0	0	0.635389	0	0.724104	0	2.1529	0	0.555375	0	0	0	0	1.35044	4.04362	2.34888	4.32879	1.21452	3.62067	12.5149	0.074652	2.71541	0.307978	5.64571	0	2.09816	0.340237	0.217143	0.326155	0.332437	0
ENSPSIG00000017708 ENSGALG00000045596	1.59364	1.66898	0.854494	1.85435	2.58008	2.82525	1.41557	0	1.18784	0	0.778118	0	0	0	0	0	1.07154	0	1.94438	2.29301	0.600639	0.792328	0.440532	0.86434	0.69204	0.172047	0.246111	0	0	0	5.78064	0.490668	1.33503	0.352005	1.2369	0.067649
ENSPSIG00000017715 ENSGALG00000015395	1.12068	0	0	0.161491	0	0.60785	3.74909	2.51323	1.94965	0	1.3323	0.142838	0.175848	0	0.300679	0	0	0	1.19147	0.695574	0.363341	0.15244	0.564148	0.763747	1.85202	2.16648	0.603456	0.075046	1.33454	1.55744	7.79722	6.29401	1.00824	0	5.43535	4.19919
ENSPSIG00000017438 ENSGALG00000015389	0	0	0	0	0	0	0	2.26241	0.098758	4.13314	0	2.97657	0	0	0	0	0	0	0.925613	0.558419	0.350401	0.657485	0.202037	0.268761	8.64257	7.09926	10.0041	11.532	7.15642	12.3112	1.68784	0.233074	0.631413	0.159364	0.517346	0
ENSPSIG00000017724 ENSGALG00000015396	6.27453	4.1052	3.49887	3.64494	2.98196	4.56205	1.16976	0.784023	3.47343	0.528523	3.81343	0.495742	0.60482	0.529477	0.395344	1.38057	0.793224	0.558543	8.77694	9.88653	7.26324	9.36896	6.6501	9.3674	16.1457	17.1211	21.4589	14.6572	10.8669	16.22	21.0169	26.4043	13.5468	14.8173	16.441	20.4996
ENSPSIG00000017332 ENSGALG00000015377	44.6286	54.9926	34.3421	34.6133	22.8532	30.9212	19.2982	25.0149	20.5164	20.9733	16.797	22.2942	44.5045	29.9844	34.2953	33.5716	28.7393	28.6963	38.7166	28.1022	34.3559	32.7815	30.2203	29.4185	21.9152	14.2789	25.0569	9.84824	27.9667	13.7424	20.3324	21.8574	19.4931	25.1007	15.9191	21.0976
ENSPSIG00000017381 ENSGALG00000015378	87.0882	75.7527	90.1949	73.4402	81.4322	80.7376	56.8614	80.8987	64.4158	59.3391	62.2188	71.5615	82.6411	89.5228	88.587	75.0337	91.1774	81.8597	12.8219	16.7863	13.6866	19.5428	13.6597	15.1782	15.1555	21.4235	15.3763	18.2703	14.4613	15.554	18.3122	24.2757	22.6094	22.6078	17.8173	20.0019
ENSPSIG00000017822 ENSGALG00000022866	2.12357	2.1392	1.86466	1.79482	1.57718	1.40819	2.09495	0.818053	0.90918	1.251	1.07337	1.17943	1.67213	1.47192	2.24037	1.32017	1.74422	1.33896	4.80485	3.5744	3.13952	4.12782	2.06865	2.08007	2.59551	2.50877	2.03918	2.35516	1.84073	2.58685	6.22041	3.15667	5.2301	4.59754	2.12755	1.69981
ENSPSIG00000001376 ENSGALG00000015400	2.72283	2.22415	2.31768	2.53219	4.20853	3.3493	4.23789	4.46094	3.98456	1.91707	4.98834	2.20467	5.06628	2.16466	5.11765	2.79875	1.38623	4.27534	38.8705	38.1729	34.0288	38.1269	29.3583	29.0599	16.6365	16.4371	11.912	12.0834	11.5544	7.85393	30.0425	25.1975	31.679	24.7197	26.0279	21.3765
ENSPSIG00000017833 ENSGALG00000015402	30.4697	24.4807	25.6288	24.0928	24.3788	22.0846	23.0887	26.4887	24.3994	26.4653	24.2226	23.8647	25.4064	23.9249	30.5369	21.8559	23.355	20.5389	36.7869	35.3987	38.2402	35.075	40.4402	35.886	36.7966	38.8671	38.3833	35.2937	40.9025	43.3609	38.5271	47.6154	46.1977	46.2521	40.3936	46.6827
ENSPSIG00000017839 ENSGALG00000015403	4.24217	57.9306	15.2127	54.0423	17.8113	49.6295	6.32668	5.82205	8.00689	3.79158	6.73065	6.04315	2.32554	8.40743	1.06876	14.03	1.98235	7.70505	20.95	67.9413	27.9255	81.1223	32.5636	67.0757	73.3953	68.0582	72.4493	123.457	43.9575	38.9967	20.1289	12.1755	12.4561	17.0012	6.77384	13.4822
ENSPSIG00000018122 ENSGALG00000015414	43.4363	39.4426	38.181	35.5888	29.7053	30.2539	31.0343	19.0415	28.287	20.464	15.4775	12.2757	44.884	57.2429	32.1393	50.0744	26.2079	35.3232	14.5464	15.0591	14.9824	11.9232	12.8537	13.4796	15.314	15.8914	18.0894	12.8099	17.9824	12.8528	17.4523	11.1126	12.1073	9.7342	10.3004	10.5863
ENSPSIG00000018128 ENSGALG00000040949	0.550508	0	0	0	0	0	0.510218	0	0	0	0	0	0	0	0	0.492176	0	1.21338	0.109842	0	0	0	0.179748	0	0	0	0.131707	0	0	0	0	0	0	0	0.357145	0
ENSPSIG00000018026 ENSGALG00000015409	200.107	117.922	131.466	98.2028	114.112	102.257	107.176	119.455	87.7388	110.259	86.7652	109.828	61.0392	43.7115	40.7714	50.0122	45.7977	47.4086	112.153	120.989	102.488	121.067	81.941	89.995	315.004	335.334	181.463	275.614	137.158	173.537	84.4397	52.191	63.605	47.1675	47.9606	35.6308
ENSPSIG00000018115 ENSGALG00000015412	20.8442	21.9236	12.7464	14.1636	10.6479	12.0644	23.4928	23.0154	20.7596	16.6667	14.9796	12.6896	14.6763	19.073	8.866	15.7547	8.7573	10.9055	16.8624	15.4438	16.9948	16.8585	16.2918	15.288	14.0383	14.795	16.4656	11.2688	16.37	11.25	20.7234	16.0786	18.6225	15.4631	16.3996	15.6891
ENSPSIG00000001411 ENSGALG00000054989	0.542389	0.112662	0.091414	0.011306	0	0.084107	0.01842	0	0.083137	0	0.072817	0	0.174574	0	0.040363	0.041505	0.070307	0.083524	0	0	0	0	0	0	0	0	0	0	0	0	0	0	0	0	0	0
ENSPSIG00000018120 ENSGALG00000015413	1.14945	0.645213	0	0.742084	0.663659	0.654078	1.71618	18.008	0.921264	6.64783	0	11.6979	0.423465	0.145023	0.511681	0.302966	0.311633	0.300599	4.03715	2.26143	2.71175	2.70543	2.51855	2.10132	4.65062	30.8297	4.80501	36.0989	3.36658	4.8954	4.907	2.34321	3.524	2.10467	1.92417	1.55056
ENSPSIG00000006469 ENSGALG00000014573	104.877	125.981	119.188	92.4469	97.2392	82.4121	88.1364	68.6632	83.9889	57.794	61.7234	53.2774	100.54	79.1229	58.2445	78.932	82.2666	76.3107	295.321	204.047	219.962	208.566	199.988	183.986	134.947	150.357	152.834	117.14	133.224	96.5465	256.68	193.674	182.517	153.04	191.974	125.358
ENSPSIG00000008866 ENSGALG00000035867	0.333813	0	0.975471	0	1.28329	0	0	0	0	0	0	0	0	0	0	0	0.742049	0	0	0	0	0	0	0	0	0	0	0	0	0	0	0	0	0	0.134649	0
ENSPSIG00000008876 ENSGALG00000007817	0	0	0	0	0	0	0	0	0	0	0	0	0	0.311179	0	0	0	1.64544	1.4775	0.760065	0	0.276524	0.60431	0.5122	0	0.248301	0	0.124182	0.07338	0.14123	1.92664	0.251521	0.851968	0.188943	0.435177	0
ENSPSIG00000007418 ENSGALG00000030187	188.785	237.765	125.937	185.981	139.857	195.555	206.435	196.49	146.622	161.137	153.848	166.76	179.292	236.393	112.082	195.905	151.464	213.566	82.9858	101.805	82.4709	110.635	78.6115	115.132	103.469	139.296	102.985	125.717	88.7814	112.614	87.252	100.285	87.993	105.628	70.9805	91.8385
ENSPSIG00000008991 ENSGALG00000031286	94.4847	95.4715	83.52	88.5195	96.1756	85.9862	58.0622	68.1796	56.0207	60.2653	61.2763	56.1311	88.9184	91.6199	86.9624	73.0965	80.9228	73.756	48.0094	49.5982	36.1268	34.8955	37.5287	37.7383	38.8369	44.1888	28.5589	24.2979	31.3324	31.0768	38.407	36.8314	28.9274	22.8271	32.5713	27.0476
ENSPSIG00000009051 ENSGALG00000033753	53.6458	55.3303	55.415	48.4408	45.3926	43.5964	49.7724	38.7585	36.0546	31.6447	44.2235	31.1137	58.1436	56.5107	48.3471	47.1212	41.3497	51.0951	44.628	47.117	32.758	28.9636	30.6596	31.2439	46.7424	54.7031	30.065	26.1334	27.0673	45.4842	48.5019	49.3178	30.3367	31.9697	33.3233	31.8378
ENSPSIG00000010368 ENSGALG00000007886	5.44633	10.8225	7.42416	4.73341	5.96955	10.4464	22.8124	25.5439	19.111	24.3568	42.8426	33.2257	2.42962	1.41457	3.74324	1.77539	3.21687	0.881216	11.5781	7.65916	13.21	14.0062	9.2924	12.6803	2.23165	1.12689	2.68374	0.4089	1.26839	2.31869	1.29057	1.28463	4.65943	2.03472	3.4776	1.94744
ENSPSIG00000001807 ENSGALG00000039032	59.1846	59.2784	55.659	60.9818	38.1321	43.012	52.5157	95.1551	55.8903	108.92	59.2882	116.106	119.749	202.479	48.147	206.493	102.132	167.118	28.0018	37.5455	23.0608	28.2316	28.1321	30.6111	20.1198	19.5344	12.4459	10.0862	15.4917	11.5569	26.6645	29.6563	23.194	25.4427	28.4729	37.3777
ENSPSIG00000009940 ENSGALG00000039080	84.3883	169.684	92.2304	87.6307	87.3962	115.975	158.223	113.962	136.316	69.6815	157.078	110.305	21.2319	30.7533	22.2345	26.9671	23.6449	28.4667	0.971696	1.04721	0.425665	1.15256	0.293182	0.620156	0.811826	0.729081	0.379516	0.296437	0.282822	0.200684	2.82844	2.04275	1.38578	1.44845	1.43403	0.974647
ENSPSIG00000010002 ENSGALG00000037556	0.839488	2.00325	1.14283	1.50609	1.02692	1.37714	0.463701	0.371464	0.124496	0.046892	0	0	1.28222	5.71748	1.03538	3.23538	1.27653	4.64851	1.95517	1.45282	1.63055	1.13939	1.04212	0.995409	3.34161	5.54332	5.36641	3.40092	3.59467	4.02831	5.13003	4.22332	3.3753	2.7971	3.83579	3.15211
ENSPSIG00000010795 ENSGALG00000038913	0.843753	1.92339	0.104871	0.174577	0.120118	0.361194	0.452251	0.794025	0.448596	0.242336	0.45945	0.456497	0.706006	1.52027	0.088633	0.187006	0.449925	0.384971	68.8888	73.799	57.224	65.436	76.6503	72.7947	27.3096	40.8485	24.6195	33.048	30.9176	18.774	69.0396	62.8657	54.2827	48.3527	50.5441	47.679
ENSPSIG00000010944 ENSGALG00000034859	19.9041	20.7974	12.2436	20.2131	7.15736	11.3678	18.985	36.1573	20.8178	23.1651	12.1346	18.4146	16.753	20.2193	19.3039	15.3116	8.31653	10.3628	74.829	82.3474	91.3164	75.5671	64.4008	69.9768	74.9162	75.2989	72.119	65.4444	65.5604	82.7705	69.864	63.9683	78.1479	71.3717	67.9624	70.4445
ENSPSIG00000001811 ENSGALG00000007938	0.017193	0	0	0	0	0	0	0	0.021478	0.028599	0	0	0	0.030394	0	0.026254	0	0	0	0	0.022393	0	0.021959	0	0	0	0	0	0.010714	0.019654	0	0	0	0.024338	0.051093	0.017613
ENSPSIG00000010994 ENSGALG00000007920	23.2087	12.5723	13.4887	12.0378	16.4829	15.4773	38.3957	19.8376	30.9945	18.0153	31.7496	28.9615	17.9253	14.5045	8.7797	12.9455	20.8219	14.6702	16.6583	17.9253	12.0022	15.1339	10.4243	15.8077	229.559	311.585	72.3438	212.384	62.1112	149.123	9.61237	9.47979	9.97198	10.1239	7.98572	7.04827
ENSPSIG00000001813 ENSGALG00000046408	2.2758	53.3684	1.57421	35.4365	3.12015	17.9184	0.388082	0.344824	0	0.170473	0	0.167228	1.32995	1.3972	0.061526	1.97731	0	1.22214	0.930866	0.867746	1.42418	1.91098	1.12925	2.23043	0.198944	0.769342	0	0.467437	1.41196	0.212839	1.80016	0.924215	2.79828	0.870829	1.97693	1.68306
ENSPSIG00000011001 ENSGALG00000007932	2.41059	1.91765	2.58173	1.42723	1.83689	1.77967	1.54434	1.77403	1.72888	0.850723	1.31752	1.53702	2.49885	1.60108	1.46656	1.16432	1.91414	2.09929	9.34362	7.26437	7.99177	8.82138	13.4773	11.1361	20.1381	16.412	7.58319	19.097	18.6655	17.2815	5.92773	7.76253	7.92195	7.62298	10.5927	11.301
ENSPSIG00000011179 ENSGALG00000007941	7.65805	10.2592	0.944105	1.56652	1.91398	1.64975	5.36868	13.123	1.55703	2.36584	1.29605	2.13328	8.48033	14.5542	0.730882	1.79786	1.7104	2.05045	13.6597	13.8627	10.2319	9.43988	9.5799	9.99914	15.7396	10.9342	13.6273	12.9925	12.9144	15.3565	16.4683	14.6416	12.8427	14.8131	12.9106	12.3219
ENSPSIG00000001820 ENSGALG00000007948	0.246128	1.37981	0.209015	1.36288	0.430967	0.589082	3.00301	2.19441	5.91022	3.2709	4.34858	1.17752	11.9174	23.948	6.5177	25.0148	9.69448	23.6733	3.79055	5.071	2.09361	3.82927	2.02882	3.75324	9.36345	14.6394	16.4455	2.86079	14.0401	9.29908	53.6086	21.1494	35.4291	24.1131	32.3378	20.0467
ENSPSIG00000011414 ENSGALG00000039558	18.9245	19.2533	16.0718	16.3306	15.125	15.9446	15.0493	15.1291	9.42296	13.2839	12.7045	15.3777	22.1668	20.2022	13.9717	17.7393	15.9979	19.0612	22.9396	24.5733	16.224	17.8367	14.7781	15.4992	18.354	19.4577	13.3855	18.8579	11.1691	11.8158	24.5792	20.3667	21.1293	14.2754	16.0909	14.5507
ENSPSIG00000011287 ENSGALG00000037968	147.374	164.669	110.552	118.523	102.889	114.154	115.91	114.911	83.4082	89.88	86.7795	85.4875	161.283	174.112	105.645	145.07	107.456	147.478	415.91	461.728	391.99	375.196	414.571	379.048	318.757	347.087	295.194	291.493	290.27	293.83	423.512	456.923	414.903	410.281	405.948	400.967
ENSPSIG00000011971 ENSGALG00000033730	25.2189	35.4839	21.4617	21.8451	24.6783	20.2938	25.8171	21.7105	12.3127	19.303	15.1821	22.265	28.381	22.8634	10.4034	20.9221	23.7811	23.684	17.3138	15.0962	19.26	16.6814	14.3564	15.3754	8.22554	8.24595	5.95158	7.69393	4.5031	6.22338	5.10545	9.23937	4.85974	6.88184	5.37653	5.71384
ENSPSIG00000011423 ENSGALG00000036787	83.1053	94.4412	75.9973	63.4891	74.8174	83.1593	70.4244	84.3051	76.9378	60.5713	78.155	75.6532	68.3081	43.0686	52.6394	33.1915	73.0657	44.9014	321.304	329.481	309.559	257.008	324.034	287.54	356.874	396.416	305.537	317.803	353.541	333.096	554.215	484.26	551.801	435.19	547.394	430.243
ENSPSIG00000011933 ENSGALG00000041309	22.0625	17.4469	11.431	19.4988	13.2947	19.6915	26.0236	43.6891	32.4588	32.7739	20.1591	30.3309	28.2866	25.7694	28.3681	24.8182	20.9148	19.1976	24.5614	29.9857	20.4887	21.1907	22.394	19.1284	8.52325	9.9867	5.57338	7.1998	4.87294	5.79547	8.52402	10.6177	6.61294	9.2613	8.84749	10.0744
ENSPSIG00000012524 ENSGALG00000032584	1.04614	0.18721	0.440675	0	0	0	0	0	0	0	0	0	0	0	0	0	0	0	1.4454	1.6303	1.67965	2.80969	0.922503	2.46825	0.314189	0.413651	0.476941	0.553526	0.676179	0.226047	1.19766	0.651824	0.998213	1.08139	0.550531	0.524766
ENSPSIG00000012310 ENSGALG00000031542	51.3777	58.4594	40.4603	31.1684	27.095	29.9771	52.2313	47.0988	39.7116	38.7923	27.6774	37.5537	47.3487	47.8035	11.8403	46.0974	34.1662	42.752	71.2462	81.425	52.0224	87.0077	67.1262	78.7341	76.852	83.0926	52.275	75.6987	53.9276	49.5405	68.1184	71.8721	56.915	70.8976	55.1793	61.4432
ENSPSIG00000012591 ENSGALG00000038217	68.817	58.6398	53.92	40.08	55.0004	54.1033	32.643	32.0923	18.4296	34.1629	33.1669	47.9278	34.1789	40.0009	15.3589	24.2004	30.116	40.694	28.5596	34.7453	20.8353	30.1637	38.3338	31.2135	14.2458	18.2132	10.5632	13.2685	19.2798	30.0248	12.6318	16.8911	12.7921	17.9882	10.2961	13.0375
ENSPSIG00000012726 ENSGALG00000036901	2.77083	1.6701	1.44324	1.37056	2.98229	2.05355	1.88251	0.835323	1.80062	0.46453	0.591156	3.43053	0.419678	1.24172	0.576262	0.837942	0.383555	1.22603	2.49479	0.878688	1.59213	1.22341	3.41566	1.02822	0.369949	0.529778	0.457305	0.178315	1.26368	0.153305	1.85301	2.13421	1.87755	2.89558	1.26336	1.76047
ENSPSIG00000012730 ENSGALG00000014069	3.86409	1.10127	2.73269	0.953133	2.22431	0.551903	1.45928	0	2.43003	0.564515	1.16625	1.07968	1.32391	4.84826	0.520064	2.26092	0.217751	2.7555	4.74435	3.80001	4.33314	8.28534	3.9054	6.05603	24.6669	11.3899	10.4608	5.17122	13.7957	6.69803	58.2751	47.1183	22.1179	36.5443	21.847	22.4845
ENSPSIG00000001826 ENSGALG00000008053	44.7546	64.0789	16.9017	19.4228	17.1521	19.9725	54.2817	37.7319	27.458	21.852	19.3203	30.2365	36.3712	28.2648	4.7166	14.692	18.1665	21.6726	40.6686	45.7886	39.3358	51.8744	29.2376	37.1716	37.595	41.6925	30.1546	45.6915	31.1404	23.1907	35.9314	28.9485	28.3676	25.2344	20.9483	18.9114
ENSPSIG00000012824 ENSGALG00000008055	0.294319	0.400693	0	0.809919	0	0.247996	0.201447	0	0	0.026756	0.054379	0.049111	0.184902	1.47966	0.63422	1.80037	0.142547	2.0978	0.797377	0.395297	0.700953	0.213315	1.06182	0.342876	0.287513	2.15538	0.872881	1.2573	1.40673	0.5257	1.22446	0.973994	0.736693	0.312488	0.548931	0.250433
ENSPSIG00000012857 ENSGALG00000037220	3.01816	0	0	0	0	0	0	0.220309	0	0	0	0	8.82563	0	0	0	0	0	40.6086	0.914911	52.33	4.09843	22.9397	1.31432	0.813435	0.068548	0.473749	0.380576	1.59226	1.44224	1.50356	0	1.54511	0.93313	0.483986	0
ENSPSIG00000001832 ENSGALG00000008440	14.4072	22.4645	19.829	28.0934	15.5834	23.1063	3.94806	3.91902	7.06322	7.5753	2.70795	3.77576	12.0536	13.1794	7.54073	21.0215	24.5284	16.4723	2.8313	2.16656	2.27777	1.70034	3.13459	1.14399	0.325709	1.23148	0.690887	0.418219	0.899073	0.706643	3.14076	8.43146	3.18855	8.36202	1.37562	4.32196
ENSPSIG00000012962 ENSGALG00000008438	3.76917	3.58543	2.14268	2.53533	2.04361	1.83837	4.5003	4.43866	7.03336	5.48922	1.98221	2.01455	4.1021	3.23359	1.7427	1.72161	2.04218	1.35726	58.9194	71.8755	38.4701	40.4899	33.4933	42.7372	52.4135	56.2879	32.5752	31.7383	31.405	40.3265	70.2314	84.0677	50.4902	51.045	49.2612	58.8848
ENSPSIG00000001830 ENSGALG00000022531	51.0088	57.0374	29.8704	73.4398	38.0901	71.2608	56.4255	61.2435	75.2932	77.5059	56.9441	90.7526	47.0321	82.3471	28.5695	100.977	49.6975	97.2249	1.5293	0.725612	0.912432	1.50307	1.45249	0.789317	0.388804	1.15565	0	1.51223	0.451657	0.834593	3.21722	1.46443	1.68564	1.05335	1.97086	1.00088
ENSPSIG00000013107 ENSGALG00000030732	0.634714	2.10648	1.07118	3.53036	1.35345	3.83286	4.2029	5.8453	3.16357	7.32704	5.50443	6.94138	2.25844	9.11168	2.51195	10.2808	3.34337	12.3935	8.85823	8.39671	5.92649	8.38996	4.50886	11.8644	8.25779	8.5094	5.9902	7.52602	7.43644	5.23579	17.5554	20.3153	10.6836	13.2327	9.72521	14.8908
ENSPSIG00000012972 ENSGALG00000008436	34.4093	44.8869	31.282	36.8734	31.149	38.9729	36.8429	37.7913	30.1596	35.8442	24.2499	44.9986	22.9858	24.8368	12.2364	21.7601	19.6425	25.3336	29.6078	26.9984	29.0311	32.9647	27.4646	34.194	19.0077	20.1418	20.1145	18.3897	15.1318	12.6404	39.4758	33.1214	35.9186	38.0093	37.5458	30.7426
ENSPSIG00000013249 ENSGALG00000008421	64.0621	70.6148	91.2275	93.0827	108.595	119.003	136.026	127.487	114.239	114.002	143.566	162.684	71.6048	87.1367	86.0397	99.1568	123.921	112.976	30.4856	30.2962	28.8281	33.2714	41.0816	33.6691	29.6601	26.8538	28.0494	33.7531	41.1655	41.6889	32.838	30.7364	35.4464	42.765	40.3402	41.6435
ENSPSIG00000013334 ENSGALG00000008418	1.37933	1.4376	1.21783	1.76874	0.564503	1.09164	10.4091	12.5426	2.29404	6.17903	6.34511	8.7585	4.27658	2.59031	1.10535	2.52434	3.62298	2.14303	13.1217	9.35281	12.0618	13.829	17.7436	14.5657	30.3481	22.249	29.3885	20.9382	26.958	20.5701	16.5936	11.1588	18.7329	14.9645	24.2525	13.5709
ENSPSIG00000013428 ENSGALG00000008403	20.4497	24.178	17.0368	21.4762	17.3172	21.9852	23.1953	19.6669	9.78122	15.6192	21.4529	20.6327	25.1973	29.7008	9.57365	29.9064	17.7355	31.1715	59.9656	59.9482	60.2756	56.3313	47.915	53.0956	32.0271	38.8451	32.9029	35.3707	30.5937	29.1396	57.2827	48.9112	51.8274	48.6361	45.9639	44.2451
ENSPSIG00000014521 ENSGALG00000052296	31.9078	34.6519	23.2664	16.1763	27.1541	20.3483	20.9478	16.4557	28.7439	13.5542	19.8535	20.4833	32.8188	23.4578	8.0718	19.2932	28.0547	27.5144	2.26761	2.39423	1.45967	1.70926	1.45639	2.36439	0.692044	0.837368	0.69475	0.283575	0.279171	0.368958	2.01194	2.81538	2.91731	2.32986	1.45955	3.10916
ENSPSIG00000014614 ENSGALG00000042129	82.2378	86.8122	65.4682	66.2014	63.1249	75.0659	95.3359	93.6384	80.9697	62.609	90.5972	92.5756	80.9834	90.0617	45.0362	73.8075	61.9632	81.2206	238.154	170.952	357.587	318.014	237.614	179.993	213	159.965	241.982	226.797	173.724	146.917	247.837	183.927	317.59	295.568	241.242	183.647
ENSPSIG00000005431 ENSGALG00000043734	7.99246	7.9463	8.1869	5.21098	7.6601	5.82905	19.7107	23.8206	20.7567	41.9706	28.737	42.835	17.5682	12.9016	11.6878	11.0543	18.2748	13.5103	7.83391	6.14726	4.49475	5.36205	5.36487	3.93825	3.68038	4.71555	1.79475	12.0069	5.00373	4.12108	132.201	62.3984	86.7438	41.2763	57.4018	36.1233
ENSPSIG00000005335 ENSGALG00000031142	455.048	478.652	478.446	515.53	458.205	486.405	399.815	412.487	424.9	417.836	429.565	403.652	428.109	352.016	497.354	360.039	465.613	330.397	318.354	331.789	362.66	357.22	350.304	367.896	255.664	338.681	261.259	355.913	290.524	318.753	374.154	396.809	468.295	446.535	387.023	406.134
ENSPSIG00000005560 ENSGALG00000052796	17.0853	16.7916	23.5037	22.8185	14.812	18.1113	32.2219	39.5865	58.153	52.8111	47.8245	42.3082	16.0529	23.4232	40.079	25.6277	19.8754	21.8196	53.7972	53.6333	62.0879	67.5925	66.3341	67.67	61.9903	75.7197	82.072	81.2187	94.4793	96.15	44.006	68.4817	62.5324	82.0912	51.6523	75.0292
ENSPSIG00000005516 ENSGALG00000040263	426.761	373.949	434.815	503.141	539.739	519.746	353.692	358.012	375.296	410.515	446.15	400.587	356.38	432.473	634.071	429.766	469.513	459.892	7.55849	7.86828	9.79231	13.7353	9.40964	0.772293	8.03797	0.473694	22.8712	21.0742	23.7622	0.570384	7.57365	17.11	11.0562	23.2039	7.76531	21.3808
ENSPSIG00000006254 ENSGALG00000037160	13.3841	5.26785	5.20893	5.96148	3.87748	5.01427	7.81303	7.31201	1.53476	6.91634	4.28179	6.57145	9.15419	6.42612	5.71664	6.12447	5.30677	5.98247	12.1138	5.83314	9.71226	6.04524	8.9433	6.14507	3.90904	5.80318	5.4151	7.02587	4.02419	6.39583	11.9822	2.26381	9.18048	2.20536	11.7897	2.45993
ENSPSIG00000005625 ENSGALG00000037426	37.9111	44.9829	30.2297	34.3883	32.8244	35.8853	44.6477	52.7199	30.4626	39.6114	40.8318	46.4981	44.3082	43.7591	28.2699	36.2013	36.4369	44.868	19.9663	28.4548	30.2613	24.483	28.1044	29.0197	15.4388	27.7777	30.9619	30.2123	24.2802	26.9384	25.1851	32.5272	26.1297	24.5663	23.9867	37.6296
ENSPSIG00000006508 ENSGALG00000035912	2.09842	2.98987	1.7879	3.25266	2.87763	3.49828	2.52994	4.67001	2.51406	3.55356	3.56699	5.0255	2.57679	2.09079	1.60064	1.88048	2.31686	2.23517	5.26859	4.51231	4.20513	4.25399	3.58621	4.02351	2.79812	2.02275	2.49418	1.8405	2.97936	2.0621	6.15095	4.84604	3.50658	5.03527	5.23006	3.70302
ENSPSIG00000006571 ENSGALG00000033408	5.69139	1.64004	4.16432	1.17868	1.85648	1.25495	3.48766	5.89423	1.01646	4.95935	1.83654	6.92631	0.190544	1.47685	0.369799	1.10377	0.114139	0.696774	0.771107	0.113263	1.3408	0.425141	0.523075	0.434665	0.794077	0.090598	0.760754	0.234275	0.701136	0.027501	0.525542	0.280554	0.312812	0.300428	0.108312	0.297951
ENSPSIG00000006646 ENSGALG00000036001	53.6084	54.2902	30.0855	33.0977	24.6766	36.1002	40.8555	35.125	32.7782	19.7948	40.2138	31.2073	58.1849	53.9705	32.9056	34.2074	32.0012	42.7504	63.5135	54.4155	75.9907	66.1443	58.0037	55.9012	49.3315	57.6984	62.9065	52.4987	56.4861	44.3783	70.6618	70.5177	70.9247	78.3977	65.4502	63.3711
ENSPSIG00000007538 ENSGALG00000034801	88.7166	91.3513	78.3714	87.9194	74.6453	74.7773	76.4575	90.7411	97.3745	86.3947	75.9186	66.8237	90.768	94.2349	88.2087	78.1251	71.2135	62.2517	96.6467	115.193	106.479	108.076	106.102	113.569	84.4579	85.1857	96.2609	98.5942	95.5686	101.636	78.0926	112.281	102.558	122.442	97.9755	120.293
ENSPSIG00000007746 ENSGALG00000041882	5.13027	4.14554	4.84941	4.14497	3.36707	3.35513	3.42375	1.60967	5.96879	2.36301	4.04003	3.10958	16.474	12.672	12.0911	9.10305	17.1329	10.3158	20.0456	19.4828	16.4918	16.1199	17.1013	19.2323	13.4535	21.636	13.3332	19.9768	10.7356	16.8298	27.64	26.7025	23.0326	20.9328	21.0536	22.8411
ENSPSIG00000007901 ENSGALG00000035927	0.37079	0.222051	0	0	0.916827	0.172677	0	0	0	0	0.161328	0	0.375342	0.497102	0.125236	0.378906	0.387421	0.484019	5.31975	10.0268	3.13664	14.4413	2.88031	12.9493	18.7473	7.54664	14.5681	5.5667	13.393	7.26096	2.6609	2.92572	1.82822	2.27024	1.36048	1.97033
ENSPSIG00000008936 ENSGALG00000037829	0.207487	0	0	0	0	0	0	0.31108	0	0.381378	0.157879	0.855717	0	0	0	0	0	0	1.13813	1.19696	0.636917	0.976253	0.119714	0.796977	0.07634	0.101037	0.05532	0.066448	0.077501	0	2.36415	0.098813	0.878983	0.064037	0.784076	0.085983
ENSPSIG00000007898 ENSGALG00000039434	54.7018	48.4167	51.2261	44.3944	39.6863	44.0667	36.5423	34.777	27.5548	36.6315	33.589	33.6922	48.8213	44.1081	37.1535	39.2904	39.5569	40.4905	45.7864	34.7075	44.5452	41.1512	39.5125	39.682	29.134	30.2258	32.4058	24.8686	25.2612	23.3352	51.374	46.2036	46.1599	44.1152	43.9779	41.5752
ENSPSIG00000008948 ENSGALG00000031018	2.31336	2.40264	0.751995	2.02782	3.4243	1.50097	1.30976	0.455557	1.13011	0.878816	0.329604	0.862836	2.17857	3.30514	1.86008	3.43301	3.48794	3.39871	26.1188	28.0905	22.5794	23.9661	18.804	21.0863	14.7106	8.9643	12.999	9.64642	12.6962	12.9701	34.3833	23.2918	28.4311	22.0582	24.9749	21.8674
ENSPSIG00000009048 ENSGALG00000030707	12.0726	10.9233	11.0894	6.04726	8.59068	6.14275	15.0517	7.75056	13.3169	5.81912	6.86149	8.00323	12.7278	6.88255	5.29964	6.56031	5.47957	5.56468	0	0	0	0	0	0	0	0	0	0	0	0	0	0	0	0	0	0
ENSPSIG00000011549 ENSGALG00000032749	0.516231	0.277488	0	0.20577	0.359817	0.638184	0.122547	0	0	0	0	0	0.063795	0	0	0	0.103303	0.258065	1.08094	0.266256	0.36268	0.201105	0.686433	0.101327	8.42783	1.64085	8.07981	0.857557	5.65397	0.051809	1.384	0.645524	0.444847	0.212209	0.690722	0.103025
ENSPSIG00000012268 ENSGALG00000042626	0.214114	0.330012	0	0.939782	0	0.553647	0	0.096241	0	0	0	0	0.955616	13.5098	0.673695	11.7458	0.715331	11.0397	0.751474	0.706135	0.209532	0.848032	0.479578	1.10674	0.275776	0.683397	0.183717	0	0.709827	0.131546	1.8797	19.1525	1.66801	30.7086	1.22572	12.1024
ENSPSIG00000012250 ENSGALG00000036775	4.60549	3.92774	0.850601	0.902573	0.421619	0.953305	1.09254	0.866956	0.072746	0.555673	0.356786	0.466203	6.10261	3.27342	0.881686	1.39119	0.790971	1.0479	28.0399	12.3953	22.9621	14.9623	22.1474	16.2651	8.31797	7.70057	9.95959	9.85613	9.83595	6.00909	38.6041	10.7161	28.5083	17.3977	23.2395	14.1137
ENSPSIG00000009054 ENSGALG00000040397	60.3003	56.653	43.5252	40.5151	51.9399	43.7099	44.5341	35.5417	29.3137	19.9681	35.4473	28.6451	54.5477	39.8068	46.239	29.0088	49.6551	35.0345	67.3482	62.0328	87.4959	74.0502	84.0464	69.9885	52.2318	67.7612	75.9544	72.5344	75.7176	80.1638	62.6045	79.4477	87.8881	85.6403	74.19	96.0957
ENSPSIG00000009091 ENSGALG00000037880	1236.72	1189.73	1150.16	1203.43	1211.57	1159.69	1351.28	1258.67	1353.11	1174.01	1413.79	1167.83	1217.19	1031.95	1065.72	1060.53	1086.18	954.442	2672.94	2880.53	2734.19	2697.07	2518.67	2646.9	2962.11	2824.75	2565.39	2739.27	2604.94	2821.65	2821.5	2601.09	2742.72	2512.46	2795.83	2699.09
ENSPSIG00000009919 ENSGALG00000040136	10.5649	10.609	5.78275	8.48048	3.65803	6.94614	14.8792	39.2056	11.8811	38.6941	7.83016	33.4474	5.03006	2.31251	2.60899	3.33715	2.0638	1.32049	0.094105	0.332443	0.254293	0.348489	0.221971	0.561933	1.56612	9.12277	0.228959	9.16914	0.317918	12.2474	0.251204	0	0.031552	0	0.204229	0.13584
ENSPSIG00000010110 ENSGALG00000036259	7.23723	8.62191	3.67701	3.66686	5.57858	6.31947	7.05996	6.14469	3.15707	2.99964	5.75172	6.00483	6.74272	6.55848	4.12031	3.51591	5.26509	5.49866	2.90228	3.36049	2.30843	2.96051	2.15381	2.62198	2.88222	2.03657	2.21102	2.02019	1.76662	0.597047	6.28039	1.86883	4.18562	2.61253	2.87851	2.38499
ENSPSIG00000000752 ENSGALG00000043947	0.212387	0.186915	0	0.084066	0	0	0	0.224304	0.132447	0.943428	0	0.370519	0	0.265872	0	0	0.131067	0.435978	0.287718	0.40235	0.364053	0.382212	0.134785	0.526331	0.121226	0	0	0	0	0	0.567767	0.113006	0.810184	0.431023	1.06554	0.10823
ENSPSIG00000012282 ENSGALG00000035773	136.539	140.772	95.2893	86.7625	96.2479	98.3946	96.096	101.694	71.389	69.9035	66.736	83.9907	136.455	114.791	66.5992	91.4556	92.1301	104.011	111.558	143.63	103.413	124.253	80.8083	117.019	75.0988	88.2826	71.4459	84.9482	65.4114	67.3174	103.153	103.741	92.1879	96.1756	81.0927	79.7224
ENSPSIG00000013069 ENSGALG00000016880	35.3077	46.6855	18.7943	26.6656	19.5288	26.5588	45.9889	42.6517	27.0787	20.998	24.6077	29.8039	21.2512	22.4458	10.8127	16.2283	11.783	17.9795	76.4897	78.1024	74.9379	79.8958	84.1268	82.685	53.6187	55.0477	70.3369	56.8444	67.1988	75.4577	83.7381	91.1764	86.9141	97.2587	90.5722	95.9899
ENSPSIG00000000722 ENSGALG00000022750	0.456335	1.16759	0.823292	0.953189	0.178351	1.21903	0	0	0.634225	0	0	0	0.173313	0	0.156771	0.149684	0	0.093268	0.343987	0.186566	0.329114	0.476999	0.302355	0.349471	0.294806	0.122872	0.24876	0.406188	0.268152	0	1.14489	0.126725	0.188924	0.195947	0.519335	0.369996
ENSPSIG00000000746 ENSGALG00000016881	1.0137	2.54224	1.02544	1.13243	0.340888	1.73395	0	0	0	0.084392	0	0	0.01362	0	0.092289	0.241602	0.319129	0.307269	7.63263	20.38	11.0525	18.283	7.6775	15.627	0.442455	0.43605	0.145353	0	0.614275	0.446833	0.908749	0.527461	0.30753	0.525243	0.803519	0.395938
ENSPSIG00000013207 ENSGALG00000016878	244.828	235.643	205.89	183.595	151.308	181.481	327.177	323.859	278.452	270.118	300.758	245.559	207.374	196.742	187.538	154.579	144.51	152.341	279.377	278.371	262.983	249.74	264.512	254.335	318.296	336.806	297.321	317.654	306.545	336.543	251.622	265.741	240.15	236.109	222.324	238.42
ENSPSIG00000014503 ENSGALG00000008482	35.3378	40.0127	37.5756	22.8364	22.4695	25.4309	30.9363	33.4284	26.8647	16.6044	22.2245	27.3981	33.3389	27.696	21.2938	23.8081	21.5327	28.4011	194.322	176.762	188.676	173.687	159.724	170.223	123.584	126.887	128.732	132.187	122.991	111.532	189.39	154.306	173.389	164.904	175.579	155.435
ENSPSIG00000015805 ENSGALG00000034109	20.5937	2.127	13.8721	1.19239	23.3824	1.09943	4.04946	0.153327	1.64747	0.032817	1.58318	0.108404	12.2145	8.74477	4.64209	6.79852	5.5457	9.18819	2.00376	2.35988	2.03939	3.41978	2.47669	3.3614	111.919	42.7793	82.4879	34.3747	90.4588	31.2271	2.6668	5.4399	3.04073	5.61693	2.54085	4.88255
ENSPSIG00000014717 ENSGALG00000008491	36.6272	42.6271	21.7433	20.2226	17.4244	24.883	36.6524	34.625	17.9069	17.5994	20.9167	23.3707	37.3287	32.0283	22.8441	18.7965	17.6265	24.742	49.4011	50.6623	35.9797	38.0433	29.7027	39.6008	27.7416	28.9382	19.5011	20.477	19.7631	15.7908	71.4873	47.4862	53.7255	37.145	48.8726	33.4701
ENSPSIG00000015352 ENSGALG00000008507	133.646	131.871	85.225	71.1682	60.2412	63.5521	89.1082	54.9734	51.835	55.0324	44.505	51.0305	150.99	115.054	62.6357	84.1322	64.5559	84.2256	138.352	104.148	124.792	129.336	119.543	98.6572	89.5309	67.7396	75.8615	77.611	95.6253	50.3513	173.842	115.772	150.596	129.006	128.36	94.862
ENSPSIG00000000783 ENSGALG00000008513	38.6708	34.8654	36.1237	35.1007	31.45	33.6084	45.2778	56.1703	68.4646	57.3531	83.999	64.0456	31.2536	35.8779	47.0653	31.9607	38.5561	32.134	25.8053	23.9174	26.949	25.2263	24.9412	29.7246	43.2739	43.9767	49.9005	45.8567	45.0473	44.438	23.1917	35.8904	22.4094	34.0129	19.4473	29.8285
ENSPSIG00000016796 ENSGALG00000008517	190.098	163.352	268.898	210.715	223.574	190.17	138.648	132.738	216.459	147.776	192.867	131.262	178.643	177.043	325.026	170.851	200.317	161.209	59.9393	59.3969	80.4455	63.3466	70.7437	57.3977	36.9802	39.1206	54.907	36.6393	56.5055	48.0884	57.5446	64.4955	81.6525	76.1954	69.1536	78.3391
ENSPSIG00000016808 ENSGALG00000008559	19.4377	122.069	91.6758	12.669	62.7194	67.1271	70.8776	11.3124	7.66416	50.2579	7.92748	11.974	18.2457	95.4958	75.6822	13.457	10.7078	16.942	56.0585	33.9741	41.6341	50.7683	41.3242	38.5386	23.8418	38.997	18.6798	26.0435	23.0348	11.211	57.2799	56.8729	44.3113	48.5812	39.4424	34.3762
ENSPSIG00000017687 ENSGALG00000008593	0.186987	4.75866	0.27929	6.37746	0	3.43182	0.869894	1.56897	1.96328	1.47787	3.70521	1.24109	0	0	0	0	0	0	2.30079	3.59898	2.41046	3.38014	1.66565	3.49849	1.76328	1.46909	0.751309	2.113	1.20942	0.804755	1.35215	0.590234	0.612402	0.444226	0.840071	0.441481
ENSPSIG00000017928 ENSGALG00000008604	9.27731	10.1845	8.18861	6.47866	5.05203	7.89541	8.89365	9.61156	9.89239	7.38814	3.94995	9.21026	11.7033	19.0907	5.03256	20.0678	7.83637	16.7695	9.34129	10.3258	9.71211	11.9085	9.85036	10.9611	5.52241	5.34251	6.0461	3.56686	5.71516	3.13605	9.97939	12.7775	10.5386	16.2055	8.51284	10.0856
ENSPSIG00000017370 ENSGALG00000008572	128.711	153.293	83.7283	81.3005	83.4945	77.0908	200.291	146.7	114.695	110.94	130.746	90.6465	138.097	111.58	33.8935	88.731	89.8866	98.4337	127.684	148.946	99.0861	140.069	86.3189	100.239	136.47	173.378	107.378	192.353	80.5798	97.6097	115.909	120.332	108.372	121.853	74.1549	76.4651
ENSPSIG00000017935 ENSGALG00000008611	43.9039	48.2106	30.3384	22.0829	20.5834	25.2358	23.6924	19.8786	17.7772	9.84635	19.6104	14.1746	47.5677	47.3833	18.2824	36.6422	26.5528	44.5259	57.268	59.6277	56.6588	58.7369	40.0782	47.4541	35.6676	41.5332	26.8097	36.1007	22.7538	25.9722	59.1362	62.2822	53.7359	60.3733	38.955	42.586
ENSPSIG00000005797 ENSGALG00000020261	0.609147	0.594537	1.47656	0.73856	0.697681	1.1168	0.769252	0.719209	0.866532	1.13522	1.45681	0.525689	0.854776	1.07393	0.750269	1.26076	1.47645	1.16642	0.88205	0.395811	0.141293	0	1.85314	1.94933	0.941167	1.8865	1.4925	0.518845	2.49331	2.39587	1.30659	2.19522	1.28408	1.74093	1.84859	1.62973
ENSPSIG00000005833 ENSGALG00000008618	33.5904	39.6044	39.238	40.1454	58.4301	59.945	36.1881	46.4297	46.7541	41.1952	55.9764	43.4893	27.7531	42.4021	47.1795	43.2702	46.8569	51.1861	43.3514	40.2735	47.0893	41.5961	39.5754	40.2494	37.4944	44.759	39.7329	35.0438	41.6086	37.708	40.2655	55.2866	41.0433	49.3248	38.7065	50.2927
ENSPSIG00000005905 ENSGALG00000008620	608.687	514.374	663.355	710.815	691.684	588.279	496.093	540.986	656.19	686.249	594.399	517.593	474.599	663.252	842.79	607.658	537.479	525.079	269.846	274.755	311.222	317.689	364.308	362.641	285.008	247.668	371.991	319.063	409.52	418.63	271.706	241.834	323.835	326.928	372.576	370.365
ENSPSIG00000000809 ENSGALG00000049840	0.241273	0.560018	0.102385	0.352155	0.244416	0	0.207575	0	0	0	0	0	0.765999	0.648343	0	0.23706	0.394532	0.327898	0	0.081944	0.067049	0	0.070754	0.162958	0.273101	1.84354	0.578321	0.497917	0	0.117695	0.115548	0	0.166453	0	0.057369	0
ENSPSIG00000005925 ENSGALG00000008633	37.4916	48.8712	25.4844	41.0668	37.8731	45.996	44.5146	29.4047	29.4972	21.3802	33.0721	24.0043	72.5475	142.682	39.852	126.772	60.3693	135.684	304.589	270.223	295.255	238.437	281.971	245.794	179.673	217.464	197.399	191.228	183.147	202.982	218.647	285.278	205.266	221.862	226.238	275.131
ENSPSIG00000007820 ENSGALG00000006098	75.5266	81.1687	85.2354	91.3606	55.8448	77.3838	108.204	165.47	161.915	145.776	143.784	129.624	72.1329	77.0037	111.509	71.7713	65.9214	75.6186	22.1706	19.1589	19.572	17.337	20.3674	17.3898	13.9981	13.6587	16.9293	14.6942	17.8146	18.4896	20.6474	17.3535	18.7871	17.9202	18.1941	18.9248
ENSPSIG00000008222 ENSGALG00000006108	52.7609	51.4715	87.1208	53.031	67.2221	56.3053	40.2753	30.9061	45.4244	22.4444	34.4034	26.4882	54.4344	57.3583	73.2951	59.7492	63.8917	65.222	20.472	21.7752	24.343	23.1631	17.2265	14.5105	18.8956	14.118	16.9131	18.5968	18.6357	9.27031	21.4291	15.5396	27.4732	25.0481	15.1359	16.4815
ENSPSIG00000006177 ENSGALG00000008645	60.995	52.7618	31.1428	28.6728	34.6807	32.98	37.838	24.2642	26.5313	16.7443	23.821	24.8979	68.4956	47.5594	26.3996	38.2154	37.5327	37.6566	113.73	89.3185	102.668	92.5889	97.0271	91.1666	65.4608	58.3083	69.3817	50.5895	66.6118	55.9611	102.053	91.316	87.43	79.9453	88.2844	83.1963
ENSPSIG00000006695 ENSGALG00000008648	60.127	48.6998	54.5156	54.6582	53.3105	42.4943	57.733	64.7917	72.6036	64.1634	71.191	56.7627	53.8126	56.5881	50.6236	62.638	52.5409	51.039	216.493	246.818	222.747	229.451	237.778	238.265	223.458	244.599	234.192	226.317	228.101	273.124	212.589	250.922	243.183	262.843	237.639	288.518
ENSPSIG00000006698 ENSGALG00000008652	102.612	93.368	128.963	113.201	125.158	112.456	88.8263	97.3074	92.0018	116.368	88.0129	91.1361	94.5958	86.6332	140.123	96.6061	104.712	96.4988	142.247	158.951	114.799	115.859	190.655	183.315	137.813	146.272	103.154	114.922	164.762	192.286	139.015	152.319	110.534	132.774	168.394	192.44
ENSPSIG00000006705 ENSGALG00000008675	1290.56	1159.38	1293.08	1436.33	1578.72	1326.52	1179.6	950.587	1223.66	1103.19	1230.03	941.543	1177.4	1373.53	1431.14	1455.93	1341.47	1270.48	405.149	444.759	344.839	388.097	484.255	448.387	548.449	442.624	424.524	410.988	576.217	634.134	405.203	410.382	436.009	376.142	574.705	532.461
ENSPSIG00000006740 ENSGALG00000008682	10.3499	9.66014	6.73836	8.98113	7.47485	7.12382	9.6565	21.2265	9.11535	25.0963	7.85715	19.7087	9.49619	11.1431	5.98762	11.8494	7.1734	9.48862	11.6183	17.1323	11.3551	16.3974	10.2975	16.2375	9.10271	15.3206	8.09731	15.1985	9.24679	12.4641	16.3198	15.2855	12.2242	12.5138	11.4363	13.1947
ENSPSIG00000007811 ENSGALG00000008689	71.8329	67.7765	56.8486	40.2745	47.1925	44.055	59.3774	44.5134	41.4999	39.4152	55.9229	49.3076	63.4064	55.6065	40.9191	43.1739	41.8706	54.5888	9.16512	11.2913	7.69629	10.6252	8.83664	8.6556	7.69926	6.86299	6.41977	6.83746	8.12054	5.59184	11.3968	7.49285	8.9399	8.0025	5.91441	8.28336
ENSPSIG00000009222 ENSGALG00000006132	62.2192	46.0699	65.2672	56.7401	59.0055	59.6069	64.6652	94.3937	80.3276	70.7531	84.3644	78.0503	50.2242	63.9039	78.2442	48.8051	52.4889	56.5845	91.1401	84.2324	106.155	94.6678	88.6856	88.693	86.4395	95.3347	104.886	102.412	94.9835	95.5743	87.3397	93.1264	102.87	104.005	86.0541	95.808
ENSPSIG00000008501 ENSGALG00000006127	551.186	521.664	589.549	419.138	395.62	392.888	548.964	382.109	596.549	333.543	442.387	325.212	499.163	460.227	410.435	413.176	387.303	369.221	177.684	126.248	176.064	199.136	115.21	136.71	186.638	202.982	213.297	220.964	154.083	120.235	179.686	161.247	155.944	159.603	115.091	103.372
ENSPSIG00000009532 ENSGALG00000006180	3.48548	5.59778	3.37635	3.94802	1.90926	4.26846	8.07741	5.1592	4.48501	4.76821	5.77034	6.69102	3.51093	6.47173	1.10613	4.73932	4.5363	5.37754	14.2036	11.2906	9.37756	12.8359	12.3823	12.2308	8.84931	11.8558	9.34742	10.2103	7.64794	7.66057	10.0457	14.9215	6.6821	14.2171	8.14933	11.5376
ENSPSIG00000009392 ENSGALG00000006157	44.149	48.4618	41.7045	29.9948	35.469	35.7128	35.9439	41.2119	24.8426	33.2216	28.5441	43.6625	48.8814	45.0007	19.4816	42.4833	32.5277	50.5114	79.4387	71.3332	43.4199	43.6952	38.9381	38.5345	77.6159	52.2612	40.4676	20.5945	35.6174	17.5252	103.632	73.186	55.9424	46.2486	45.2956	41.3292
ENSPSIG00000009513 ENSGALG00000027199	122.77	115.835	124.931	72.8913	79.4839	78.074	216.117	162.67	185.197	112.49	176.409	111.194	132.357	138.227	100.711	94.5869	97.3902	113.558	177.376	147.132	180.818	160.327	186.341	177.477	158.818	183.824	178.34	165.145	183.478	192.874	168.431	175.414	158.449	152.445	176.485	171.834
ENSPSIG00000009566 ENSGALG00000006190	18.038	65.4916	18.7076	84.9191	11.8467	83.8342	16.0265	57.5742	11.2215	106.933	23.3679	89.4489	13.1767	13.9909	18.4111	25.0561	19.6061	23.133	10.2475	23.4826	6.13452	19.9854	6.60614	31.6363	1.80524	4.89741	0.627266	1.31448	1.61123	2.7988	3.13844	2.15868	2.58229	1.16829	1.90314	0.676509
ENSPSIG00000010137 ENSGALG00000041423	102.776	96.179	73.1854	62.9659	56.692	61.0867	57.6128	45.3487	44.5852	36.7293	35.2023	45.7988	64.2901	51.1365	29.2945	53.2631	39.4406	49.1708	77.0103	68.5082	65.8033	74.6162	69.2253	63.9171	34.2979	38.527	30.5376	39.9926	33.2473	23.117	67.8109	69.859	65.6022	73.0424	57.6701	57.4666
ENSPSIG00000010192 ENSGALG00000006410	89.2199	74.222	81.122	55.7999	75.3575	61.4552	76.2555	43.4353	64.3685	40.0173	65.5915	49.5387	103.552	85.21	75.3575	72.4564	74.5349	76.0755	120.513	121.129	106.152	108.735	98.8895	106.44	70.9075	79.1494	66.0362	63.3737	64.8061	58.208	131.249	139.996	121.187	125.574	102.24	111.365
ENSPSIG00000010280 ENSGALG00000006412	1.33154	3.03296	2.47812	1.64173	2.72226	0.172032	0.13397	0	0.155947	0	0.195467	0.636647	4.07029	1.4765	3.68746	1.27783	5.32712	1.63287	3.04599	0.824044	3.3996	0.91658	4.31817	4.81069	0	0	0	0	0.068955	0	2.96118	1.38082	4.29007	2.05744	6.47189	3.67064
ENSPSIG00000010618 ENSGALG00000006415	0	0	0	0	0	0	0.099073	0	0	0	0	0	0	0	0.112838	0.119913	0	0	0.441424	0.571646	0.345722	0	0.326688	0.797308	0	0.171663	0	0.118152	0	0	2.37718	0	0.418015	0	1.05749	0
ENSPSIG00000010684 ENSGALG00000006439	38.4962	47.1237	26.9068	31.96	20.2084	34.0446	32.9263	46.1905	21.5238	34.7445	25.3669	40.044	13.4956	11.894	8.09067	13.1098	10.0678	12.2304	63.8458	67.1615	74.9993	78.6716	55.0511	64.3036	36.4785	36.1197	29.9829	41.398	30.3596	28.8109	29.6024	22.1009	27.4891	24.7483	29.7591	20.4942
ENSPSIG00000011924 ENSGALG00000006508	1.82135	9.16593	1.04518	12.1621	2.50509	8.76019	1.11484	2.98957	0	1.64049	0.254776	0.455586	1.06342	20.2824	1.78241	13.4277	1.6357	17.439	31.3518	20.1828	31.4103	17.7988	31.8113	23.0329	1.61648	11.9772	2.86549	0.185737	3.10397	5.06366	8.61751	14.2164	8.42079	15.7675	6.00586	9.7453
ENSPSIG00000012308 ENSGALG00000006562	5.40149	7.3738	7.00293	5.75578	2.77094	4.22333	6.66528	50.9119	2.18215	39.4253	3.96425	42.8774	3.4334	4.82221	4.38459	5.46944	3.04113	5.39407	9.10144	12.8428	7.89265	9.67672	5.54964	8.40563	5.8529	10.6818	6.72442	4.44519	11.4288	5.17094	25.472	20.9524	13.7451	20.3904	14.549	16.9122
ENSPSIG00000012581 ENSGALG00000006623	1.91661	1.43943	1.33903	0.789463	1.63387	0.925949	0.266969	0	0	0.257965	0.588563	0.237161	1.43624	1.3087	0.949183	0.922518	1.50951	0.722686	8.67202	12.1671	6.52721	9.79641	7.06344	7.17236	5.57015	5.70947	2.93373	3.22303	2.62454	2.25661	12.4076	8.45963	9.25309	5.1566	7.61887	4.93781
ENSPSIG00000011199 ENSGALG00000006457	1785.76	1714.79	1845.12	1684.09	2222.41	1926.6	1448.03	1049.21	1412.9	972.084	1619.37	1097.18	1983.32	1519.64	2280.79	1625.83	2256.85	1830.39	624.716	612.477	807.219	790.996	704.2	736.475	546.993	575.45	740.355	658.386	643.018	646.112	688.384	753.813	814.266	972.367	725.513	871.631
ENSPSIG00000013174 ENSGALG00000002155	19.352	14.5927	5.59198	11.017	7.01782	8.48385	8.15367	7.72724	6.23022	10.431	4.5331	7.59495	47.6628	25.7727	17.411	20.9325	23.6226	14.1664	14.9322	16.5608	17.3352	13.9206	11.588	15.8614	21.7824	15.198	21.1523	28.0583	18.6799	20.7187	19.5148	30.9531	24.7352	33.8145	20.3109	46.6556
ENSPSIG00000009529 ENSGALG00000037390	19.3786	8.83703	29.6333	8.78389	24.6541	10.0161	158.655	500.913	178.184	612.261	188.674	564.379	16.3174	24.8316	8.91232	27.7711	14.0054	24.2881	0.348617	0	0.212718	0.182905	0.109223	0.113306	0.313934	0	0.091711	0.202219	0	0	0.327177	0.250574	0.394931	0.77644	0.370416	0.575938
ENSPSIG00000012624 ENSGALG00000002141	43.4571	49.1028	43.2388	38.1658	36.9761	38.6619	62.9749	60.5282	53.7958	50.3508	54.3767	56.0462	43.1189	42.0777	34.1466	37.255	37.7616	42.7034	39.4474	39.958	34.5871	35.7292	34.9705	38.4357	48.7115	46.7401	48.8719	51.3503	43.6343	41.8869	40.0762	34.4978	32.5839	32.0533	31.9765	34.7011
ENSPSIG00000012869 ENSGALG00000044799	0	0	0	0	0	0	0	0.290137	0	0.321767	0	0.064504	0	0	0	0	0	0	1.75202	1.90767	0.907826	1.35514	0.867261	1.36582	0.952116	0.133296	0	0.106476	0	0.06052	4.92057	0.445458	1.38994	0.463087	1.97915	0.064679
ENSPSIG00000013763 ENSGALG00000036566	3.82291	9.87445	2.05306	8.67559	1.6971	7.9374	2.88074	4.40105	2.74006	2.79068	1.47697	4.21298	0.42098	0.282978	0.94919	1.23986	0.336185	0.263702	8.77632	19.7337	5.7891	23.2494	4.83476	16.9192	2.89635	4.61521	3.2525	6.4557	2.75592	3.64633	14.3959	4.05372	5.66536	4.18073	6.15097	2.75183
ENSPSIG00000010188 ENSGALG00000037410	0.141339	0.144179	0.38434	0.151737	0.131913	0.147571	0.341244	0.727648	0.158705	0.49638	0.270741	1.69226	0.0921	0.270486	0.028481	0.258847	0.102006	0.274339	10.6866	3.53731	3.82567	2.91093	4.59051	2.38596	15.654	13.2795	6.1244	5.91166	5.35191	2.64968	12.3194	6.38117	5.66747	3.56113	6.9716	3.03241
ENSPSIG00000012313 ENSGALG00000040662	31.3767	33.5498	22.1612	29.1759	17.001	27.5015	35.9186	28.659	26.8225	19.8429	22.3491	23.6295	33.0911	34.0411	23.168	29.7673	20.4036	27.9312	96.748	98.6148	88.3804	84.2556	81.9332	81.5552	61.8892	73.2341	45.3413	57.3355	48.9766	43.3672	68.0032	53.5173	65.8466	53.8315	64.2279	52.3759
ENSPSIG00000014294 ENSGALG00000031360	5.7115	3.16961	10.5542	1.88396	7.3416	2.70239	1.59596	22.245	2.35517	16.7701	0.841285	15.9774	0.39326	1.04644	2.52861	0.528062	0	0.336859	0.519937	0.18325	0.393396	0.307302	0.15365	0.557632	4.56265	12.736	3.44285	8.79709	2.69593	9.79933	0.914853	0.213039	0.525435	0	0.531823	0.114587
ENSPSIG00000014443 ENSGALG00000039615	191.02	171.152	148.041	130.179	164.99	145.674	198.587	536.966	177.056	433.157	177.601	502.128	118.123	82.7053	108.419	83.156	103.66	80.1136	58.187	80.2593	58.5857	74.4639	46.27	81.0365	36.5188	52.8528	39.97	47.0714	29.5443	42.7484	79.9355	77.4938	91.875	82.7356	65.8361	74.0831
ENSPSIG00000017387 ENSGALG00000029462	5.29374	6.00745	6.54376	5.89325	3.30243	3.46251	2.67611	4.44224	2.63525	1.91993	1.71927	2.4861	7.01094	7.90045	5.56131	4.5175	2.84677	2.95189	3.64227	4.23881	3.70819	4.66617	3.58879	3.80676	1.43945	4.20315	2.96623	3.50935	2.26358	2.47676	3.82185	4.90818	4.85369	6.77363	3.90733	3.76444
ENSPSIG00000006666 ENSGALG00000007594	0.199252	17.5828	0.225765	18.7908	0.187736	17.5004	1.04173	2.51232	0.899967	1.35979	0	1.8742	0	0	0	0	0.175372	0	0.617968	18.7017	0.903568	25.2667	0.610918	24.196	0.424581	0.152684	0.781579	1.01961	0.797313	0.55206	0.423288	0.810336	1.29646	1.06548	0.824612	0.778562
ENSPSIG00000005656 ENSGALG00000007590	4.58384	6.48112	1.70007	2.14831	3.49661	2.79886	3.55465	2.54073	0.865814	2.80336	3.44974	3.93132	5.43262	4.20579	2.19835	3.3927	2.79624	3.38795	90.4929	102.604	84.8874	79.1233	70.7701	81.6962	51.287	55.3744	47.4137	42.8238	47.5811	43.5816	88.1563	87.1465	76.1816	73.0575	70.8461	76.9756
ENSPSIG00000006912 ENSGALG00000007599	1.73682	1.64604	1.00947	0.94867	0.80386	1.48389	0.846486	0.328746	0	0.936708	0.462672	0.663468	1.21355	1.53724	0.479949	0.780324	0.552513	1.09403	22.61	22.7783	23.1417	29.1667	18.4553	29.3005	18.8085	14.5675	21.147	12.9597	14.5123	9.86237	23.9135	27.0934	23.4486	29.1212	22.2162	27.932
ENSPSIG00000016596 ENSGALG00000043447	301.538	264.595	280.069	233.96	284.521	278.291	216.381	188.225	215.854	147.032	200.277	166.06	354.461	344.568	259.666	272.387	327.406	298.798	241.42	237.406	253.863	230.966	278.535	225.182	141.867	171.209	174.995	136.239	172.576	161.052	263.354	314.731	291.261	322.132	274.465	289.361
ENSPSIG00000016853 ENSGALG00000039391	0.802726	0.929351	0.563161	0.569546	0.675444	1.00662	1.24724	2.06785	0.54096	0.710415	1.90263	1.96237	1.49202	1.38387	0.53296	1.32996	0.980278	1.83109	16.1432	15.5745	12.3499	14.2989	9.68111	11.3884	7.12548	7.01666	6.42207	6.16881	4.98807	5.82891	22.5368	14.4934	16.1034	14.0567	12.4517	9.76742
ENSPSIG00000016919 ENSGALG00000042725	13.3992	10.2201	7.04623	6.24524	7.58185	7.30728	9.53127	5.43098	8.26396	2.64099	6.72689	2.8212	9.67987	12.4346	6.38933	8.31136	4.88259	9.04452	27.1013	22.8529	29.5759	30.8875	25.8227	24.2105	10.2886	16.6333	13.3129	17.0248	10.2345	8.75254	38.112	40.0726	39.9398	43.84	28.3338	28.6872
ENSPSIG00000007005 ENSGALG00000007608	11.348	6.76785	2.33748	6.50975	0.744335	7.00253	7.78964	1.9481	15.9222	1.74471	3.45846	1.34159	19.0444	37.3175	10.5939	36.7931	17.0709	41.4999	13.3587	24.8327	9.19482	25.84	11.7176	24.6148	1.53433	8.33615	3.44444	1.90464	5.57004	5.42376	25.3368	22.9273	30.0869	24.8107	22.8686	21.9542
ENSPSIG00000008700 ENSGALG00000007646	9.73559	6.01138	0.424521	2.84291	0.600694	2.57023	1.18721	1.2326	0.668657	1.14265	0.752466	0.509212	1.09112	0.217317	0.09372	0.434249	0.287547	0.048095	4.87771	8.34108	2.82185	6.18928	3.42921	7.30316	1.24322	0.347307	0.687771	0.768773	0.828461	1.00847	0.286487	0.690755	0.116262	0.22823	0.206541	0.689727
ENSPSIG00000009496 ENSGALG00000007656	19.6586	0.057196	3.83691	0	1.91162	0.060923	25.7525	0	6.54736	0	0.529818	0.033505	55.7472	0	34.6435	0.0578	17.1716	0	4.1507	0.348358	2.09695	0.190635	4.18954	0.193165	14.8447	0.092773	11.1418	0.119524	9.08452	0	27.8161	0.391774	16.1741	0.140368	38.3912	0.412278
ENSPSIG00000010306 ENSGALG00000040956	4.01682	3.87782	4.49416	4.78898	4.61018	4.82154	6.44145	4.60994	7.46322	5.45708	4.939	4.71227	5.37016	5.61298	12.0711	6.81896	5.8733	5.68494	21.9101	14.7411	18.4115	14.1678	19.9375	12.3081	17.8572	15.4109	24.0635	15.0636	15.5473	12.4751	24.3803	13.97	20.5655	14.0435	19.851	11.9925
ENSPSIG00000010462 ENSGALG00000007683	34.1909	32.6484	29.3616	25.4557	29.589	25.997	28.8314	14.1612	22.8845	15.9465	18.4893	18.2968	50.2966	32.7223	18.2945	31.097	29.9969	40.4168	141.881	137.972	134.288	148.636	150.48	130.614	149.178	141.063	157.685	123.037	135.899	117.923	162.034	150.324	158.625	162.389	174.162	138.293
ENSPSIG00000014574 ENSGALG00000007740	0	0	0	0	0	0	0	0	0	0	0	0	0	0.169095	0	0	0	0	0	0	0	0	0.043352	0.117914	0.157696	0.058692	0	0	0.204499	0	0	0.098002	0.086246	0.341346	0.156209	0
ENSPSIG00000014662 ENSGALG00000007748	9.46684	10.6858	11.8565	6.39543	7.84995	5.60234	5.25007	2.31126	7.92583	6.04029	2.4511	3.92787	7.57634	8.56735	2.5196	9.71787	6.07943	11.189	4.47283	19.5731	3.49317	19.6981	2.98305	17.2988	15.5352	12.9855	7.83285	12.1208	7.46155	11.6367	10.044	11.9937	5.6929	10.8515	5.65766	10.4869
ENSPSIG00000011558 ENSGALG00000007703	24.1183	20.5759	18.7541	17.159	18.2578	17.8884	20.1548	15.2534	17.921	16.394	16.5484	10.9793	22.2024	5.67858	20.343	4.40878	15.8362	3.34686	17.0405	12.1183	12.4168	12.4058	13.071	11.7082	37.4778	38.5804	35.8376	29.3838	32.9169	37.6433	18.68	6.73435	15.7007	6.90044	20.6915	4.94521
ENSPSIG00000013635 ENSGALG00000007710	8.76788	12.8935	3.44951	5.10698	4.65248	6.27526	3.11744	3.72724	0.628545	1.90665	3.86279	1.20288	3.79899	2.6158	2.17513	1.17182	1.14257	1.30134	60.6633	91.8084	59.4196	104.064	51.7654	83.9553	30.0738	33.4526	42.1732	27.3773	32.9322	33.5038	124.136	132.985	127.73	145.477	91.5282	127.067
ENSPSIG00000014679 ENSGALG00000007750	117.435	113.368	86.9352	74.9211	90.3725	86.4972	86.9648	77.5596	58.1559	56.7447	70.9179	66.0412	107.277	95.7703	53.3973	82.9194	86.0699	96.5881	192.587	209.877	185.547	188.686	205.011	208.71	141.618	154.521	129.163	133.097	148.609	119.389	196.085	197.275	180.135	173.645	192.701	197.29
ENSPSIG00000014863 ENSGALG00000007755	2.01699	2.68643	0.230835	0.428098	0.073693	0.292315	1.6869	1.41499	0.824071	0.95709	0.298727	0.154587	4.90327	4.20806	0.65778	2.39846	0.256871	1.39409	5.48705	4.65584	4.51138	3.77064	4.94305	3.90227	5.86134	3.49872	6.7814	4.96758	7.91345	4.67076	10.0474	4.03183	7.08332	6.70374	7.29488	3.60178
ENSPSIG00000016634 ENSGALG00000007800	0.74598	2.26973	1.50331	1.02073	1.67948	3.22298	1.68201	4.21063	6.16494	2.13257	3.27397	3.74099	1.43314	0.254277	1.98598	0.624982	1.12162	2.69734	1.02841	0	0	0.182779	0.752778	0.126342	1.99689	1.30982	2.79004	1.96701	0.31798	1.16103	0.552973	0.527713	0.593619	0.716289	0.166376	0.556056
ENSPSIG00000016494 ENSGALG00000007793	163.93	124.2	230.14	163.399	180.44	153.52	95.0853	108.837	159.344	138.836	118.42	119.26	140.079	105.001	227.465	110.652	170.471	91.428	25.935	22.6995	28.826	19.9697	28.0576	21.3795	27.9594	19.7521	36.5213	28.5891	34.7515	31.0056	17.2771	20.5747	22.658	22.1869	21.5042	26.1089
ENSPSIG00000014894 ENSGALG00000007788	81.8204	88.8867	62.2025	53.4958	47.1508	50.2865	77.1807	61.1323	54.2696	44.4302	54.6949	54.4889	87.8579	72.0537	54.7789	58.0023	63.2104	61.7059	47.8796	42.6036	51.8942	50.3217	50.0319	40.3846	26.1106	30.2624	34.623	29.2395	25.1724	22.7691	57.6218	50.2208	54.1458	52.525	47.3757	40.349
ENSPSIG00000008964 ENSGALG00000007863	189.387	167.409	209.027	214.797	185.019	179.288	149.201	138.472	150.525	170.253	163.248	135.43	151.423	174.281	316.951	180.661	173.616	155.002	63.7412	64.8479	83.8092	79.0658	84.1837	81.2103	86.5439	55.6351	106.853	86.2732	106.354	81.9475	81.8077	56.9853	95.9423	87.7701	89.231	82.584
ENSPSIG00000017207 ENSGALG00000007806	0	0.07786	0	0	0	0.09475	0	0	0.066077	0	0	0	0.140423	0.258847	0.11063	0.375401	0	0.347973	0.373514	0	0	0	0.517749	0	0.15497	0	0	0	0	0	0.637601	0	0	0	0	0
ENSPSIG00000017559 ENSGALG00000007843	251.967	221.715	117.966	102.433	67.0271	74.9744	147.408	90.1977	84.3521	70.8156	59.5713	55.621	242.985	158.488	73.7347	109.083	71.6003	87.0893	122.942	116.365	105.167	115.244	113.961	98.3117	79.2075	68.4419	74.8894	90.7529	90.9893	52.0703	132.281	105.904	119.284	125.117	94.0601	92.0228
ENSPSIG00000008322 ENSGALG00000007861	127.771	128.496	101.146	97.1326	117.834	113.214	140.5	205.278	120.894	152.067	143.495	182.523	88.5852	61.1321	79.3625	50.9202	84.6998	55.9803	348.055	399.758	336.973	364.468	322.267	371.809	388.42	504.631	359.414	427.028	336.493	428.857	259.357	272.406	271.606	235.214	230.697	229.877
ENSPSIG00000010084 ENSGALG00000007952	6.37065	7.21772	4.60646	3.99715	4.09168	4.73114	6.85252	6.80942	5.04877	4.51855	5.76817	6.86739	5.8604	5.06146	1.72689	4.50783	5.51851	4.95829	85.7483	83.5209	76.8644	65.8631	74.175	73.471	54.0611	51.0517	49.6926	57.2656	62.4829	50.6167	129.637	89.4902	111.227	87.4228	124.146	92.4935
ENSPSIG00000011677 ENSGALG00000007976	0.091774	0	0.219554	0.045998	0	0	0	0	0	0	0	0	0.077337	0.072739	0.115352	0.04189	0	0.077593	2.87186	1.9663	2.07399	1.41402	2.37372	2.55175	0.776626	0.538624	0.414056	0.374338	0.950049	0.936502	7.09099	4.06297	4.33554	4.28164	4.35328	4.5779
ENSPSIG00000008981 ENSGALG00000007902	0.400582	0.324945	0.063399	0.071794	0.269892	0.375821	1.08337	0.332128	0.034547	0.734464	0.335882	0.522265	0.481117	0.071784	0.039242	0.327872	0.289321	0	10.166	9.48201	8.85542	10.9376	9.58634	8.86445	7.07879	7.44512	7.19836	9.03496	5.62383	4.31264	12.9978	6.22889	10.1464	8.09182	9.18822	6.46122
ENSPSIG00000009133 ENSGALG00000007936	599.785	363.282	601.299	443.899	739.242	559.542	634.237	462.981	737.904	423.978	825.178	587.208	518.075	457.181	616.85	578.224	569.304	839.513	2194.21	1903.08	2364.57	1746.91	2466.27	2035.47	1686.07	1592.18	2206.19	1181.47	2620.14	1489.35	2516.94	2673.97	2917.2	2489.64	2804.21	2880.45
ENSPSIG00000010468 ENSGALG00000007972	0.363004	1.58003	0	0.944291	0.114538	0.710335	0	0	0	0	0	0	0	1.46632	0	0.912294	0.076432	0.196354	0.176317	0.136255	0.033854	0.039224	0	0.142876	0	0.05262	0	0	0.036114	0	0.225726	0.185277	0.227439	0	0.134582	0.040052
ENSPSIG00000012148 ENSGALG00000007993	1.24773	1.62964	0.507504	1.30602	0.708903	1.00662	4.04879	0.812137	2.68874	1.48566	1.24624	0.965657	2.776	11.9691	1.34827	8.3654	1.80178	7.75979	10.148	5.82045	12.835	12.9696	9.04903	8.98662	1.3743	3.48044	2.02023	1.53969	1.05574	1.05449	14.2087	20.9732	13.7127	28.0339	8.41022	12.9456
ENSPSIG00000013160 ENSGALG00000008058	0.62249	1.30343	0.648991	0.5882	0.204917	0.167666	2.08699	2.06678	0.248919	3.67835	0.577692	0.388019	2.96306	5.65173	0.80406	8.43669	2.23697	8.88792	16.0123	11.4278	14.4296	16.4705	17.5406	12.1769	13.8766	16.6217	9.12062	18.9839	11.3806	11.7771	21.9999	19.7967	19.1757	24.1286	17.7546	16.2243
ENSPSIG00000015962 ENSGALG00000008072	6.87746	0.516002	1.27151	0.6691	0.179825	0.319122	0.910295	4.03078	0	3.94452	0	2.46369	0.99822	1.40712	0.445215	1.67434	0.573844	1.45944	0.482218	3.79235	1.23901	2.85964	0.352284	3.14719	87.173	79.9946	54.6496	77.8253	49.8697	81.6934	0.814827	1.36149	0.631704	0.724224	0.721032	0.93161
ENSPSIG00000017018 ENSGALG00000008076	3.23817	3.8781	1.19962	1.46635	1.2461	1.40904	1.30201	0.998648	1.35098	0.961569	0.787559	1.37654	3.44984	2.86967	0.743285	2.01864	1.31557	2.40253	7.79341	7.93159	7.38964	6.35772	7.66856	8.24853	26.803	18.7807	16.8658	13.8167	19.6297	17.8522	10.5707	10.2688	10.0933	7.58624	10.8703	8.47789
ENSPSIG00000017378 ENSGALG00000008088	41.5781	44.6327	27.9954	29.5446	24.6751	30.0993	54.6565	51.5263	48.0551	44.2979	41.4588	44.2701	45.9097	60.2432	22.2457	45.2987	31.939	57.2285	46.5595	26.5192	46.9179	36.3596	43.3938	26.6488	46.1824	32.8692	30.2163	26.3853	36.1635	19.1077	37.5892	28.2575	43.5979	36.7567	27.7889	18.8105
ENSPSIG00000006737 ENSGALG00000008092	71.7281	72.7354	76.5768	67.8388	85.7723	75.0554	62.4685	53.4112	58.2105	45.2429	73.8474	47.8087	82.0337	82.9155	88.9408	62.1286	86.7908	85.5778	155.628	146.564	142.076	133.438	139.428	129.703	98.942	126.244	118.918	103.436	110.228	112.987	147.478	156.456	140.906	142.708	130.928	145.567
[truncated: 11,017 more rows]
