# Supplementary material for: Measuring potential effects of the developmental burden associated with the vertebrate notochord
Source: J Exp Zool B Mol Dev Evol. 2021 Mar 10;338(1-2):129–36. doi: 10.1002/jez.b.23032 (PMC9291948; doi:10.1002/jez.b.23032)
Supplement: Supplementary file 3 — Supporting information. [file JEZ-338-129-s001.xlsx]

## Sheet: apNotocho. specific conserve
Gene ID in chicken	Gene.description	Gene.name
ENSGALG00000009424	forkhead box P2 [Source:NCBI gene;Acc:769935]	FOXP2
ENSGALG00000031527	ADP-ribosylation factor-like 8B-like [Source:NCBI gene;Acc:769134]	ARL8BL
ENSGALG00000033038	STARD3 N-terminal like [Source:HGNC Symbol;Acc:HGNC:19169]	STARD3NL
ENSGALG00000040298	thiamin pyrophosphokinase 1 [Source:HGNC Symbol;Acc:HGNC:17358]	TPK1
ENSGALG00000003588	iroquois homeobox 5 [Source:HGNC Symbol;Acc:HGNC:14361]	IRX5
ENSGALG00000003753	CYLD lysine 63 deubiquitinase [Source:HGNC Symbol;Acc:HGNC:2584]	CYLD
ENSGALG00000003891	zinc finger protein 423 [Source:HGNC Symbol;Acc:HGNC:16762]	ZNF423
ENSGALG00000035287	signal transducing adaptor molecule [Source:HGNC Symbol;Acc:HGNC:11357]	STAM
ENSGALG00000007877	phosphatidylinositol-5-phosphate 4-kinase type 2 alpha [Source:NCBI gene;Acc:420504]	PIP4K2A
ENSGALG00000012045	solute carrier family 12 member 8 [Source:NCBI gene;Acc:424258]
ENSGALG00000026493	RAS like proto-oncogene B [Source:HGNC Symbol;Acc:HGNC:9840]	RALB
ENSGALG00000012345	uronyl 2-sulfotransferase [Source:HGNC Symbol;Acc:HGNC:17223]	UST
ENSGALG00000028149	mediator complex subunit 18 [Source:HGNC Symbol;Acc:HGNC:25944]	MED18
ENSGALG00000014880	poly(ADP-ribose) polymerase family member 8 [Source:HGNC Symbol;Acc:HGNC:26124]	PARP8
ENSGALG00000014713	DEAD-box helicase 4 [Source:NCBI gene;Acc:395447]	DDX4
ENSGALG00000009062	cyclin dependent kinase 14 [Source:HGNC Symbol;Acc:HGNC:8883]	CDK14
ENSGALG00000027620	succinate dehydrogenase complex assembly factor 3 [Source:NCBI gene;Acc:420572]
ENSGALG00000006633	transmembrane protein 243 [Source:HGNC Symbol;Acc:HGNC:21707]	TMEM243
ENSGALG00000004276	carbohydrate sulfotransferase 12 [Source:HGNC Symbol;Acc:HGNC:17423]	CHST12
ENSGALG00000033256	proprotein convertase subtilisin/kexin type 5 [Source:HGNC Symbol;Acc:HGNC:8747]	PCSK5
ENSGALG00000026001	chromosome 9 open reading frame 85 [Source:HGNC Symbol;Acc:HGNC:28784]	C9orf85
ENSGALG00000015108	frataxin [Source:HGNC Symbol;Acc:HGNC:3951]	FXN
ENSGALG00000015478	ubiquitin specific peptidase 45 [Source:NCBI gene;Acc:421793]	USP45
ENSGALG00000031167
ENSGALG00000015414	NOP2/Sun RNA methyltransferase 3 [Source:HGNC Symbol;Acc:HGNC:26208]	NSUN3
ENSGALG00000031286	APAF1 interacting protein [Source:NCBI gene;Acc:428860]	APIP
ENSGALG00000052796	chromosome Z open reading frame, human C18orf32 [Source:NCBI gene;Acc:426844]
ENSGALG00000006180	solute carrier family 9 member A6 [Source:HGNC Symbol;Acc:HGNC:11079]	SLC9A6
ENSGALG00000036566	Rho GTPase activating protein 20-like [Source:NCBI gene;Acc:422171]
ENSGALG00000007863	cytochrome c oxidase subunit 7B [Source:NCBI gene;Acc:771947]	COX7B
ENSGALG00000007993	doublecortin [Source:NCBI gene;Acc:374242]	DCX
ENSGALG00000011494	CCR4-NOT transcription complex subunit 10 [Source:NCBI gene;Acc:420669]	CNOT10
ENSGALG00000010150	Sec23 homolog A, coat complex II component [Source:HGNC Symbol;Acc:HGNC:10701]	SEC23A
ENSGALG00000010270	apoptosis resistant E3 ubiquitin protein ligase 1 [Source:HGNC Symbol;Acc:HGNC:20363]	AREL1
ENSGALG00000020415	intraflagellar transport 43 [Source:HGNC Symbol;Acc:HGNC:29669]	IFT43
ENSGALG00000015538	KIAA0232 [Source:HGNC Symbol;Acc:HGNC:28992]	KIAA0232
ENSGALG00000025884	nucleic acid binding protein 1 [Source:HGNC Symbol;Acc:HGNC:26232]	NABP1
ENSGALG00000008240	CASP8 and FADD like apoptosis regulator [Source:NCBI gene;Acc:424080]	CFLAR
ENSGALG00000010611	cilia and flagella associated protein 97 [Source:NCBI gene;Acc:422545]
ENSGALG00000010628	acyl-CoA synthetase long-chain family member 1 [Source:NCBI gene;Acc:422547]	ACSL1
ENSGALG00000026559	small nuclear ribonucleoprotein U11/U12 subunit 25 [Source:HGNC Symbol;Acc:HGNC:14161]	SNRNP25
ENSGALG00000017681	RNA polymerase III subunit K [Source:HGNC Symbol;Acc:HGNC:14121]	POLR3K
ENSGALG00000007387	general transcription factor IIIC subunit 1 [Source:HGNC Symbol;Acc:HGNC:4664]	GTF3C1
ENSGALG00000033603	methyltransferase like 22 [Source:NCBI gene;Acc:425865]	METTL22
ENSGALG00000015306	osteopetrosis associated transmembrane protein 1 [Source:NCBI gene;Acc:421773]	OSTM1
ENSGALG00000006341	solute carrier family 25 member 48 [Source:HGNC Symbol;Acc:HGNC:30451]	SLC25A48
ENSGALG00000011389	TNF receptor associated factor 3 [Source:HGNC Symbol;Acc:HGNC:12033]	TRAF3
ENSGALG00000054319	ELOVL fatty acid elongase 6 [Source:NCBI gene;Acc:428772]	ELOVL6
ENSGALG00000005316	serum response factor binding protein 1 [Source:HGNC Symbol;Acc:HGNC:26333]	SRFBP1
ENSGALG00000015103	coiled-coil domain containing 171 [Source:HGNC Symbol;Acc:HGNC:29828]	CCDC171
ENSGALG00000033385	COP9 signalosome subunit 8 [Source:NCBI gene;Acc:424020]	COPS8
ENSGALG00000006002	WASP homolog associated with actin, golgi membranes and microtubules [Source:HGNC Symbol;Acc:HGNC:30493]	WHAMM
ENSGALG00000029298	coagulation factor V [Source:HGNC Symbol;Acc:HGNC:3542]	F5
ENSGALG00000015084	immunoglobulin superfamily member 11 [Source:NCBI gene;Acc:418346]	IGSF11
ENSGALG00000017126	zinc finger DHHC-type containing 20 [Source:HGNC Symbol;Acc:HGNC:20749]	ZDHHC20
ENSGALG00000043035	shisa family member 2 [Source:NCBI gene;Acc:395162]	SHISA2
ENSGALG00000036556	MORC family CW-type zinc finger 4 [Source:NCBI gene;Acc:418513]	MORC4
ENSGALG00000015887	URB1 ribosome biogenesis homolog [Source:HGNC Symbol;Acc:HGNC:17344]	URB1
ENSGALG00000045092	coiled-coil domain containing 112 [Source:HGNC Symbol;Acc:HGNC:28599]	CCDC112
ENSGALG00000028484	transmembrane p24 trafficking protein 7 [Source:NCBI gene;Acc:769360]	TMED7
ENSGALG00000002358	cysteine dioxygenase type 1 [Source:HGNC Symbol;Acc:HGNC:1795]	CDO1
ENSGALG00000010689	mago homolog, exon junction complex core component [Source:NCBI gene;Acc:374226]	MAGOH
ENSGALG00000010502	spermatogenesis associated 6 [Source:HGNC Symbol;Acc:HGNC:18309]	SPATA6
ENSGALG00000034821	lectin, mannose binding 1 like [Source:NCBI gene;Acc:426849]	LMAN1L
ENSGALG00000030063	MALT1 paracaspase [Source:HGNC Symbol;Acc:HGNC:6819]	MALT1
ENSGALG00000010493	inositol polyphosphate-5-phosphatase A [Source:HGNC Symbol;Acc:HGNC:6076]	INPP5A
ENSGALG00000028696	ferritin, light polypeptide [Source:NCBI gene;Acc:378899]	FTL
ENSGALG00000022882	zinc binding alcohol dehydrogenase domain containing 2 [Source:HGNC Symbol;Acc:HGNC:28697]	ZADH2
ENSGALG00000002797	phosphogluconate dehydrogenase [Source:NCBI gene;Acc:419450]	PGD
ENSGALG00000043318	nicotinamide nucleotide adenylyltransferase 1 [Source:HGNC Symbol;Acc:HGNC:17877]	NMNAT1
ENSGALG00000015038	chromodomain helicase DNA binding protein 1 like [Source:HGNC Symbol;Acc:HGNC:1916]	CHD1L
ENSGALG00000015548	ring finger protein 20 [Source:NCBI gene;Acc:427310]	RNF20
ENSGALG00000015439	solute carrier family 44 member 1 [Source:HGNC Symbol;Acc:HGNC:18798]	SLC44A1
ENSGALG00000013069	bisphosphoglycerate mutase [Source:NCBI gene;Acc:418172]	BPGM
ENSGALG00000013728	phosphoribosyl pyrophosphate amidotransferase [Source:NCBI gene;Acc:422743]	PPAT
ENSGALG00000010318	transmembrane p24 trafficking protein 10 [Source:NCBI gene;Acc:423362]	TMED10
ENSGALG00000026491	transmembrane protein 17 [Source:NCBI gene;Acc:421284]	TMEM17
ENSGALG00000008757	cannabinoid receptor interacting protein 1 [Source:NCBI gene;Acc:421266]	CNRIP1
ENSGALG00000015519	roundabout guidance receptor 2 [Source:HGNC Symbol;Acc:HGNC:10250]	ROBO2
ENSGALG00000015511	roundabout guidance receptor 1 [Source:HGNC Symbol;Acc:HGNC:10249]	ROBO1
ENSGALG00000007687	mitogen-activated protein kinase kinase 1 [Source:NCBI gene;Acc:415549]	MAP2K1
ENSGALG00000007162	selenoprotein S [Source:NCBI gene;Acc:415522]	SELENOS
ENSGALG00000038043	HECT domain E3 ubiquitin protein ligase 2 [Source:HGNC Symbol;Acc:HGNC:26736]	HECTD2
ENSGALG00000054223
ENSGALG00000013932	NSF attachment protein gamma [Source:HGNC Symbol;Acc:HGNC:7642]	NAPG
ENSGALG00000014773	erbb2 interacting protein [Source:HGNC Symbol;Acc:HGNC:15842]	ERBIN
ENSGALG00000008180	SPG11 vesicle trafficking associated, spatacsin [Source:HGNC Symbol;Acc:HGNC:11226]	SPG11
ENSGALG00000008256	Bloom syndrome RecQ like helicase [Source:NCBI gene;Acc:415577]	BLM
ENSGALG00000011531	apoptotic peptidase activating factor 1 [Source:HGNC Symbol;Acc:HGNC:576]	APAF1
ENSGALG00000002804	Rho family GTPase 2 [Source:NCBI gene;Acc:428307]	RND2
ENSGALG00000002837	ribosomal protein L27 [Source:NCBI gene;Acc:396280]	RPL27
ENSGALG00000001191	mesenchyme homeobox 1 [Source:NCBI gene;Acc:395533]	MEOX1
ENSGALG00000010950	protein phosphatase 4 regulatory subunit 4 [Source:HGNC Symbol;Acc:HGNC:23788]	PPP4R4
ENSGALG00000011762	ubiquitin like modifier activating enzyme 6 [Source:HGNC Symbol;Acc:HGNC:25581]	UBA6
ENSGALG00000052026	serine peptidase inhibitor, Kazal type 2 (acrosin-trypsin inhibitor) [Source:NCBI gene;Acc:770729]
ENSGALG00000001595	PHD finger protein 19 [Source:HGNC Symbol;Acc:HGNC:24566]	PHF19
ENSGALG00000001692	calmodulin regulated spectrin associated protein 1 [Source:HGNC Symbol;Acc:HGNC:19946]	CAMSAP1
ENSGALG00000006106	TNF receptor superfamily member 6b [Source:HGNC Symbol;Acc:HGNC:11921]	TNFRSF6B
ENSGALG00000007945	crystallin alpha B [Source:NCBI gene;Acc:396089]	CRYAB
ENSGALG00000051919	BAALC binder of MAP3K1 and KLF4 [Source:HGNC Symbol;Acc:HGNC:14333]	BAALC
ENSGALG00000020438	diphthamine biosynthesis 6 [Source:NCBI gene;Acc:423294]	DPH6
ENSGALG00000004046	La ribonucleoprotein domain family member 6 [Source:HGNC Symbol;Acc:HGNC:24012]	LARP6
ENSGALG00000001816	membrane associated guanylate kinase, WW and PDZ domain containing 3 [Source:NCBI gene;Acc:419877]	MAGI3
ENSGALG00000016568	motile sperm domain containing 2 [Source:NCBI gene;Acc:418627]	MOSPD2
ENSGALG00000032386	doublecortin like kinase 2 [Source:HGNC Symbol;Acc:HGNC:19002]	DCLK2
ENSGALG00000008658	zinc finger HIT-type containing 6 [Source:HGNC Symbol;Acc:HGNC:26089]	ZNHIT6
ENSGALG00000016497	UBX domain protein 2A [Source:NCBI gene;Acc:421973]	UBXN2A
ENSGALG00000031512	PAN2 poly(A) specific ribonuclease subunit [Source:NCBI gene;Acc:429172]	PAN2
ENSGALG00000048612	ribosomal protein S26 [Source:HGNC Symbol;Acc:HGNC:10414]	RPS26
ENSGALG00000031763	EDAR associated death domain [Source:NCBI gene;Acc:497625]	EDARADD
ENSGALG00000007955	solute carrier family 16 member 5 [Source:HGNC Symbol;Acc:HGNC:10926]	SLC16A5
ENSGALG00000009968	OTU deubiquitinase 4 [Source:HGNC Symbol;Acc:HGNC:24949]	OTUD4
ENSGALG00000011823	FAT atypical cadherin 4 [Source:HGNC Symbol;Acc:HGNC:23109]	FAT4
ENSGALG00000013183	telomerase reverse transcriptase [Source:NCBI gene;Acc:420972]	TERT
ENSGALG00000032955	tuftelin 1 [Source:HGNC Symbol;Acc:HGNC:12422]	TUFT1
ENSGALG00000017302	solute carrier organic anion transporter family member 2B1 [Source:NCBI gene;Acc:419051]
ENSGALG00000008312	gamma-secretase activating protein [Source:HGNC Symbol;Acc:HGNC:28042]	GSAP
ENSGALG00000012629	zinc finger protein 367 [Source:HGNC Symbol;Acc:HGNC:18320]	ZNF367
ENSGALG00000015215	microtubule associated protein RP/EB family member 2 [Source:NCBI gene;Acc:421105]	MAPRE2
ENSGALG00000015226	scaffold protein involved in DNA repair [Source:HGNC Symbol;Acc:HGNC:28971]	SPIDR
ENSGALG00000006401	oxysterol binding protein like 5 [Source:HGNC Symbol;Acc:HGNC:16392]	OSBPL5
ENSGALG00000009576	3'(2'), 5'-bisphosphate nucleotidase 1 [Source:NCBI gene;Acc:421347]	BPNT1
ENSGALG00000009450	dual specificity phosphatase 10 [Source:NCBI gene;Acc:421340]	DUSP10
ENSGALG00000039037	phosphatidylinositol binding clathrin assembly protein [Source:HGNC Symbol;Acc:HGNC:15514]	PICALM
ENSGALG00000010411	ring finger protein 13 [Source:NCBI gene;Acc:396303]	RNF13
ENSGALG00000029190	muscleblind like splicing regulator 1 [Source:NCBI gene;Acc:425033]	MBNL1
ENSGALG00000006351	Fas cell surface death receptor [Source:NCBI gene;Acc:395274]	FAS
ENSGALG00000016898	TDP-glucose 4,6-dehydratase [Source:HGNC Symbol;Acc:HGNC:20324]	TGDS
ENSGALG00000055000	potassium channel tetramerization domain containing 14 [Source:NCBI gene;Acc:419029]	KCTD14
ENSGALG00000025977	growth arrest and DNA damage inducible alpha [Source:NCBI gene;Acc:693255]	GADD45A
ENSGALG00000005583	ALG14, UDP-N-acetylglucosaminyltransferase subunit [Source:NCBI gene;Acc:424484]	ALG14
ENSGALG00000029582	ecotropic viral integration site 5 [Source:HGNC Symbol;Acc:HGNC:3501]	EVI5
ENSGALG00000046740	polysaccharide biosynthesis domain containing 1 [Source:NCBI gene;Acc:100858203]
ENSGALG00000012876	single stranded DNA binding protein 1 [Source:NCBI gene;Acc:418122]	SSBP1
ENSGALG00000017196	Rho GTPase activating protein 42 [Source:HGNC Symbol;Acc:HGNC:26545]	ARHGAP42
ENSGALG00000003092	ER lipid raft associated 2 [Source:HGNC Symbol;Acc:HGNC:1356]	ERLIN2
ENSGALG00000001640	ring finger protein 122 [Source:HGNC Symbol;Acc:HGNC:21147]	RNF122
ENSGALG00000038420	heat shock transcription factor 2 [Source:NCBI gene;Acc:421724]	HSF2
ENSGALG00000037781	glutathione-disulfide reductase [Source:HGNC Symbol;Acc:HGNC:4623]	GSR
ENSGALG00000043597	RAD54 homolog B (S. cerevisiae) [Source:NCBI gene;Acc:395449]	RAD54B
ENSGALG00000006017	dedicator of cytokinesis 11 [Source:HGNC Symbol;Acc:HGNC:23483]	DOCK11
ENSGALG00000039209	WNT inhibitory factor 1 [Source:NCBI gene;Acc:417831]	WIF1
ENSGALG00000015078	MLLT3 super elongation complex subunit [Source:HGNC Symbol;Acc:HGNC:7136]	MLLT3
ENSGALG00000043118	ATPase phospholipid transporting 10A (putative) [Source:HGNC Symbol;Acc:HGNC:13542]	ATP10A
ENSGALG00000050075	transmembrane protein 35A [Source:HGNC Symbol;Acc:HGNC:25864]	TMEM35A
ENSGALG00000031593	thymosin beta 15B [Source:NCBI gene;Acc:100502566]	TMSB15B
ENSGALG00000049812	solute carrier family 66 member 2 [Source:HGNC Symbol;Acc:HGNC:26188]	SLC66A2
ENSGALG00000000812	ornithine decarboxylase antizyme 1 [Source:NCBI gene;Acc:395746]	OAZ1
ENSGALG00000016567	epoxide hydrolase 2 [Source:NCBI gene;Acc:421999]	EPHX2
ENSGALG00000006906	CHM, Rab escort protein 1 [Source:NCBI gene;Acc:422266]	CHM
ENSGALG00000007331	supervillin [Source:HGNC Symbol;Acc:HGNC:11480]	SVIL
ENSGALG00000000611	protein phosphatase 1 regulatory subunit 15B [Source:NCBI gene;Acc:100857158]
ENSGALG00000015339	ribosomal protein L24 [Source:NCBI gene;Acc:418401]	RPL24
ENSGALG00000006904	ribonuclease/angiogenin inhibitor 1 [Source:NCBI gene;Acc:423111]	RNH1
ENSGALG00000023443	small integral membrane protein 15 [Source:NCBI gene;Acc:770642]	SMIM15
ENSGALG00000007533	aminopeptidase like 1 [Source:HGNC Symbol;Acc:HGNC:16244]	NPEPL1
ENSGALG00000007668	bone morphogenetic protein 7 [Source:HGNC Symbol;Acc:HGNC:1074]	BMP7
ENSGALG00000007095	cullin 2 [Source:NCBI gene;Acc:420467]	CUL2
ENSGALG00000013532	cell cycle associated protein 1 [Source:NCBI gene;Acc:426151]	CAPRIN1
ENSGALG00000001253	ring finger and CCCH-type domains 2 [Source:HGNC Symbol;Acc:HGNC:21461]	RC3H2
ENSGALG00000029292	proliferating cell nuclear antigen [Source:NCBI gene;Acc:373984]	PCNA
ENSGALG00000037646	bromodomain containing 8 [Source:NCBI gene;Acc:416219]	BRD8
ENSGALG00000004531	procollagen-lysine, 2-oxoglutarate 5-dioxygenase 1 [Source:NCBI gene;Acc:419485]	PLOD1
ENSGALG00000015180	phosphoserine aminotransferase 1 [Source:HGNC Symbol;Acc:HGNC:19129]	PSAT1
ENSGALG00000008386	kizuna centrosomal protein [Source:NCBI gene;Acc:421237]	KIZ
ENSGALG00000002239	RNA exonuclease 5 [Source:NCBI gene;Acc:427001]	REXO5
ENSGALG00000030546	C-type lectin domain containing 19A [Source:HGNC Symbol;Acc:HGNC:34522]	CLEC19A
ENSGALG00000035980	RNA exonuclease 2 [Source:NCBI gene;Acc:419761]	REXO2
ENSGALG00000015284	repulsive guidance molecule BMP co-receptor b [Source:HGNC Symbol;Acc:HGNC:26896]	RGMB
ENSGALG00000039424	5-methyltetrahydrofolate-homocysteine methyltransferase reductase [Source:HGNC Symbol;Acc:HGNC:7473]	MTRR
ENSGALG00000000430	signal peptide peptidase like 2C [Source:NCBI gene;Acc:420056]	SPPL2C
ENSGALG00000035184	syndecan 3 [Source:NCBI gene;Acc:396343]	SDC3
ENSGALG00000004738	GLE1 RNA export mediator [Source:HGNC Symbol;Acc:HGNC:4315]	GLE1
ENSGALG00000006507	CXADR like membrane protein [Source:HGNC Symbol;Acc:HGNC:24039]	CLMP
ENSGALG00000052975	coiled-coil domain containing 113 [Source:HGNC Symbol;Acc:HGNC:25002]	CCDC113
ENSGALG00000034932	beta-secretase 2 [Source:HGNC Symbol;Acc:HGNC:934]	BACE2
ENSGALG00000016487	lipid droplet associated hydrolase [Source:NCBI gene;Acc:421967]	LDAH
ENSGALG00000026039	thioesterase superfamily member 4 [Source:HGNC Symbol;Acc:HGNC:17947]	THEM4
ENSGALG00000010924	nuclear factor I A [Source:NCBI gene;Acc:396210]	NFIA
ENSGALG00000004435	RAB27A, member RAS oncogene family [Source:NCBI gene;Acc:415410]	RAB27A
ENSGALG00000038155	adaptor related protein complex 3 subunit mu 2 [Source:HGNC Symbol;Acc:HGNC:570]	AP3M2
ENSGALG00000003709	plasminogen activator, tissue type [Source:HGNC Symbol;Acc:HGNC:9051]	PLAT
ENSGALG00000032430	importin 5 [Source:HGNC Symbol;Acc:HGNC:6402]	IPO5
ENSGALG00000014555	chromosome 1 open reading frame, human C12orf57 [Source:NCBI gene;Acc:771099]	C1H12ORF57
ENSGALG00000040424	sodium channel epithelial 1 alpha subunit [Source:NCBI gene;Acc:396050]	SCNN1A
ENSGALG00000037807	NOP2 nucleolar protein [Source:NCBI gene;Acc:418277]
ENSGALG00000041124	nucleolar and coiled-body phosphoprotein 1 [Source:HGNC Symbol;Acc:HGNC:15608]	NOLC1
ENSGALG00000042052	peptidylprolyl isomerase like 2 [Source:NCBI gene;Acc:416775]	PPIL2
ENSGALG00000009409	myoneurin [Source:NCBI gene;Acc:771218]
ENSGALG00000045246	golgi integral membrane protein 4 [Source:HGNC Symbol;Acc:HGNC:15448]	GOLIM4
ENSGALG00000030378	ribosomal protein L11 [Source:NCBI gene;Acc:419682]	RPL11
ENSGALG00000002587	CGRP receptor component [Source:NCBI gene;Acc:396022]	CRCP
ENSGALG00000016775	ribosomal protein L31 [Source:NCBI gene;Acc:418710]	RPL31
ENSGALG00000016769	carbohydrate sulfotransferase 10 [Source:NCBI gene;Acc:395206]	CHST10
ENSGALG00000006598	sortilin related receptor 1 [Source:NCBI gene;Acc:395998]	SORL1
ENSGALG00000033512	cytoplasmic polyadenylation element binding protein 4 [Source:HGNC Symbol;Acc:HGNC:21747]	CPEB4
ENSGALG00000006838	melanotransferrin-like [Source:NCBI gene;Acc:416959]
ENSGALG00000006179	ribosomal protein L13 [Source:NCBI gene;Acc:395849]	RPL13
ENSGALG00000011898	PH domain containing endocytic trafficking adaptor 2 [Source:HGNC Symbol;Acc:HGNC:27161]	PHETA2
ENSGALG00000005930	plastin 3 [Source:NCBI gene;Acc:422222]	PLS3
ENSGALG00000004839	G-patch domain containing 1 [Source:HGNC Symbol;Acc:HGNC:24658]	GPATCH1
ENSGALG00000016922	COMM domain containing 6 [Source:HGNC Symbol;Acc:HGNC:24015]	COMMD6
ENSGALG00000000881	G-patch domain containing 3 [Source:NCBI gene;Acc:419577]	GPATCH3
ENSGALG00000040184	ribosomal modification protein rimK like family member B [Source:HGNC Symbol;Acc:HGNC:29228]	RIMKLB
ENSGALG00000016646
ENSGALG00000030254	methionyl aminopeptidase type 1D, mitochondrial [Source:HGNC Symbol;Acc:HGNC:32583]	METAP1D
ENSGALG00000008459	bone morphogenetic protein receptor type 2 [Source:NCBI gene;Acc:374147]	BMPR2
ENSGALG00000004505	coiled-coil domain containing 137 [Source:HGNC Symbol;Acc:HGNC:33451]	CCDC137
ENSGALG00000033618	myosin IXA [Source:HGNC Symbol;Acc:HGNC:7608]	MYO9A
ENSGALG00000002624	Gallus gallus BMS1, ribosome biogenesis factor (BMS1), mRNA. [Source:RefSeq mRNA;Acc:NM_001364904]	BMS1
ENSGALG00000012530	FAD dependent oxidoreductase domain containing 2 [Source:HGNC Symbol;Acc:HGNC:26264]	FOXRED2
ENSGALG00000030859	GNAS complex locus [Source:HGNC Symbol;Acc:HGNC:4392]	GNAS
ENSGALG00000037998	glycolipid transfer protein [Source:NCBI gene;Acc:429534]	GLTP
ENSGALG00000011426	ribonuclease T2 [Source:NCBI gene;Acc:421569]	RNASET2
ENSGALG00000007241	nucleotide binding protein 1 [Source:NCBI gene;Acc:416634]	NUBP1
ENSGALG00000009493	transmembrane protein 229B [Source:NCBI gene;Acc:423269]	TMEM229B
ENSGALG00000000632	chromosome transmission fidelity factor 8 [Source:NCBI gene;Acc:769609]	CHTF8
ENSGALG00000041564	mannosidase alpha class 1A member 2 [Source:NCBI gene;Acc:418265]
ENSGALG00000031890	Y-box binding protein 3 [Source:NCBI gene;Acc:396371]	YBX3
ENSGALG00000000814	heterogeneous nuclear ribonucleoprotein R [Source:NCBI gene;Acc:419570]	HNRNPR
ENSGALG00000001122	calneuron 1 [Source:HGNC Symbol;Acc:HGNC:13248]	CALN1
ENSGALG00000004858	FIC domain containing [Source:HGNC Symbol;Acc:HGNC:18416]	FICD
ENSGALG00000032178	mitogen-activated protein kinase kinase 4 [Source:HGNC Symbol;Acc:HGNC:6844]	MAP2K4
ENSGALG00000005823	high density lipoprotein binding protein [Source:NCBI gene;Acc:395984]	HDLBP
ENSGALG00000000542	zinc finger protein 593 [Source:NCBI gene;Acc:419549]	ZNF593
ENSGALG00000009680	progestin and adipoQ receptor family member 7 [Source:NCBI gene;Acc:425505]	PAQR7
ENSGALG00000003604	solute carrier family 46 member 1 [Source:NCBI gene;Acc:417569]	SLC46A1
ENSGALG00000013138	transmembrane protein 245 [Source:HGNC Symbol;Acc:HGNC:1363]	TMEM245
ENSGALG00000002908	TRAF interacting protein [Source:NCBI gene;Acc:415927]	TRAIP
ENSGALG00000040478	calpain 5 [Source:HGNC Symbol;Acc:HGNC:1482]	CAPN5
ENSGALG00000054939	Ras association (RalGDS/AF-6) and pleckstrin homology domains 1 [Source:HGNC Symbol;Acc:HGNC:14436]	RAPH1
ENSGALG00000009977	SMAD family member 1 [Source:NCBI gene;Acc:395680]	SMAD1
ENSGALG00000006118	zinc finger CCCH-type containing 18 [Source:HGNC Symbol;Acc:HGNC:25091]	ZC3H18
ENSGALG00000042838	TNF receptor associated factor 2 [Source:HGNC Symbol;Acc:HGNC:12032]	TRAF2
ENSGALG00000006788	regulation of nuclear pre-mRNA domain containing 1B [Source:NCBI gene;Acc:419295]	RPRD1B
ENSGALG00000006936	WD repeat domain 6 [Source:HGNC Symbol;Acc:HGNC:12758]	WDR6
ENSGALG00000028830	cilia and flagella associated protein 73 [Source:NCBI gene;Acc:770540]
ENSGALG00000034014	C2CD2 like [Source:NCBI gene;Acc:428233]	C2CD2L
ENSGALG00000035578	RNA binding motif protein 6 [Source:NCBI gene;Acc:415931]	RBM6
ENSGALG00000007609	Rho GTPase activating protein 19 [Source:NCBI gene;Acc:423846]	ARHGAP19
ENSGALG00000039315	methionyl-tRNA synthetase [Source:NCBI gene;Acc:425613]	MARS
ENSGALG00000007009	nuclear receptor coactivator 5 [Source:HGNC Symbol;Acc:HGNC:15909]	NCOA5
