# Supplementary material for: Measuring potential effects of the developmental burden associated with the vertebrate notochord
Source: J Exp Zool B Mol Dev Evol. 2021 Mar 10;338(1-2):129–36. doi: 10.1002/jez.b.23032 (PMC9291948; doi:10.1002/jez.b.23032)
Supplement: Supplementary file 4 — Supporting information. [file JEZ-338-129-s006.xlsx]

## Sheet: anterior(CC )
GO id	term_name	counts of specific GO term in the conserved genes	counts of all GO terms in the conserved genes	counts of specific GO term in the non-conserved genes	counts of all GO terms in the non-conserved genes	Enrichment (effect size) 1> represents enriched in the three embryonic tissues than late embryo	Fisher test p-value	significance threshold by Holm correction
GO:0031410	cytoplasmic vesicle	30	528	72	1913	1.51	0.0673	n.s.
GO:0005794	Golgi apparatus	11	528	27	1913	1.476	0.32	n.s.
GO:0005768	endosome	12	528	31	1913	1.402	0.35	n.s.
GO:0005783	endoplasmic reticulum	18	528	47	1913	1.388	0.285	n.s.
GO:0005856	cytoskeleton	37	528	102	1913	1.314	0.171	n.s.
GO:0005773	vacuole	20	528	56	1913	1.294	0.325	n.s.
GO:0005576	extracellular region	17	528	49	1913	1.257	0.449	n.s.
GO:0030054	cell junction	9	528	27	1913	1.208	0.683	n.s.
GO:0042995	cell projection	32	528	107	1913	1.084	0.673	n.s.
GO:0045202	synapse	18	528	61	1913	1.069	0.782	n.s.
GO:0005886	plasma membrane	42	528	149	1913	1.021	0.927	n.s.
GO:0005829	cytosol	8	528	29	1913	0.9995	1	n.s.
GO:0005634	nucleus	71	528	259	1913	0.9932	1	n.s.
GO:0005694	chromosome	21	528	84	1913	0.9058	0.808	n.s.
GO:0005739	mitochondrion	12	528	49	1913	0.8873	0.875	n.s.
GO:0032991	macromolecular complex	170	528	764	1913	0.8062	0.0289	n.s.

## Sheet: posterior(CC)
GO id	term_name	counts of specific GO term in the conserved genes	counts of all GO terms in the conserved genes	counts of specific GO term in the non-conserved genes	counts of all GO terms in the non-conserved genes	Enrichment (effect size) 1> represents enriched in the three embryonic tissues than late embryo	Fisher test p-value	significance threshold by Holm correction
GO:0005794	Golgi apparatus	12	612	27	1921	1.395	0.348	n.s.
GO:0005783	endoplasmic reticulum	21	612	49	1921	1.345	0.26	n.s.
GO:0005739	mitochondrion	19	612	48	1921	1.242	0.47	n.s.
GO:0005694	chromosome	33	612	84	1921	1.233	0.322	n.s.
GO:0005768	endosome	12	612	31	1921	1.215	0.591	n.s.
GO:0005829	cytosol	11	612	29	1921	1.191	0.582	n.s.
GO:0030054	cell junction	10	612	27	1921	1.163	0.7	n.s.
GO:0005634	nucleus	93	612	262	1921	1.114	0.429	n.s.
GO:0045202	synapse	21	612	60	1921	1.099	0.694	n.s.
GO:0042995	cell projection	36	612	105	1921	1.076	0.687	n.s.
GO:0031410	cytoplasmic vesicle	24	612	72	1921	1.046	0.809	n.s.
GO:0005856	cytoskeleton	33	612	101	1921	1.026	0.918	n.s.
GO:0005886	plasma membrane	47	612	147	1921	1.004	1	n.s.
GO:0005773	vacuole	17	612	56	1921	0.9529	1	n.s.
GO:0032991	macromolecular complex	215	612	769	1921	0.8776	0.156	n.s.
GO:0005576	extracellular region	8	612	54	1921	0.465	0.0486	n.s.

## Sheet: anterior(MF)
GO id	term_name	counts of specific GO term in the conserved genes	counts of all GO terms in the conserved genes	counts of specific GO term in the non-conserved genes	counts of all GO terms in the non-conserved genes	Enrichment (effect size) 1> represents enriched in the three embryonic tissues than late embryo	Fisher test p-value	significance threshold by Holm correction
GO:0003700	transcription factor activity, sequ...	5	576	7	2637	3.27	0.0488	n.s.
GO:0030246	carbohydrate binding	7	576	11	2637	2.913	0.0306	n.s.
GO:0008092	cytoskeletal protein binding	19	576	33	2637	2.636	0.0016	significant
GO:0097367	carbohydrate derivative binding	15	576	33	2637	2.081	0.0231	n.s.
GO:0046872	metal ion binding	10	576	22	2637	2.081	0.0629	n.s.
GO:0008289	lipid binding	19	576	47	2637	1.851	0.0342	n.s.
GO:0003677	DNA binding	28	576	74	2637	1.732	0.0186	n.s.
GO:0005198	structural molecule activity	7	576	19	2637	1.687	0.3	n.s.
GO:0036094	small molecule binding	22	576	61	2637	1.651	0.0592	n.s.
GO:0030234	enzyme regulator activity	31	576	89	2637	1.595	0.0395	n.s.
GO:0003723	RNA binding	23	576	66	2637	1.595	0.0686	n.s.
GO:0008134	transcription factor binding	8	576	26	2637	1.409	0.373	n.s.
GO:0005102	receptor binding	37	576	177	2637	0.957	0.854	n.s.
GO:0005215	transporter activity	64	576	313	2637	0.9361	0.722	n.s.
GO:0003824	catalytic activity	250	576	1459	2637	0.7845	0.00343	n.s.
GO:0038023	signaling receptor activity	31	576	200	2637	0.7096	0.0893	n.s.

## Sheet: posterior(MF)
GO id	term_name	counts of specific GO term in the conserved genes	counts of all GO terms in the conserved genes	counts of specific GO term in the non-conserved genes	counts of all GO terms in the non-conserved genes	Enrichment (effect size) 1> represents enriched in the three embryonic tissues than late embryo	Fisher test p-value	significance threshold by Holm correction
GO:0046872	metal ion binding	16	601	19	2637	3.695	0.000239	significant
GO:0003700	transcription factor activity, sequ...	5	601	7	2637	3.134	0.0556	n.s.
GO:0008092	cytoskeletal protein binding	18	601	33	2637	2.393	0.00567	n.s.
GO:0036094	small molecule binding	29	601	61	2637	2.086	0.00237	significant
GO:0003677	DNA binding	31	601	73	2637	1.863	0.00702	n.s.
GO:0097367	carbohydrate derivative binding	14	601	36	2637	1.706	0.0994	n.s.
GO:0008289	lipid binding	18	601	48	2637	1.645	0.0796	n.s.
GO:0030234	enzyme regulator activity	32	601	86	2637	1.633	0.0229	n.s.
GO:0030246	carbohydrate binding	4	601	11	2637	1.596	0.501	n.s.
GO:0005198	structural molecule activity	7	601	20	2637	1.536	0.322	n.s.
GO:0008134	transcription factor binding	8	601	26	2637	1.35	0.504	n.s.
GO:0003723	RNA binding	20	601	66	2637	1.33	0.264	n.s.
GO:0003824	catalytic activity	290	601	1452	2637	0.8763	0.0956	n.s.
GO:0005102	receptor binding	35	601	178	2637	0.8627	0.467	n.s.
GO:0005215	transporter activity	51	601	318	2637	0.7037	0.0267	n.s.
GO:0038023	signaling receptor activity	23	601	203	2637	0.4971	0.00119	significant

## Sheet: anterior(BP)
GO id	term_name	counts of specific GO term in the conserved genes	counts of all GO terms in the conserved genes	counts of specific GO term in the non-conserved genes	counts of all GO terms in the non-conserved genes	Enrichment (effect size) 1> represents enriched in the three embryonic tissues than late embryo	Fisher test p-value	significance threshold by Holm correction
GO:0008283	cell proliferation	52	2769	178	11721	1.237	0.177	n.s.
GO:0008219	cell death	59	2769	206	11721	1.212	0.207	n.s.
GO:0019538	protein metabolic process	213	2769	748	11721	1.205	0.0226	n.s.
GO:0023052	signaling	247	2769	888	11721	1.177	0.0317	n.s.
GO:0050896	response to stimulus	432	2769	1696	11721	1.078	0.195	n.s.
GO:0032502	developmental process	490	2769	1956	11721	1.06	0.292	n.s.
GO:0042592	homeostatic process	53	2769	228	11721	0.984	1	n.s.
GO:0051234	establishment of localization	238	2769	1026	11721	0.9819	0.823	n.s.
GO:0030154	cell differentiation	185	2769	802	11721	0.9764	0.802	n.s.
GO:0005975	carbohydrate metabolic process	18	2769	80	11721	0.9524	1	n.s.
GO:0016043	cellular component organization	281	2769	1278	11721	0.9307	0.308	n.s.
GO:0002376	immune system process	119	2769	549	11721	0.9175	0.421	n.s.
GO:0007610	behavior	16	2769	78	11721	0.8683	0.694	n.s.
GO:0006629	lipid metabolic process	50	2769	246	11721	0.8604	0.37	n.s.
GO:0016070	RNA metabolic process	83	2769	413	11721	0.8507	0.201	n.s.
GO:0007049	cell cycle	49	2769	254	11721	0.8166	0.209	n.s.
GO:0006259	DNA metabolic process	41	2769	220	11721	0.7889	0.177	n.s.
GO:0009056	catabolic process	61	2769	330	11721	0.7825	0.0893	n.s.
GO:0050877	neurological system process	12	2769	68	11721	0.747	0.395	n.s.
GO:1901135	carbohydrate derivative metabolic p...	38	2769	250	11721	0.6434	0.00984	n.s.
GO:0000003	reproduction	32	2769	227	11721	0.5967	0.00504	n.s.

## Sheet: posterior(BP)
GO id	term_name	counts of specific GO term in the conserved genes	counts of all GO terms in the conserved genes	counts of specific GO term in the non-conserved genes	counts of all GO terms in the non-conserved genes	Enrichment (effect size) 1> represents enriched in the three embryonic tissues than late embryo	Fisher test p-value	significance threshold by Holm correction
GO:0008219	cell death	80	2891	203	11716	1.597	0.000692	significant
GO:0008283	cell proliferation	59	2891	174	11716	1.374	0.0386	n.s.
GO:0019538	protein metabolic process	245	2891	742	11716	1.338	0.000186	significant
GO:0016070	RNA metabolic process	121	2891	408	11716	1.202	0.0856	n.s.
GO:0006259	DNA metabolic process	63	2891	215	11716	1.187	0.254	n.s.
GO:0005975	carbohydrate metabolic process	23	2891	83	11716	1.123	0.625	n.s.
GO:0023052	signaling	236	2891	902	11716	1.06	0.441	n.s.
GO:0032502	developmental process	507	2891	1940	11716	1.059	0.286	n.s.
GO:0050896	response to stimulus	421	2891	1701	11716	1.003	0.954	n.s.
GO:1901135	carbohydrate derivative metabolic p...	59	2891	244	11716	0.9799	0.942	n.s.
GO:0016043	cellular component organization	299	2891	1271	11716	0.9534	0.504	n.s.
GO:0030154	cell differentiation	181	2891	798	11716	0.9192	0.34	n.s.
GO:0007049	cell cycle	57	2891	254	11716	0.9094	0.565	n.s.
GO:0051234	establishment of localization	229	2891	1041	11716	0.8915	0.131	n.s.
GO:0042592	homeostatic process	50	2891	228	11716	0.8887	0.494	n.s.
GO:0009056	catabolic process	67	2891	331	11716	0.8203	0.16	n.s.
GO:0050877	neurological system process	13	2891	69	11716	0.7635	0.486	n.s.
GO:0006629	lipid metabolic process	46	2891	248	11716	0.7517	0.0881	n.s.
GO:0002376	immune system process	89	2891	559	11716	0.6452	9.3e-05	significant
GO:0000003	reproduction	35	2891	225	11716	0.6304	0.00936	n.s.
GO:0007610	behavior	11	2891	80	11716	0.5572	0.0652	n.s.
