# Supplementary material for: Measuring potential effects of the developmental burden associated with the vertebrate notochord
Source: J Exp Zool B Mol Dev Evol. 2021 Mar 10;338(1-2):129–36. doi: 10.1002/jez.b.23032 (PMC9291948; doi:10.1002/jez.b.23032)
Supplement: Supplementary file 5 — Supporting information. [file JEZ-338-129-s005.xlsx]

## Sheet: meanOG_anterior(CC)
GO id	term_name	counts of specific GO term in the conserved genes	counts of all GO terms in the conserved genes	counts of specific GO term in the non-conserved genes	counts of all GO terms in the non-conserved genes	Enrichment (effect size) 1> represents enriched in the three embryonic tissues than late embryo	Fisher test p-value	significance threshold by Holm correction
GO:0005794	Golgi apparatus	14	528	27	1942	1.907	0.0559	n.s.
GO:0005783	endoplasmic reticulum	19	528	47	1942	1.487	0.171	n.s.
GO:0030054	cell junction	10	528	26	1942	1.415	0.412	n.s.
GO:0045202	synapse	23	528	62	1942	1.364	0.227	n.s.
GO:0031410	cytoplasmic vesicle	27	528	74	1942	1.342	0.217	n.s.
GO:0005856	cytoskeleton	36	528	103	1942	1.286	0.205	n.s.
GO:0005829	cytosol	10	528	29	1942	1.268	0.555	n.s.
GO:0005768	endosome	11	528	33	1942	1.226	0.578	n.s.
GO:0005773	vacuole	19	528	59	1942	1.184	0.575	n.s.
GO:0042995	cell projection	33	528	107	1942	1.134	0.527	n.s.
GO:0005576	extracellular region	16	528	56	1942	1.051	0.884	n.s.
GO:0005634	nucleus	73	528	260	1942	1.033	0.831	n.s.
GO:0005886	plasma membrane	39	528	150	1942	0.9563	0.854	n.s.
GO:0005694	chromosome	21	528	83	1942	0.9306	0.903	n.s.
GO:0005739	mitochondrion	12	528	48	1942	0.9195	0.875	n.s.
GO:0032991	macromolecular complex	165	528	778	1942	0.78	0.0117	n.s.

## Sheet: sumOG_anterior(CC)
GO id	term_name	counts of specific GO term in the conserved genes	counts of all GO terms in the conserved genes	counts of specific GO term in the non-conserved genes	counts of all GO terms in the non-conserved genes	Enrichment (effect size) 1> represents enriched in the three embryonic tissues than late embryo	Fisher test p-value	significance threshold by Holm correction
GO:0005794	Golgi apparatus	14	509	27	1934	1.97	0.0512	n.s.
GO:0005783	endoplasmic reticulum	19	509	47	1934	1.536	0.126	n.s.
GO:0030054	cell junction	10	509	26	1934	1.461	0.305	n.s.
GO:0005576	extracellular region	19	509	51	1934	1.416	0.232	n.s.
GO:0031410	cytoplasmic vesicle	27	509	74	1934	1.386	0.17	n.s.
GO:0045202	synapse	21	509	62	1934	1.287	0.337	n.s.
GO:0005768	endosome	11	509	33	1934	1.267	0.46	n.s.
GO:0005773	vacuole	19	509	59	1934	1.224	0.479	n.s.
GO:0005856	cytoskeleton	31	509	103	1934	1.144	0.514	n.s.
GO:0005694	chromosome	23	509	83	1934	1.053	0.808	n.s.
GO:0005829	cytosol	8	509	30	1934	1.013	1	n.s.
GO:0005634	nucleus	69	509	260	1934	1.008	0.942	n.s.
GO:0042995	cell projection	28	509	107	1934	0.9943	1	n.s.
GO:0005886	plasma membrane	38	509	150	1934	0.9626	0.926	n.s.
GO:0005739	mitochondrion	12	509	48	1934	0.9499	1	n.s.
GO:0032991	macromolecular complex	160	509	774	1934	0.7854	0.0158	n.s.

## Sheet: meanOG_posterior(CC)
GO id	term_name	counts of specific GO term in the conserved genes	counts of all GO terms in the conserved genes	counts of specific GO term in the non-conserved genes	counts of all GO terms in the non-conserved genes	Enrichment (effect size) 1> represents enriched in the three embryonic tissues than late embryo	Fisher test p-value	significance threshold by Holm correction
GO:0005794	Golgi apparatus	13	608	27	1940	1.536	0.197	n.s.
GO:0005783	endoplasmic reticulum	21	608	49	1940	1.367	0.256	n.s.
GO:0005694	chromosome	34	608	83	1940	1.307	0.223	n.s.
GO:0042995	cell projection	41	608	103	1940	1.27	0.229	n.s.
GO:0005856	cytoskeleton	40	608	102	1940	1.251	0.267	n.s.
GO:0005739	mitochondrion	18	608	48	1940	1.197	0.559	n.s.
GO:0031410	cytoplasmic vesicle	27	608	73	1940	1.18	0.474	n.s.
GO:0045202	synapse	21	608	60	1940	1.117	0.692	n.s.
GO:0005829	cytosol	10	608	29	1940	1.1	0.85	n.s.
GO:0005634	nucleus	90	608	263	1940	1.092	0.507	n.s.
GO:0030054	cell junction	9	608	27	1940	1.064	0.845	n.s.
GO:0005768	endosome	11	608	33	1940	1.064	0.859	n.s.
GO:0005773	vacuole	17	608	59	1940	0.9194	0.891	n.s.
GO:0032991	macromolecular complex	208	608	779	1940	0.852	0.0827	n.s.
GO:0005886	plasma membrane	37	608	150	1940	0.7871	0.246	n.s.
GO:0005576	extracellular region	11	608	55	1940	0.6382	0.19	n.s.

## Sheet: sumOG_posterior(CC)
GO id	term_name	counts of specific GO term in the conserved genes	counts of all GO terms in the conserved genes	counts of specific GO term in the non-conserved genes	counts of all GO terms in the non-conserved genes	Enrichment (effect size) 1> represents enriched in the three embryonic tissues than late embryo	Fisher test p-value	significance threshold by Holm correction
GO:0005794	Golgi apparatus	13	589	27	1943	1.588	0.187	n.s.
GO:0005694	chromosome	34	589	83	1943	1.351	0.148	n.s.
GO:0005783	endoplasmic reticulum	20	589	49	1943	1.346	0.312	n.s.
GO:0005739	mitochondrion	18	589	48	1943	1.237	0.462	n.s.
GO:0031410	cytoplasmic vesicle	27	589	73	1943	1.22	0.399	n.s.
GO:0045202	synapse	21	589	60	1943	1.155	0.594	n.s.
GO:0042995	cell projection	36	589	105	1943	1.131	0.54	n.s.
GO:0005856	cytoskeleton	34	589	101	1943	1.11	0.602	n.s.
GO:0005634	nucleus	88	589	263	1943	1.104	0.46	n.s.
GO:0030054	cell junction	9	589	27	1943	1.1	0.843	n.s.
GO:0005768	endosome	10	589	33	1943	0.9996	1	n.s.
GO:0005829	cytosol	9	589	30	1943	0.9896	1	n.s.
GO:0005886	plasma membrane	42	589	150	1943	0.9237	0.723	n.s.
GO:0005773	vacuole	16	589	59	1943	0.8946	0.782	n.s.
GO:0032991	macromolecular complex	201	589	780	1943	0.8501	0.0791	n.s.
GO:0005576	extracellular region	11	589	55	1943	0.6598	0.239	n.s.

## Sheet: meanOG_anterior(MF)
GO id	term_name	counts of specific GO term in the conserved genes	counts of all GO terms in the conserved genes	counts of specific GO term in the non-conserved genes	counts of all GO terms in the non-conserved genes	Enrichment (effect size) 1> represents enriched in the three embryonic tissues than late embryo	Fisher test p-value	significance threshold by Holm correction
GO:0030246	carbohydrate binding	8	573	11	2630	3.338	0.0125	n.s.
GO:0003700	transcription factor activity, sequ...	5	573	7	2630	3.278	0.0484	n.s.
GO:0097367	carbohydrate derivative binding	17	573	33	2630	2.364	0.00817	n.s.
GO:0008092	cytoskeletal protein binding	16	573	33	2630	2.225	0.0135	n.s.
GO:0046872	metal ion binding	10	573	22	2630	2.086	0.0624	n.s.
GO:0008134	transcription factor binding	12	573	27	2630	2.04	0.0557	n.s.
GO:0005198	structural molecule activity	8	573	18	2630	2.04	0.118	n.s.
GO:0008289	lipid binding	19	573	47	2630	1.855	0.034	n.s.
GO:0003677	DNA binding	29	573	73	2630	1.823	0.00903	n.s.
GO:0036094	small molecule binding	24	573	61	2630	1.806	0.0215	n.s.
GO:0030234	enzyme regulator activity	34	573	88	2630	1.773	0.00815	n.s.
GO:0003723	RNA binding	20	573	65	2630	1.412	0.197	n.s.
GO:0005102	receptor binding	39	573	176	2630	1.017	0.927	n.s.
GO:0005215	transporter activity	59	573	315	2630	0.8597	0.352	n.s.
GO:0003824	catalytic activity	243	573	1448	2630	0.7703	0.00165	significant
GO:0038023	signaling receptor activity	30	573	206	2630	0.6684	0.0505	n.s.

## Sheet: sumOG_anterior(MF)
GO id	term_name	counts of specific GO term in the conserved genes	counts of all GO terms in the conserved genes	counts of specific GO term in the non-conserved genes	counts of all GO terms in the non-conserved genes	Enrichment (effect size) 1> represents enriched in the three embryonic tissues than late embryo	Fisher test p-value	significance threshold by Holm correction
GO:0003700	transcription factor activity, sequ...	5	560	7	2637	3.364	0.0446	n.s.
GO:0030246	carbohydrate binding	7	560	11	2637	2.997	0.0272	n.s.
GO:0046872	metal ion binding	10	560	22	2637	2.14	0.0585	n.s.
GO:0008134	transcription factor binding	12	560	28	2637	2.018	0.0569	n.s.
GO:0008092	cytoskeletal protein binding	14	560	33	2637	1.998	0.0346	n.s.
GO:0003677	DNA binding	29	560	73	2637	1.871	0.00802	n.s.
GO:0005198	structural molecule activity	7	560	18	2637	1.831	0.185	n.s.
GO:0008289	lipid binding	18	560	47	2637	1.803	0.0469	n.s.
GO:0097367	carbohydrate derivative binding	13	560	34	2637	1.8	0.0816	n.s.
GO:0030234	enzyme regulator activity	32	560	88	2637	1.712	0.0146	n.s.
GO:0036094	small molecule binding	22	560	61	2637	1.698	0.0411	n.s.
GO:0003723	RNA binding	20	560	65	2637	1.449	0.151	n.s.
GO:0005102	receptor binding	40	560	176	2637	1.07	0.712	n.s.
GO:0005215	transporter activity	69	560	314	2637	1.035	0.831	n.s.
GO:0003824	catalytic activity	232	560	1454	2637	0.7514	0.000697	significant
GO:0038023	signaling receptor activity	30	560	206	2637	0.6858	0.0605	n.s.

## Sheet: meanOG_posterior(MF)
GO id	term_name	counts of specific GO term in the conserved genes	counts of all GO terms in the conserved genes	counts of specific GO term in the non-conserved genes	counts of all GO terms in the non-conserved genes	Enrichment (effect size) 1> represents enriched in the three embryonic tissues than late embryo	Fisher test p-value	significance threshold by Holm correction
GO:0046872	metal ion binding	17	597	18	2635	4.169	5.66e-05	significant
GO:0003700	transcription factor activity, sequ...	5	597	7	2635	3.153	0.0546	n.s.
GO:0008092	cytoskeletal protein binding	19	597	33	2635	2.541	0.00205	significant
GO:0005198	structural molecule activity	9	597	18	2635	2.207	0.0762	n.s.
GO:0097367	carbohydrate derivative binding	16	597	36	2635	1.962	0.0307	n.s.
GO:0003677	DNA binding	32	597	73	2635	1.935	0.00332	significant
GO:0036094	small molecule binding	27	597	62	2635	1.922	0.00828	n.s.
GO:0008289	lipid binding	19	597	48	2635	1.747	0.0554	n.s.
GO:0030234	enzyme regulator activity	31	597	85	2635	1.61	0.0293	n.s.
GO:0030246	carbohydrate binding	4	597	11	2635	1.605	0.5	n.s.
GO:0008134	transcription factor binding	10	597	28	2635	1.576	0.211	n.s.
GO:0003723	RNA binding	18	597	64	2635	1.241	0.392	n.s.
GO:0005102	receptor binding	45	597	174	2635	1.141	0.473	n.s.
GO:0003824	catalytic activity	265	597	1447	2635	0.8083	0.00831	n.s.
GO:0005215	transporter activity	57	597	320	2635	0.7862	0.12	n.s.
GO:0038023	signaling receptor activity	23	597	211	2635	0.4811	0.000535	significant

## Sheet: sumOG_posterior(MF)
GO id	term_name	counts of specific GO term in the conserved genes	counts of all GO terms in the conserved genes	counts of specific GO term in the non-conserved genes	counts of all GO terms in the non-conserved genes	Enrichment (effect size) 1> represents enriched in the three embryonic tissues than late embryo	Fisher test p-value	significance threshold by Holm correction
GO:0046872	metal ion binding	17	611	18	2633	4.07	7.29e-05	significant
GO:0003700	transcription factor activity, sequ...	5	611	7	2633	3.078	0.0587	n.s.
GO:0008092	cytoskeletal protein binding	20	611	33	2633	2.612	0.00129	significant
GO:0005198	structural molecule activity	10	611	18	2633	2.394	0.0302	n.s.
GO:0003677	DNA binding	34	611	73	2633	2.007	0.00166	significant
GO:0097367	carbohydrate derivative binding	16	611	37	2633	1.863	0.0501	n.s.
GO:0036094	small molecule binding	26	611	62	2633	1.807	0.0185	n.s.
GO:0008289	lipid binding	20	611	48	2633	1.796	0.0407	n.s.
GO:0030234	enzyme regulator activity	32	611	85	2633	1.622	0.0304	n.s.
GO:0008134	transcription factor binding	10	611	28	2633	1.539	0.295	n.s.
GO:0005102	receptor binding	47	611	172	2633	1.178	0.329	n.s.
GO:0030246	carbohydrate binding	3	611	11	2633	1.175	0.736	n.s.
GO:0003723	RNA binding	17	611	64	2633	1.145	0.666	n.s.
GO:0005215	transporter activity	68	611	317	2633	0.9244	0.629	n.s.
GO:0003824	catalytic activity	264	611	1449	2633	0.7851	0.00256	significant
GO:0038023	signaling receptor activity	22	611	211	2633	0.4493	0.0002	significant

## Sheet: meanOG_anterior(BP)
GO id	term_name	counts of specific GO term in the conserved genes	counts of all GO terms in the conserved genes	counts of specific GO term in the non-conserved genes	counts of all GO terms in the non-conserved genes	Enrichment (effect size) 1> represents enriched in the three embryonic tissues than late embryo	Fisher test p-value	significance threshold by Holm correction
GO:0008283	cell proliferation	61	2907	185	11910	1.351	0.0519	n.s.
GO:0005975	carbohydrate metabolic process	26	2907	80	11910	1.332	0.219	n.s.
GO:0019538	protein metabolic process	226	2907	763	11910	1.214	0.015	n.s.
GO:0008219	cell death	59	2907	209	11910	1.157	0.315	n.s.
GO:0023052	signaling	245	2907	904	11910	1.11	0.166	n.s.
GO:0032502	developmental process	533	2907	2001	11910	1.091	0.1	n.s.
GO:0030154	cell differentiation	206	2907	815	11910	1.036	0.654	n.s.
GO:0050896	response to stimulus	438	2907	1734	11910	1.035	0.544	n.s.
GO:0016043	cellular component organization	306	2907	1285	11910	0.9756	0.74	n.s.
GO:0051234	establishment of localization	237	2907	1036	11910	0.9372	0.397	n.s.
GO:0007610	behavior	18	2907	80	11910	0.9218	0.898	n.s.
GO:0042592	homeostatic process	50	2907	231	11910	0.8868	0.495	n.s.
GO:0016070	RNA metabolic process	88	2907	418	11910	0.8625	0.231	n.s.
GO:0002376	immune system process	114	2907	557	11910	0.8385	0.1	n.s.
GO:0006259	DNA metabolic process	45	2907	223	11910	0.8268	0.277	n.s.
GO:0006629	lipid metabolic process	50	2907	252	11910	0.8129	0.213	n.s.
GO:0007049	cell cycle	50	2907	253	11910	0.8097	0.188	n.s.
GO:0009056	catabolic process	65	2907	336	11910	0.7926	0.0968	n.s.
GO:1901135	carbohydrate derivative metabolic p...	44	2907	250	11910	0.7211	0.045	n.s.
GO:0050877	neurological system process	12	2907	70	11910	0.7023	0.328	n.s.
GO:0000003	reproduction	34	2907	228	11910	0.611	0.00585	n.s.

## Sheet: sumOG_anterior(BP)
GO id	term_name	counts of specific GO term in the conserved genes	counts of all GO terms in the conserved genes	counts of specific GO term in the non-conserved genes	counts of all GO terms in the non-conserved genes	Enrichment (effect size) 1> represents enriched in the three embryonic tissues than late embryo	Fisher test p-value	significance threshold by Holm correction
GO:0019538	protein metabolic process	208	2628	765	11980	1.239	0.00886	n.s.
GO:0023052	signaling	234	2628	906	11980	1.177	0.0345	n.s.
GO:0008219	cell death	54	2628	210	11980	1.172	0.294	n.s.
GO:0005975	carbohydrate metabolic process	21	2628	83	11980	1.153	0.524	n.s.
GO:0008283	cell proliferation	47	2628	189	11980	1.134	0.442	n.s.
GO:0050896	response to stimulus	421	2628	1738	11980	1.104	0.0941	n.s.
GO:0051234	establishment of localization	237	2628	1038	11980	1.041	0.595	n.s.
GO:0032502	developmental process	447	2628	2027	11980	1.005	0.932	n.s.
GO:0016043	cellular component organization	277	2628	1287	11980	0.9811	0.808	n.s.
GO:0030154	cell differentiation	176	2628	822	11980	0.9761	0.798	n.s.
GO:0007610	behavior	17	2628	80	11980	0.9687	1	n.s.
GO:0016070	RNA metabolic process	87	2628	419	11980	0.9465	0.68	n.s.
GO:0042592	homeostatic process	46	2628	232	11980	0.9039	0.581	n.s.
GO:0006259	DNA metabolic process	40	2628	223	11980	0.8177	0.257	n.s.
GO:0006629	lipid metabolic process	45	2628	254	11980	0.8076	0.223	n.s.
GO:0009056	catabolic process	59	2628	339	11980	0.7934	0.112	n.s.
GO:0002376	immune system process	97	2628	560	11980	0.7896	0.0371	n.s.
GO:0050877	neurological system process	12	2628	70	11980	0.7815	0.563	n.s.
GO:0007049	cell cycle	42	2628	253	11980	0.7568	0.107	n.s.
GO:1901135	carbohydrate derivative metabolic p...	37	2628	252	11980	0.6693	0.0243	n.s.
GO:0000003	reproduction	24	2628	233	11980	0.4696	0.000146	significant

[truncated: 2 more sheets: meanOG_posterior(BP), sumOG_posterior(BP)]
