# Supplementary material for: Measuring potential effects of the developmental burden associated with the vertebrate notochord
Source: J Exp Zool B Mol Dev Evol. 2021 Mar 10;338(1-2):129–36. doi: 10.1002/jez.b.23032 (PMC9291948; doi:10.1002/jez.b.23032)
Supplement: Supplementary file 6 — Supporting information. [file JEZ-338-129-s004.xlsx]

## Sheet: anterior
gene IDs (ensembl)	Relative expression level (TPM)						Ps/Gg ratio
	Ps_Somites.a	Gg_Somites.a	Ps_Notocho.a	Gg_Notocho.a	Ps_NeuralT.a	Gg_NeuralT.a	PsGg_ratio_Somites.a	PsGg_ratio_Noto.a	PsGg_ratio_NeuralT.a
ENSPSIG00000014462 ENSGALG00000005707	30.4287	52.5617	71.2179	69.5789	28.8186	47.2057	0.578913	1.02356	0.610491
ENSPSIG00000015056 ENSGALG00000015635	10.4519	9.18218	6.84335	6.08766	9.96204	8.4317	1.13828	1.12413	1.1815
ENSPSIG00000017418 ENSGALG00000013602	130.047	101.831	111.293	46.7643	151.888	110.97	1.2771	2.37988	1.36872
ENSPSIG00000014447 ENSGALG00000028172	17.3506	10.8598	13.1151	10.9031	21.6232	10.6037	1.59768	1.20289	2.03921
ENSPSIG00000004114 ENSGALG00000044620	2.24843	16.5431	0.530411	6.92669	2.57844	19.6654	0.135913	0.0765749	0.131116
ENSPSIG00000013121 ENSGALG00000005302	94.484	117.912	43.2559	71.2689	82.2841	102.419	0.801313	0.606939	0.803411
ENSPSIG00000007772 ENSGALG00000006119	0	2.68847	0.214612	1.46237	0.258893	2.45907	0	0.146756	0.105281
ENSPSIG00000006089 ENSGALG00000017134	15.1231	61.8308	14.6448	52.7572	18.0435	67.6326	0.244588	0.277589	0.266787
ENSPSIG00000010417 ENSGALG00000010478	28.3843	5.75495	20.4788	7.11652	28.2078	7.24402	4.93217	2.87764	3.89394
ENSPSIG00000003193 ENSGALG00000013745	10.0148	11.8321	8.10984	8.56637	9.55865	11.7022	0.846404	0.946707	0.816829
ENSPSIG00000015804 ENSGALG00000008103	7.0053	12.0904	5.35865	11.7439	9.58556	21.314	0.579411	0.456291	0.449731
ENSPSIG00000016042 ENSGALG00000045606	2.31226	34.2591	1.06011	22.2522	2.3841	45.5651	0.0674933	0.0476406	0.0523229
ENSPSIG00000004209 ENSGALG00000000978	10.3794	39.6962	7.12493	29.3954	21.7235	70.3751	0.26147	0.242382	0.308681
ENSPSIG00000012175 ENSGALG00000013776	25.9611	28.2773	12.9284	15.3017	22.5637	27.1395	0.918092	0.844902	0.831397
ENSPSIG00000012452 ENSGALG00000005806	2.26229	8.92026	1.29589	4.41945	3.87031	11.0578	0.253613	0.293224	0.350007
ENSPSIG00000011978 ENSGALG00000026741	30.0832	158.821	13.6409	105.842	89.3708	251.185	0.189417	0.12888	0.355796
ENSPSIG00000011075 ENSGALG00000006860	25.486	30.3935	19.9863	15.7769	61.6029	29.1375	0.838534	1.2668	2.11421
ENSPSIG00000003920 ENSGALG00000013858	15.6237	24.5885	9.68563	10.0675	14.6797	30.6889	0.635406	0.962069	0.478337
ENSPSIG00000016538 ENSGALG00000009905	24.7967	61.4573	15.616	29.8277	30.9606	64.5253	0.403479	0.523539	0.479821
ENSPSIG00000012665 ENSGALG00000031699	59.1353	85.0378	43.8367	83.1451	41.1663	81.8753	0.6954	0.527232	0.502792
ENSPSIG00000017297 ENSGALG00000019336	15.1664	32.0859	7.52934	19.4365	9.30603	33.0155	0.472682	0.387382	0.281868
ENSPSIG00000004932 ENSGALG00000010733	36.8089	37.1902	15.1637	13.9468	45.436	30.3432	0.989747	1.08725	1.4974
ENSPSIG00000004976 ENSGALG00000010713	24.1413	35.8689	24.3543	23.2706	23.3168	37.7834	0.673044	1.04657	0.617117
ENSPSIG00000016417 ENSGALG00000030003	118.891	194.671	126.614	134.585	142.468	250.436	0.610727	0.940776	0.568881
ENSPSIG00000011904 ENSGALG00000014648	133.139	28.0766	101.045	32.296	112.258	51.0564	4.74197	3.12873	2.19871
ENSPSIG00000013831 ENSGALG00000003788	22.6544	32.8424	30.0175	52.1188	14.4117	21.2162	0.689791	0.575943	0.679279
ENSPSIG00000004298 ENSGALG00000035493	66.7627	112.557	43.5504	60.9545	62.9439	91.2891	0.593144	0.714474	0.689501
ENSPSIG00000011014 ENSGALG00000016576	19.8826	29.3781	17.3199	29.5426	15.5229	28.4417	0.676782	0.586268	0.54578
ENSPSIG00000012425 ENSGALG00000002179	7.86568	36.3633	8.32804	31.939	7.9198	30.4675	0.216308	0.260749	0.259942
ENSPSIG00000008132 ENSGALG00000010195	64.9101	110.732	31.4955	57.8931	51.5043	130.496	0.586189	0.544029	0.39468
ENSPSIG00000009099 ENSGALG00000010562	3.96483	4.09026	1.4491	4.93438	2.98057	5.54796	0.969336	0.293674	0.537237
ENSPSIG00000016252 ENSGALG00000003523	62.8483	95.4304	53.3356	72.714	46.0696	92.9776	0.658577	0.733499	0.495491
ENSPSIG00000016958 ENSGALG00000026151	13.1881	16.9777	10.028	9.86995	16.0794	16.9954	0.776789	1.01601	0.946101
ENSPSIG00000011321 ENSGALG00000006617	157.682	122.762	123.575	138.752	121.247	112.702	1.28445	0.890613	1.07582
ENSPSIG00000005285 ENSGALG00000012361	6.37796	9.48084	3.64214	4.00612	34.2216	44.1338	0.672721	0.909146	0.775407
ENSPSIG00000009996 ENSGALG00000027314	0.0209673	0.185024	0.12426	0.0348287	0.095722	0.031616	0.113322	3.56776	3.02764
ENSPSIG00000011671 ENSGALG00000028298	14.7141	11.0049	7.70965	5.02083	10.8368	12.7711	1.33705	1.53553	0.848539
ENSPSIG00000011867 ENSGALG00000016728	1.95304	86.0035	1.71373	74.1909	2.53576	59.3094	0.0227089	0.0230989	0.0427548
ENSPSIG00000007060 ENSGALG00000014725	122.688	47.3522	38.4127	32.4591	60.9892	5.51009	2.59097	1.18342	11.0686
ENSPSIG00000000088 ENSGALG00000036796	104.663	27.8313	111.333	39.3078	129.057	48.0714	3.76062	2.83233	2.6847
ENSPSIG00000016909 ENSGALG00000012025	12.4658	23.1443	15.3435	13.971	14.2481	28.6363	0.538613	1.09824	0.497554
ENSPSIG00000005606 ENSGALG00000016836	77.1979	136.27	48.7984	200.83	67.1531	109.05	0.566508	0.242984	0.615799
ENSPSIG00000002736 ENSGALG00000014737	183.679	268.062	88.0221	141.06	184.74	279.731	0.685211	0.624007	0.660418
ENSPSIG00000013841 ENSGALG00000017148	23.0048	19.6612	13.8707	11.931	20.0986	22.7758	1.17006	1.16258	0.882452
ENSPSIG00000009495 ENSGALG00000007021	18.5171	41.1214	7.49908	29.956	14.5018	36.0763	0.450304	0.250336	0.401975
ENSPSIG00000003981 ENSGALG00000006925	31.0745	23.1605	15.3289	7.00668	36.0893	18.7927	1.34171	2.18775	1.92039
ENSPSIG00000002321 ENSGALG00000007691	25.6445	9.90263	20.2521	6.98246	38.076	16.7574	2.58967	2.90043	2.27219
ENSPSIG00000017580 ENSGALG00000004767	43.6382	74.4551	56.276	69.0786	61.2163	69.1344	0.586101	0.814666	0.885468
ENSPSIG00000004443 ENSGALG00000032634	560.294	137.888	391.393	124.917	847.273	189.305	4.06339	3.13323	4.4757
ENSPSIG00000004278 ENSGALG00000012218	41.2204	30.9695	31.8712	28.9187	42.7797	44.9854	1.331	1.10209	0.950969
ENSPSIG00000017062 ENSGALG00000001798	7.20424	28.5174	7.82554	18.6492	13.2443	53.4137	0.252626	0.419618	0.247958
ENSPSIG00000002175 ENSGALG00000016895	82.0448	32.9856	39.1004	22.6926	29.3011	30.2437	2.48729	1.72305	0.968833
ENSPSIG00000014486 ENSGALG00000027492	26.0355	41.1975	25.2605	33.7904	40.2314	40.7101	0.631969	0.747565	0.988242
ENSPSIG00000014096 ENSGALG00000030979	54.9747	26.0556	72.0967	19.4134	42.7005	34.1745	2.1099	3.71375	1.24948
ENSPSIG00000011350 ENSGALG00000007510	226.862	94.3654	535.159	113.551	271.578	132.352	2.40409	4.71293	2.05194
ENSPSIG00000012380 ENSGALG00000038502	117.908	113.678	87.2359	70.3865	125.322	131.988	1.03721	1.23938	0.949496
ENSPSIG00000013932 ENSGALG00000006632	8.05352	26.8953	7.2068	20.7718	9.93178	26.0591	0.299439	0.346952	0.381125
ENSPSIG00000009462 ENSGALG00000004756	10.8063	49.5562	9.03515	25.3544	13.6034	46.9887	0.218061	0.356354	0.289503
ENSPSIG00000008353 ENSGALG00000009176	0.612131	6.68865	0.58778	1.94866	1.22128	9.29584	0.0915178	0.301633	0.13138
ENSPSIG00000002132 ENSGALG00000007310	3.88107	6.26373	4.19602	3.99942	6.80602	6.39811	0.619609	1.04915	1.06376
ENSPSIG00000016993 ENSGALG00000006405	3.59441	10.0759	6.51118	11.0187	4.2551	13.2991	0.356735	0.590923	0.319954
ENSPSIG00000014111 ENSGALG00000003146	20.2477	60.4712	16.4323	27.5979	28.3572	72.8231	0.334833	0.595419	0.389399
ENSPSIG00000015787 ENSGALG00000044263	0.210696	0.114886	0.340473	0.610991	2.18428	0	1.83396	0.557247	Inf
ENSPSIG00000005926 ENSGALG00000006110	392.146	551.929	307.055	458.34	364.179	629.568	0.710501	0.669927	0.578458
ENSPSIG00000002331 ENSGALG00000029761	67.592	58.0437	131.234	76.3172	104.758	61.4318	1.1645	1.71959	1.70527
ENSPSIG00000002170 ENSGALG00000040433	27.0793	36.6137	16.368	22.5031	20.3154	29.5535	0.739596	0.727366	0.687412

## Sheet: posterior
gene IDs (ensembl)	Relative expression level (TPM)						Ps/Gg ratio
	Ps_Somites.p	Gg_Somites.p	Ps_Notocho.p	Gg_Notocho.p	Ps_NeuralT.p	Gg_NeuralT.p	PsGg_ratio_Somites.p	PsGg_ratio_Noto.p	PsGg_ratio_NeuralT.p
ENSPSIG00000014462 ENSGALG00000005707	26.1955	50.412	46.5607	61.5292	25.5213	45.6761	0.519628	0.756726	0.558745
ENSPSIG00000015056 ENSGALG00000015635	9.87843	8.8927	6.72319	6.14201	8.93091	10.4458	1.11085	1.09462	0.854974
ENSPSIG00000017418 ENSGALG00000013602	144.974	105.566	108.854	56.6725	169.862	125.902	1.3733	1.92075	1.34915
ENSPSIG00000014447 ENSGALG00000028172	17.9556	10.48	16.7044	8.22871	18.2629	11.2798	1.71332	2.03002	1.61908
ENSPSIG00000004114 ENSGALG00000044620	2.90153	15.83	1.14271	10.3044	2.84097	25.6328	0.183293	0.110895	0.110833
ENSPSIG00000013121 ENSGALG00000005302	100.449	95.532	64.7805	80.7976	88.1444	109.506	1.05147	0.801762	0.804925
ENSPSIG00000007772 ENSGALG00000006119	0.11406	2.05454	0.290198	1.10009	0.401955	5.93998	0.0555159	0.263794	0.0676694
ENSPSIG00000006089 ENSGALG00000017134	19.3745	53.4409	34.0591	44.8055	26.9035	80.4767	0.36254	0.760155	0.334301
ENSPSIG00000010417 ENSGALG00000010478	29.6299	6.18674	25.4981	6.55945	27.7817	7.17862	4.78927	3.88723	3.87006
ENSPSIG00000003193 ENSGALG00000013745	10.5261	11.6062	8.8501	8.82958	9.63999	15.6512	0.906943	1.00232	0.615927
ENSPSIG00000015804 ENSGALG00000008103	7.1574	12.2008	5.39045	11.4166	8.44817	16.4122	0.586633	0.472159	0.514749
ENSPSIG00000016042 ENSGALG00000045606	2.02358	29.2835	2.01691	22.8419	2.12075	50.1615	0.069103	0.0882986	0.0422783
ENSPSIG00000004209 ENSGALG00000000978	13.9742	36.8157	10.0118	31.1308	19.0614	65.8511	0.379572	0.321604	0.289462
ENSPSIG00000012175 ENSGALG00000013776	21.4063	28.3023	15.0072	13.3806	28.7326	34.4461	0.756345	1.12156	0.834134
ENSPSIG00000012452 ENSGALG00000005806	1.80913	6.38319	1.32339	4.32745	4.62747	14.5727	0.283421	0.305812	0.317544
ENSPSIG00000011978 ENSGALG00000026741	29.5713	156.091	23.7365	137.722	79.4734	249.233	0.189449	0.172351	0.318873
ENSPSIG00000011075 ENSGALG00000006860	20.9153	25.0707	17.1549	13.7239	34.9066	26.4077	0.834252	1.25	1.32183
ENSPSIG00000003920 ENSGALG00000013858	17.326	24.7018	12.7276	17.5753	17.1433	26.6433	0.701406	0.724173	0.643439
ENSPSIG00000016538 ENSGALG00000009905	24.5036	70.3961	17.6539	35.5315	31.4106	49.5076	0.348082	0.496852	0.63446
ENSPSIG00000012665 ENSGALG00000031699	57.1731	90.0803	49.7455	79.0919	44.487	91.9666	0.63469	0.628957	0.48373
ENSPSIG00000017297 ENSGALG00000019336	19.7345	30.5123	10.7912	20.4864	17.0401	36.4702	0.646771	0.526747	0.467232
ENSPSIG00000004932 ENSGALG00000010733	32.0536	29.7344	13.3035	14.8629	25.9627	33.2043	1.078	0.895081	0.781908
ENSPSIG00000004976 ENSGALG00000010713	28.1947	31.7209	30.0597	22.8634	25.0468	40.6008	0.888837	1.31475	0.616903
ENSPSIG00000016417 ENSGALG00000030003	123.627	195.017	135.674	142.591	148.703	225.463	0.633928	0.95149	0.659543
ENSPSIG00000011904 ENSGALG00000014648	147.891	23.8449	109.923	36.0671	180.071	27.8796	6.20222	3.04774	6.45886
ENSPSIG00000013831 ENSGALG00000003788	24.3529	34.1968	47.4841	37.5794	21.4257	22.3034	0.712138	1.26357	0.960647
ENSPSIG00000004298 ENSGALG00000035493	82.6113	107.654	71.3135	60.3701	102.153	110.034	0.767376	1.18127	0.928382
ENSPSIG00000011014 ENSGALG00000016576	15.9162	27.4387	15.5031	26.8914	12.3461	28.3551	0.580064	0.576507	0.435412
ENSPSIG00000012425 ENSGALG00000002179	5.9298	32.2442	5.11078	31.8154	5.70311	27.409	0.183903	0.160639	0.208075
ENSPSIG00000008132 ENSGALG00000010195	71.6452	112.129	44.6677	63.152	60.958	135.962	0.638951	0.707304	0.448346
ENSPSIG00000009099 ENSGALG00000010562	4.38161	4.47045	2.78814	3.8733	5.2774	7.15078	0.980129	0.719836	0.738017
ENSPSIG00000016252 ENSGALG00000003523	75.3742	86.7298	54.0746	53.8443	78.0493	90.8905	0.869069	1.00428	0.858718
ENSPSIG00000016958 ENSGALG00000026151	10.3308	15.5495	9.13654	9.69413	9.72042	18.8056	0.664381	0.942481	0.516889
ENSPSIG00000011321 ENSGALG00000006617	192.983	124.11	174.104	130.76	177.179	102.853	1.55494	1.33147	1.72264
ENSPSIG00000005285 ENSGALG00000012361	6.69515	9.92686	4.66836	4.98596	18.3592	32.3257	0.674448	0.936301	0.567944
ENSPSIG00000009996 ENSGALG00000027314	0.0315163	0.042901	0.016302	0	0.0263087	0.179683	0.734629	Inf	0.146417
ENSPSIG00000011671 ENSGALG00000028298	13.5755	10.9165	6.32107	6.36425	8.72992	14.0141	1.24358	0.993214	0.622937
ENSPSIG00000011867 ENSGALG00000016728	2.49389	64.3744	2.45231	163.512	2.49501	51.1768	0.0387404	0.0149977	0.0487528
ENSPSIG00000007060 ENSGALG00000014725	21.4397	29.2529	9.91224	30.1692	31.534	6.14363	0.732909	0.328555	5.13279
ENSPSIG00000000088 ENSGALG00000036796	121.861	31.0684	177.738	37.1045	147.051	34.9001	3.92233	4.79022	4.21349
ENSPSIG00000016909 ENSGALG00000012025	13.155	21.4767	13.7695	17.7352	15.1645	36.6465	0.612526	0.776394	0.413805
ENSPSIG00000005606 ENSGALG00000016836	75.0234	153.752	62.9533	149.221	75.6825	155.404	0.487952	0.42188	0.487006
ENSPSIG00000002736 ENSGALG00000014737	186.654	220.174	106.559	142.256	164.593	259.741	0.847759	0.749066	0.63368
ENSPSIG00000013841 ENSGALG00000017148	25.6158	18.554	22.0737	11.6341	23.1887	23.65	1.3806	1.89733	0.980496
ENSPSIG00000009495 ENSGALG00000007021	21.899	34.957	9.78664	26.2181	17.6769	40.3215	0.626456	0.373278	0.4384
ENSPSIG00000003981 ENSGALG00000006925	29.0255	24.7947	20.5337	7.47688	29.6616	20.5967	1.17063	2.74629	1.44011
ENSPSIG00000002321 ENSGALG00000007691	21.645	9.09499	44.1536	8.21689	38.7447	18.5072	2.37988	5.37351	2.09349
ENSPSIG00000017580 ENSGALG00000004767	40.753	68.1442	47.7709	58.8953	58.8623	70.0773	0.598041	0.811116	0.839962
ENSPSIG00000004443 ENSGALG00000032634	563.117	125.764	552.29	158.325	1279.13	173.707	4.47756	3.48834	7.36376
ENSPSIG00000004278 ENSGALG00000012218	36.9778	37.4102	39.4123	29.0879	54.1373	46.5523	0.988442	1.35494	1.16294
ENSPSIG00000017062 ENSGALG00000001798	6.78529	29.281	6.97634	21.6048	12.3112	47.6784	0.23173	0.322907	0.258214
ENSPSIG00000002175 ENSGALG00000016895	81.0677	28.0871	37.4741	24.6996	42.4978	40.6048	2.8863	1.51719	1.04662
ENSPSIG00000014486 ENSGALG00000027492	31.9902	39.438	20.3604	30.9468	37.7694	38.1153	0.81115	0.657916	0.990926
ENSPSIG00000014096 ENSGALG00000030979	50.757	27.0363	46.0388	21.8971	29.973	36.279	1.87737	2.10251	0.82618
ENSPSIG00000011350 ENSGALG00000007510	201.119	90.0035	276.784	95.1305	331.764	120.746	2.23457	2.90951	2.74761
ENSPSIG00000012380 ENSGALG00000038502	109.724	97.6879	89.132	64.9688	130.085	134.019	1.12321	1.37192	0.970651
ENSPSIG00000013932 ENSGALG00000006632	5.64133	24.8657	4.51926	19.1182	6.76446	25.3006	0.226872	0.236385	0.267364
ENSPSIG00000009462 ENSGALG00000004756	9.85559	53.2059	9.69812	25.7155	11.7908	55.2344	0.185235	0.377131	0.213469
ENSPSIG00000008353 ENSGALG00000009176	0.88891	6.43676	0.376466	2.92366	0.694365	13.5509	0.138099	0.128766	0.0512411
ENSPSIG00000002132 ENSGALG00000007310	3.79581	6.16716	3.84083	4.79389	5.48015	7.28532	0.615487	0.801192	0.752218
ENSPSIG00000016993 ENSGALG00000006405	3.22466	10.5054	3.88821	11.5455	3.05904	12.0428	0.306953	0.336774	0.254015
ENSPSIG00000014111 ENSGALG00000003146	14.0432	45.1622	11.0309	41.5088	30.4025	55.1869	0.31095	0.265748	0.5509
ENSPSIG00000015787 ENSGALG00000044263	0.650694	0.0692153	1.3375	0.279109	4.04417	0.290259	9.40101	4.79202	13.933
ENSPSIG00000005926 ENSGALG00000006110	488.94	598.202	469.388	434.635	486.066	629.534	0.817349	1.07996	0.772104
ENSPSIG00000002331 ENSGALG00000029761	47.128	59.7091	106.168	85.0503	74.1983	57.2021	0.789293	1.24829	1.29713
ENSPSIG00000002170 ENSGALG00000040433	29.7952	35.3824	21.4419	21.2013	25.3342	39.8084	0.842089	1.01135	0.636402
